# Supplementary material for: Pancreatic cancer prognosis is predicted by an ATAC-array technology for assessing chromatin accessibility
Source: Nat Commun. 2021 May 24;12:3044. doi: 10.1038/s41467-021-23237-2 (PMC8144607; doi:10.1038/s41467-021-23237-2)
Supplement: Supplementary file 3 — Supplementary Data 1 [file 41467_2021_23237_MOESM3_ESM.xlsx]

## Sheet: Sheet1
Supplementary Data 1: Upregulated and downregulated genes in EpCAM-sorted PDAC malignant cells
Upregulated in EpCAM+ cells						Upregulated in EpCAM- cells
ID	Mean	Log2FoldChange	P-adj	Gene		ID	Mean	Log2FoldChange	P-adj	Gene
ENSG00000001084	13.8029	1.58978	0.000664019	GCLC		ENSG00000001617	13.7696	-1.72396	0.00941099	SEMA3F
ENSG00000001626	22.8263	4.48627	5.26623e-10	CFTR		ENSG00000004399	46.0489	-1.52084	0.00207882	PLXND1
ENSG00000002587	34.9376	1.14448	0.00722944	HS3ST1		ENSG00000005100	25.255	-1.0791	0.00413212	DHX33
ENSG00000002726	6.286	2.24312	0.004572	AOC1		ENSG00000005102	6.46464	-5.68511	6.59553e-11	MEOX1
ENSG00000004864	15.3038	1.60422	2.68093e-05	SLC25A13		ENSG00000005108	37.9208	-3.44548	1.98733e-10	THSD7A
ENSG00000005001	40.7273	2.97251	6.97819e-06	PRSS22		ENSG00000005243	6.66585	-2.90359	0.00234714	COPZ2
ENSG00000005156	15.884	1.23463	0.00404409	LIG3		ENSG00000005302	53.3337	-1.18376	0.000155661	MSL3
ENSG00000005187	2.73428	2.82497	0.00234607	ACSM3		ENSG00000006638	2.95312	-3.55308	0.000114703	TBXA2R
ENSG00000005448	14.7086	1.13566	0.00953985	WDR54		ENSG00000007237	7.90515	-2.91305	1.16331e-06	GAS7
ENSG00000005884	75.6004	2.56222	5.67762e-08	ITGA3		ENSG00000007312	2.30646	-2.93725	0.00350132	CD79B
ENSG00000006327	159.603	1.96528	1.87651e-08	TNFRSF12A		ENSG00000007908	36.7387	-4.76053	1.03043e-06	SELE
ENSG00000006453	51.6672	2.14447	6.16704e-05	BAIAP2L1		ENSG00000008256	28.7067	-1.44419	0.000197913	CYTH3
ENSG00000006534	49.22	1.28612	0.00398191	ALDH3B1		ENSG00000009413	37.4249	-1.29177	0.00074605	REV3L
ENSG00000006555	4.52216	3.74325	8.01082e-08	TTC22		ENSG00000010295	13.3027	-2.41289	1.44355e-06	IFFO1
ENSG00000006611	83.0806	2.24939	0.000210554	USH1C		ENSG00000010319	13.8389	-4.73338	4.56644e-12	SEMA3G
ENSG00000006704	9.39094	2.20364	8.48398e-05	GTF2IRD1		ENSG00000010327	2.3032	-4.20118	2.50628e-07	STAB1
ENSG00000006756	65.4916	1.54886	0.000140016	ARSD		ENSG00000010610	15.719	-1.79232	0.00467276	CD4
ENSG00000006757	5.48841	1.60678	0.00728064	PNPLA4		ENSG00000010671	6.76085	-3.60596	2.00689e-11	BTK
ENSG00000007038	3.78108	3.00237	0.00213379	PRSS21		ENSG00000010810	47.8178	-2.6571	1.82913e-10	FYN
ENSG00000007384	12.2532	1.31922	0.00942118	RHBDF1		ENSG00000011028	15.9984	-2.25826	7.62038e-05	MRC2
ENSG00000008118	41.5858	3.41689	4.06775e-05	CAMK1G		ENSG00000011105	11.9725	-1.45415	0.00469299	TSPAN9
ENSG00000008283	78.6755	1.49133	6.29307e-05	CYB561		ENSG00000011465	94.6417	-4.89402	3.3696e-21	DCN
ENSG00000008323	6.99393	2.01924	0.00283787	PLEKHG6		ENSG00000011523	22.676	-1.20253	0.000874964	CEP68
ENSG00000008394	32.586	3.05815	5.35837e-08	MGST1		ENSG00000012124	4.12454	-2.82958	0.000127052	CD22
ENSG00000009765	7.09858	3.10568	0.00204764	IYD		ENSG00000013016	3.72692	-2.72263	0.000869941	EHD3
ENSG00000010310	4.67672	2.68799	0.000817499	GIPR		ENSG00000013725	15.1232	-2.6611	6.86239e-05	CD6
ENSG00000010438	60.1098	3.11505	4.41086e-07	PRSS3		ENSG00000015285	13.8364	-3.25101	7.61052e-08	WAS
ENSG00000011426	16.5209	2.07499	0.000330306	ANLN		ENSG00000017427	31.1103	-4.102	5.06248e-09	IGF1
ENSG00000013588	317.625	2.16739	1.65108e-05	GPRC5A		ENSG00000018236	2.21527	-4.11276	0.000432101	CNTN1
ENSG00000014216	52.2967	1.18534	0.000192977	CAPN1		ENSG00000018280	47.0057	-1.81633	0.00166156	SLC11A1
ENSG00000014914	16.4527	1.68724	0.00112217	MTMR11		ENSG00000018625	2.23403	-4.71052	4.57915e-05	ATP1A2
ENSG00000016391	7.33936	2.25247	0.00127919	CHDH		ENSG00000019991	1.77675	-3.86717	0.000152122	HGF
ENSG00000016402	11.9222	2.66363	1.59555e-05	IL20RA		ENSG00000020633	53.1497	-2.05445	0.000180502	RUNX3
ENSG00000017483	13.0529	2.04043	0.00468239	SLC38A5		ENSG00000022267	5.76724	-3.34389	2.92785e-07	FHL1
ENSG00000017621	9.24442	3.11831	2.27091e-08	MAGIX		ENSG00000023892	12.9078	-1.44827	0.00236377	DEF6
ENSG00000019102	57.0044	2.39048	1.41403e-05	VSIG2		ENSG00000023902	48.2781	-2.12662	2.33951e-08	PLEKHO1
ENSG00000019505	14.456	3.61191	1.80161e-07	SYT13		ENSG00000026025	437.573	-1.94987	6.83463e-05	VIM
ENSG00000021300	3.88868	2.09122	0.000462567	PLEKHB1		ENSG00000027075	26.9201	-2.74421	2.88225e-08	PRKCH
ENSG00000021355	97.4446	1.36681	0.000237654	SERPINB1		ENSG00000028137	80.3149	-1.88621	0.000711196	TNFRSF1B
ENSG00000023228	32.1726	1.005	0.00876053	NDUFS1		ENSG00000029559	2.85383	-4.84033	9.11559e-06	IBSP
ENSG00000029153	10.7735	2.10259	0.00148945	ARNTL2		ENSG00000031081	8.4315	-2.92684	8.24691e-07	ARHGAP31
ENSG00000035115	31.7366	1.84831	8.89385e-06	SH3YL1		ENSG00000033867	98.8886	-1.51842	1.91153e-06	SLC4A7
ENSG00000035141	16.6818	1.73506	6.30491e-07	FAM136A		ENSG00000035720	8.44917	-5.37469	2.2547e-13	STAP1
ENSG00000037474	42.8751	1.04832	0.00409363	NSUN2		ENSG00000037280	4.80304	-5.48189	1.97252e-15	FLT4
ENSG00000039068	182.163	2.58584	3.68753e-05	CDH1		ENSG00000038295	7.1622	-5.07082	7.46033e-13	TLL1
ENSG00000039139	11.1816	1.73159	0.00831255	DNAH5		ENSG00000044459	34.1528	-1.44053	0.00134915	CNTLN
ENSG00000040608	2.66928	2.55562	0.00224473	RTN4R		ENSG00000046889	17.931	-4.38063	1.10613e-14	PREX2
ENSG00000041353	15.3624	2.06599	0.00211863	RAB27B		ENSG00000047617	2.33975	-4.67771	6.49501e-05	ANO2
ENSG00000042445	52.1424	1.3661	0.00691563	RETSAT		ENSG00000048740	53.6794	-2.03009	0.000132653	CELF2
ENSG00000043039	7.15188	2.97024	0.00023888	BARX2		ENSG00000049540	127.781	-2.84137	1.06511e-05	ELN
ENSG00000043514	6.83364	1.61857	0.00120898	TRIT1		ENSG00000050165	9.57277	-2.26091	0.00326964	DKK3
ENSG00000046604	62.3592	2.57383	2.02169e-06	DSG2		ENSG00000050628	2.49189	-2.91944	0.00780699	PTGER3
ENSG00000046647	4.31107	1.92393	0.00253554	GEMIN8		ENSG00000050730	18.8406	-2.36059	0.00331836	TNIP3
ENSG00000049283	6.2837	2.84204	1.8321e-05	EPN3		ENSG00000055483	407.141	-1.30136	0.000441328	USP36
ENSG00000049759	25.9403	1.44601	0.000533657	NEDD4L		ENSG00000056558	21.3734	-1.56801	0.00660487	TRAF1
ENSG00000050327	21.381	2.60975	1.3586e-08	ARHGEF5		ENSG00000057657	33.6101	-1.51259	0.000101671	PRDM1
ENSG00000050344	11.7587	2.11387	0.000222264	NFE2L3		ENSG00000059758	20.6092	-1.33778	0.00242462	CDK17
ENSG00000051009	22.1003	1.21992	0.0011838	FAM160A2		ENSG00000059804	332.146	-2.78575	1.32747e-11	SLC2A3
ENSG00000051620	81.0542	1.21111	1.21522e-05	HEBP2		ENSG00000060718	87.5089	-4.47849	4.28397e-06	COL11A1
ENSG00000052126	53.7023	1.50145	1.90891e-05	PLEKHA5		ENSG00000061337	2.79962	-4.08031	1.22379e-07	LZTS1
ENSG00000052802	60.5563	2.06767	0.000148322	MSMO1		ENSG00000063127	5.65407	-2.3996	0.00262801	SLC6A16
ENSG00000053747	66.2944	3.41138	2.80222e-10	LAMA3		ENSG00000064205	6.26188	-4.84108	1.12443e-12	WISP2
ENSG00000054179	6.42225	2.99234	2.58564e-05	ENTPD2		ENSG00000064989	25.2496	-4.79365	1.11307e-11	CALCRL
ENSG00000054219	8.94792	1.75326	0.00267259	LY75		ENSG00000065413	9.04663	-1.90642	0.00287993	ANKRD44
ENSG00000054690	7.2902	2.20551	0.00124719	PLEKHH1		ENSG00000065534	87.453	-2.80886	3.74726e-08	MYLK
ENSG00000054793	41.5486	1.7099	0.000420794	ATP9A		ENSG00000066056	17.8544	-4.60755	5.11758e-10	TIE1
ENSG00000057019	78.5379	1.80913	0.00520869	DCBLD2		ENSG00000066735	6.11907	-3.60051	1.87223e-05	KIF26A
ENSG00000057149	4.70525	3.75104	0.00909257	SERPINB3		ENSG00000068001	37.712	-2.53537	3.50156e-08	HYAL2
ENSG00000057294	5.47506	1.83781	0.00511121	PKP2		ENSG00000068831	12.7151	-2.12723	0.00263636	RASGRP2
ENSG00000058085	508.586	1.97464	0.00101826	LAMC2		ENSG00000069122	58.3015	-2.45324	0.000208187	GPR116
ENSG00000060656	30.2825	1.87977	1.18284e-05	PTPRU		ENSG00000069431	8.6732	-5.25891	1.13795e-16	ABCC9
ENSG00000061794	41.7157	1.22564	0.00355665	MRPS35		ENSG00000069667	44.9346	-1.20517	0.00100104	RORA
ENSG00000062038	37.494	3.02577	2.78509e-07	CDH3		ENSG00000069702	41.9736	-2.16248	3.79163e-05	TGFBR3
ENSG00000064270	16.2849	2.04921	0.00125215	ATP2C2		ENSG00000070614	28.3928	-1.79577	0.000712634	NDST1
ENSG00000064651	103.662	1.45862	0.000147745	SLC12A2		ENSG00000070961	990.058	-1.78098	7.35859e-05	ATP2B1
ENSG00000064787	173.079	2.17309	0.00105544	BCAS1		ENSG00000071073	23.2789	-1.66905	0.00539144	MGAT4A
ENSG00000065243	84.5607	1.1364	1.71315e-05	PKN2		ENSG00000071205	12.9227	-1.42999	0.000636596	ARHGAP10
ENSG00000065361	85.8982	2.0542	0.000600859	ERBB3		ENSG00000071242	33.0547	-1.35035	0.0047911	RPS6KA2
ENSG00000065618	190.321	2.06449	0.00160043	COL17A1		ENSG00000071246	9.31568	-3.87534	8.57184e-12	VASH1
ENSG00000066135	15.8816	1.452	0.00013187	KDM4A		ENSG00000071282	38.7874	-1.75332	0.00013937	LMCD1
ENSG00000066248	9.19285	2.7626	4.23276e-06	NGEF		ENSG00000072163	19.7851	-4.53948	4.83797e-13	LIMS2
ENSG00000066279	17.1638	1.72865	2.04124e-05	ASPM		ENSG00000072786	64.5024	-1.08727	0.0034676	STK10
ENSG00000066322	36.2981	1.16494	0.00856323	ELOVL1		ENSG00000072818	9.31595	-1.30051	0.00319559	ACAP1
ENSG00000066405	229.939	3.70212	0.000134144	CLDN18		ENSG00000072840	10.6792	-2.00039	0.0055433	EVC
ENSG00000066468	6.90072	2.13145	0.000872123	FGFR2		ENSG00000072952	18.3229	-4.57731	3.23022e-11	MRVI1
ENSG00000067057	68.1832	1.22862	0.000377285	PFKP		ENSG00000073712	36.8829	-1.86883	0.000833412	FERMT2
ENSG00000067167	23.6958	1.09401	0.00883031	TRAM1		ENSG00000074590	31.5529	-2.10658	0.000159651	NUAK1
ENSG00000067177	3.99608	2.31968	0.00093221	PHKA1		ENSG00000074660	6.43337	-2.64134	0.00164014	SCARF1
ENSG00000067225	186.036	1.29047	1.05022e-05	PKM		ENSG00000074706	11.3956	-2.14352	0.00664965	IPCEF1
ENSG00000067836	11.8758	1.99217	0.000170433	ROGDI		ENSG00000075340	3.21912	-3.92104	2.29225e-06	ADD2
ENSG00000068078	13.3192	3.04636	1.47126e-05	FGFR3		ENSG00000075426	356	-1.14497	6.08516e-06	FOSL2
ENSG00000068489	9.85015	1.66884	0.00286558	PRR11		ENSG00000075884	10.459	-2.90219	1.69964e-05	ARHGAP15
ENSG00000069535	16.2578	2.22413	0.000432101	MAOB		ENSG00000076513	25.7822	-1.00851	0.00429752	ANKRD13A
ENSG00000069764	6.91929	2.77362	0.00378263	PLA2G10		ENSG00000076706	77.4155	-3.70584	2.84276e-11	MCAM
ENSG00000070159	10.454	2.12466	0.000128618	PTPN3		ENSG00000077420	11.0139	-1.9118	0.00388582	APBB1IP
ENSG00000070404	9.85145	1.64625	0.00650692	FSTL3		ENSG00000077782	41.3322	-2.27539	1.97772e-06	FGFR1
ENSG00000070413	31.0897	1.13292	0.00906229	DGCR2		ENSG00000077942	51.7113	-3.50239	1.19791e-11	FBLN1
ENSG00000070526	15.8501	2.4774	2.32778e-05	ST6GALNAC1		ENSG00000077943	4.85493	-5.41524	8.08754e-11	ITGA8
ENSG00000070882	41.609	1.26797	0.00106927	OSBPL3		ENSG00000077984	5.56417	-2.40586	0.0035598	CST7
ENSG00000072954	9.12819	1.66431	0.00682119	TMEM38A		ENSG00000078043	9.69126	-1.05296	0.00921317	PIAS2
ENSG00000073350	72.7404	2.09473	1.98655e-06	LLGL2		ENSG00000078589	5.45347	-3.67265	2.01352e-05	P2RY10
ENSG00000073464	3.79846	2.16808	0.00620469	CLCN4		ENSG00000078687	34.2306	-1.96006	5.99909e-08	TNRC6C
ENSG00000073792	41.9663	1.83509	4.03068e-05	IGF2BP2		ENSG00000079102	10.6477	-5.10139	3.2623e-14	RUNX1T1
ENSG00000074319	50.197	1.09302	0.000192977	TSG101		ENSG00000079215	8.22428	-2.41869	0.00265536	SLC1A3
ENSG00000074410	30.0956	2.15125	0.0057175	CA12		ENSG00000079263	65.701	-3.06931	5.35837e-08	SP140
ENSG00000074416	169.009	1.35753	0.000552357	MGLL		ENSG00000079308	243.356	-1.90325	0.00240136	TNS1
ENSG00000075142	53.5801	1.32524	0.00150278	SRI		ENSG00000079335	6.7791	-1.59621	0.00832471	CDC14A
ENSG00000075223	35.5793	1.62004	0.000712634	SEMA3C		ENSG00000079819	119.247	-1.33685	0.00227984	EPB41L2
ENSG00000075651	19.2665	1.56028	0.000724217	PLD1		ENSG00000079931	7.45241	-5.56883	3.21075e-15	MOXD1
ENSG00000075711	56.2217	1.09126	0.000745327	DLG1		ENSG00000080298	11.3428	-1.6286	0.000386915	RFX3
ENSG00000076554	85.4761	1.65133	2.64377e-06	TPD52		ENSG00000080503	315.695	-1.27526	1.50865e-06	SMARCA2
ENSG00000076826	4.57099	2.9241	0.000169116	CAMSAP3		ENSG00000080573	10.8972	-3.91276	1.59248e-07	COL5A3
ENSG00000076864	10.9555	3.58874	1.61394e-07	RAP1GAP		ENSG00000081019	44.2818	-1.02713	0.00156343	RSBN1
ENSG00000077147	260.983	1.09747	0.0005066	TM9SF3		ENSG00000081189	197.456	-4.05636	2.83262e-34	MEF2C
ENSG00000077312	22.4511	1.37831	0.0027266	SNRPA		ENSG00000081237	118.342	-2.40188	1.54464e-06	PTPRC
ENSG00000078114	37.97	1.75394	0.00628508	NEBL		ENSG00000081320	71.3891	-1.15836	0.0048279	STK17B
ENSG00000078747	22.0964	1.08856	0.00504199	ITCH		ENSG00000082074	213.195	-1.86306	0.000464056	FYB
ENSG00000079112	14.5038	3.01965	0.00616413	CDH17		ENSG00000082196	12.6396	-3.56279	9.12045e-06	C1QTNF3
ENSG00000079385	32.7555	1.87991	0.00121554	CEACAM1		ENSG00000082293	5.49926	-4.63639	8.11509e-06	COL19A1
ENSG00000079459	55.1961	1.57773	0.000144991	FDFT1		ENSG00000082397	32.14	-2.7086	8.47159e-07	EPB41L3
ENSG00000079462	11.0843	1.63563	0.00076369	PAFAH1B3		ENSG00000083168	238.76	-1.0889	0.000107287	KAT6A
ENSG00000079691	30.3125	1.12561	0.00287701	LRRC16A		ENSG00000083454	5.16775	-3.05169	0.00367126	P2RX5
ENSG00000080031	17.7156	2.27151	8.32056e-05	PTPRH		ENSG00000083782	2.20213	-4.94202	0.000291252	EPYC
ENSG00000080293	10.5304	3.70361	3.03096e-05	SCTR		ENSG00000084070	143.068	-2.07492	9.25315e-06	SMAP2
ENSG00000080493	91.5512	3.83799	9.07705e-13	SLC4A4		ENSG00000084112	32.2036	-1.25253	0.00428706	SSH1
ENSG00000082458	46.2259	1.66533	4.96864e-06	DLG3		ENSG00000085563	26.4296	-2.4724	3.54325e-06	ABCB1
ENSG00000083307	14.435	3.32638	1.63217e-11	GRHL2		ENSG00000086730	16.3914	-1.62508	0.00198391	LAT2
ENSG00000083857	72.9172	1.6946	0.00101486	FAT1		ENSG00000086991	3.31758	-4.6827	2.63393e-07	NOX4
ENSG00000084207	749.662	1.6733	6.02419e-13	GSTP1		ENSG00000087116	7.51382	-2.60576	0.00183882	ADAMTS2
ENSG00000085491	39.6785	1.25689	0.000420989	SLC25A24		ENSG00000087245	23.239	-3.757	4.50339e-09	MMP2
ENSG00000085552	25.5966	2.27923	0.000494283	IGSF9		ENSG00000087258	6.08759	-2.15636	0.00400929	GNAO1
ENSG00000085733	100.991	1.14037	0.00292436	CTTN		ENSG00000088882	4.30446	-4.94472	1.20192e-09	CPXM1
ENSG00000086232	49.0187	1.23591	2.93047e-06	EIF2AK1		ENSG00000089057	5.79763	-1.51475	0.00714392	SLC23A2
ENSG00000086548	445.952	2.27984	0.00470795	CEACAM6		ENSG00000089486	5.83351	-1.7199	0.00270867	CDIP1
ENSG00000086696	15.5572	3.00502	0.00566749	HSD17B2		ENSG00000090104	150.328	-2.94555	2.97442e-06	RGS1
ENSG00000087338	21.117	1.00474	0.0027142	GMCL1		ENSG00000090339	6.11718	-1.90683	0.00413965	ICAM1
ENSG00000087916	35.0172	2.84175	9.87007e-05	SLC6A14		ENSG00000090554	1.8426	-3.0508	0.0029291	FLT3LG
ENSG00000088325	27.5239	1.43512	0.0076587	TPX2		ENSG00000091136	107.968	-1.44474	0.00340714	LAMB1
ENSG00000088367	66.0523	2.21414	8.08754e-11	EPB41L1		ENSG00000091428	8.32	-4.51499	1.92696e-10	RAPGEF4
ENSG00000088992	140.822	2.57793	6.09801e-08	TESC		ENSG00000091592	19.0135	-1.45733	0.000827724	NLRP1
ENSG00000089195	21.9916	1.09256	0.00470402	TRMT6		ENSG00000091656	10.3738	-2.27553	0.00448278	ZFHX4
ENSG00000089356	134.437	2.53716	1.09164e-05	FXYD3		ENSG00000091879	10.7077	-2.58311	7.48152e-06	ANGPT2
ENSG00000090013	76.9875	1.6901	3.78986e-07	BLVRB		ENSG00000091972	13.457	-4.82937	3.99437e-13	CD200
ENSG00000090382	25.165	1.977	0.00320699	LYZ		ENSG00000091986	387.606	-3.37995	1.86001e-16	CCDC80
ENSG00000090447	9.31283	1.52794	0.0011727	TFAP4		ENSG00000092096	3.20858	-3.68688	6.80387e-06	SLC22A17
ENSG00000091483	12.7236	1.24087	0.00758417	FH		ENSG00000092421	12.7954	-1.78426	0.00413067	SEMA6A
ENSG00000091490	61.0157	1.12195	0.00983911	SEL1L3		ENSG00000092931	25.3379	-1.14132	0.00397906	MFSD11
ENSG00000091651	6.18102	1.74925	0.00449995	ORC6		ENSG00000093072	8.00843	-2.5662	3.75666e-05	CECR1
ENSG00000091704	34.2516	4.31162	0.00237367	CPA1		ENSG00000095370	2.90094	-2.90516	0.00372309	SH2D3C
ENSG00000092445	5.19288	2.77982	0.000243699	TYRO3		ENSG00000095713	3.1074	-2.61046	0.00454696	CRTAC1
ENSG00000092621	5.98414	2.2989	0.00916216	PHGDH		ENSG00000095794	84.7492	-1.80691	2.06927e-05	CREM
ENSG00000094804	8.07514	1.42042	0.0092525	CDC6		ENSG00000095970	14.3294	-3.48508	1.60021e-06	TREM2
ENSG00000095066	37.1099	1.31608	0.000476959	HOOK2		ENSG00000096060	159.29	-1.89712	9.95459e-09	FKBP5
ENSG00000095932	46.7176	3.61255	4.94615e-10	C19orf77		ENSG00000099260	70.5957	-3.54417	3.31031e-13	PALMD
ENSG00000096006	18.11	3.95892	9.14309e-05	CRISP3		ENSG00000099797	12.3388	-2.32059	0.000193106	TECR
ENSG00000096063	49.349	1.17084	6.08246e-05	SRPK1		ENSG00000099864	6.57258	-2.21889	0.00185205	PALM
ENSG00000096088	67.6697	4.47128	4.55059e-05	PGC		ENSG00000099866	7.45275	-5.0254	1.14686e-07	MADCAM1
ENSG00000096696	462.379	1.8158	0.000115779	DSP		ENSG00000099953	27.9126	-4.81502	5.61623e-11	MMP11
ENSG00000099812	20.3719	2.0671	0.00298932	MISP		ENSG00000099998	6.91261	-4.18697	1.35982e-08	GGT5
ENSG00000099814	36.3114	1.84667	0.000102732	CEP170B		ENSG00000100034	12.9692	-1.62088	0.00215073	PPM1F
ENSG00000099849	19.0042	2.33317	1.81701e-05	RASSF7		ENSG00000100060	9.34563	-1.80375	0.00428222	MFNG
ENSG00000100003	5.69391	2.53262	4.46788e-05	SEC14L2		ENSG00000100097	167.558	-1.69312	0.00133432	LGALS1
ENSG00000100079	8.0661	2.27752	0.00625154	LGALS2		ENSG00000100154	7.02171	-1.78161	0.00137995	TTC28
ENSG00000100170	17.3082	3.11204	7.22339e-05	SLC5A1		ENSG00000100234	208.441	-3.0837	2.44561e-08	TIMP3
ENSG00000100246	17.6115	1.49124	0.00380438	DNAL4		ENSG00000100285	2.96969	-4.74472	6.07688e-05	NEFH
ENSG00000100290	14.1888	2.27509	0.00412999	BIK		ENSG00000100292	60.5651	-1.36398	0.00490159	HMOX1
ENSG00000100300	119.545	1.05986	0.00107509	TSPO		ENSG00000100336	7.0377	-2.43412	0.000259257	APOL4
ENSG00000100304	17.8466	1.56138	0.00034327	TTLL12		ENSG00000100345	763.446	-1.23695	2.74857e-05	MYH9
ENSG00000100342	218.932	1.22543	0.00449952	APOL1		ENSG00000100351	8.30498	-2.39621	0.0027142	GRAP2
ENSG00000100557	3.66102	3.43986	1.03752e-05	C14orf105		ENSG00000100448	1.68916	-3.92081	0.000127171	CTSG
ENSG00000100558	14.9771	2.9935	2.38304e-07	PLEK2		ENSG00000100450	5.66422	-2.38257	0.00322272	GZMH
ENSG00000100625	4.25908	2.84242	0.00070235	SIX4		ENSG00000100453	6.72356	-2.85925	0.00210464	GZMB
ENSG00000100665	4.75127	2.93597	0.000124305	SERPINA4		ENSG00000100503	71.323	-1.27477	0.000342527	NIN
ENSG00000100867	2.45323	3.45381	0.0030258	DHRS2		ENSG00000100599	15.4731	-1.97277	0.000643862	RIN3
ENSG00000100983	21.4602	1.09582	0.00771691	GSS		ENSG00000100721	1.92296	-3.3862	0.00362729	TCL1A
ENSG00000100994	91.3864	1.91853	9.19196e-06	PYGB		ENSG00000100731	45.8455	-1.07188	0.00406892	PCNX
ENSG00000101040	91.3479	1.26306	0.000235842	ZMYND8		ENSG00000100985	15.1438	-2.58643	2.60709e-06	MMP9
ENSG00000101049	5.30594	3.24996	1.41389e-05	SGK2		ENSG00000101096	40.2262	-1.87913	4.28397e-06	NFATC2
ENSG00000101076	11.6552	2.83989	1.46603e-05	HNF4A		ENSG00000101109	132.486	-1.22963	9.04654e-05	STK4
ENSG00000101166	38.2972	1.55047	1.19327e-05	SLMO2		ENSG00000101230	2.53579	-4.39493	2.69247e-05	ISM1
ENSG00000101189	21.6501	1.39778	0.00426507	MRGBP		ENSG00000101265	32.4009	-1.84782	0.00240136	RASSF2
ENSG00000101193	74.7147	1.01513	0.00171322	GID8		ENSG00000101331	2.48387	-4.6678	4.44588e-06	CCM2L
ENSG00000101194	17.8359	2.422	0.00105002	SLC17A9		ENSG00000101347	1587.44	-2.27248	0.000225813	SAMHD1
ENSG00000101213	57.4237	1.68924	0.00404571	PTK6		ENSG00000101445	7.23594	-4.35858	1.95197e-09	PPP1R16B
ENSG00000101311	37.3003	2.95573	1.43535e-06	FERMT1		ENSG00000101695	13.8667	-2.02071	0.000569038	RNF125
ENSG00000101337	19.9901	1.2409	0.00205312	TM9SF4		ENSG00000101938	4.78943	-2.76614	0.003283	CHRDL1
ENSG00000101363	20.0543	1.19212	0.0023046	MANBAL		ENSG00000102755	54.9233	-3.92066	2.51335e-09	FLT1
ENSG00000101421	230.785	1.10868	1.84846e-06	CHMP4B		ENSG00000102760	46.7736	-1.67081	0.00146259	RGCC
ENSG00000101443	81.1721	1.95992	0.00159149	WFDC2		ENSG00000102802	17.3722	-2.77172	0.00270574	MEDAG
ENSG00000101457	24.0882	2.28912	5.31126e-07	DNTTIP1		ENSG00000102879	3.46789	-2.63873	0.00503701	CORO1A
ENSG00000101782	103.976	1.41466	0.000288544	RIOK3		ENSG00000102935	14.3631	-2.06519	0.00368926	ZNF423
ENSG00000101842	12.0094	2.66226	0.0017776	VSIG1		ENSG00000102970	2.12723	-4.11145	0.000616639	CCL17
ENSG00000101856	53.7297	1.2582	0.000165786	PGRMC1		ENSG00000103175	1.87937	-3.61695	0.00125382	WFDC1
ENSG00000102172	44.4711	1.49778	4.07955e-05	SMS		ENSG00000103196	72.2589	-2.96825	1.9861e-10	CRISPLD2
ENSG00000102287	9.71519	2.48702	0.00148918	GABRE		ENSG00000103241	2.10218	-3.85888	0.000280748	FOXF1
ENSG00000102554	101.203	2.06432	9.06437e-05	KLF5		ENSG00000103522	1.95637	-2.97874	0.000568464	IL21R
ENSG00000102837	661.969	3.75905	8.89385e-06	OLFM4		ENSG00000103657	101.698	-1.49344	1.31594e-07	HERC1
ENSG00000102854	18.4043	2.32697	0.00388582	MSLN		ENSG00000104043	3.50271	-2.89502	0.00128102	ATP8B4
ENSG00000102890	12.0841	2.17697	0.00026178	ELMO3		ENSG00000104299	8.62511	-1.49715	0.00779833	INTS9
ENSG00000102934	39.9992	2.15547	4.94504e-05	PLLP		ENSG00000104332	4.08886	-4.87543	2.11305e-08	SFRP1
ENSG00000103044	1.71769	2.99612	0.00301872	HAS3		ENSG00000104415	2.80743	-3.69376	0.000933118	WISP1
ENSG00000103067	3.28284	2.38604	0.00267754	ESRP2		ENSG00000104435	2.0819	-3.43733	0.00411015	STMN2
ENSG00000103089	23.9603	2.71329	0.00034327	FA2H		ENSG00000104722	23.5026	-4.44845	1.84577e-10	NEFM
ENSG00000103460	19.6758	2.1644	0.00042696	TOX3		ENSG00000104894	34.4645	-1.79761	0.00290012	CD37
ENSG00000103528	5.99945	2.29828	4.62742e-05	SYT17		ENSG00000104903	5.60576	-1.99931	0.00115525	LYL1
ENSG00000103534	132.026	2.1094	0.00574854	TMC5		ENSG00000104951	2.07236	-3.00697	0.00133621	IL4I1
ENSG00000103942	20.2725	1.82769	0.00102594	HOMER2		ENSG00000104967	6.25142	-3.0356	2.04459e-06	NOVA2
ENSG00000104140	36.5206	3.03831	7.81319e-06	RHOV		ENSG00000105122	11.161	-2.29117	0.00087945	RASAL3
ENSG00000104356	6.1469	1.56801	0.00698537	POP1		ENSG00000105137	4.56718	-2.20096	0.00551016	SYDE1
ENSG00000104369	3.70292	2.76436	0.00124635	JPH1		ENSG00000105329	80.5823	-2.62893	2.15359e-07	TGFB1
ENSG00000104413	24.4706	2.93072	1.28993e-06	ESRP1		ENSG00000105369	8.17294	-4.65899	3.06744e-09	CD79A
ENSG00000104522	25.7399	1.65788	5.34598e-05	TSTA3		ENSG00000105374	3.53501	-2.91888	0.00177022	NKG7
ENSG00000104537	4.06554	3.36522	0.00311724	ANXA13		ENSG00000105419	3.12164	-3.29681	0.000442291	MEIS3
ENSG00000104549	48.6243	2.10637	4.26088e-05	SQLE		ENSG00000105472	44.5867	-2.93699	1.74464e-05	CLEC11A
ENSG00000104611	53.1959	1.67595	0.00096918	SH2D4A		ENSG00000105483	27.2365	-1.53315	1.77135e-05	CARD8
ENSG00000104783	49.0996	2.65485	1.46495e-08	KCNN4		ENSG00000105509	6.57214	-4.6544	5.17363e-07	HAS1
ENSG00000104866	17.0111	1.4523	0.000156411	PPP1R37		ENSG00000105538	25.3608	-4.32152	1.19227e-11	RASIP1
ENSG00000105063	14.3434	1.27542	0.00597768	PPP6R1		ENSG00000105639	35.481	-2.94523	3.2582e-12	JAK3
ENSG00000105171	19.2301	1.26647	0.000811026	POP4		ENSG00000105664	26.3962	-3.77262	4.61286e-05	COMP
ENSG00000105173	5.10631	3.06784	0.000104781	CCNE1		ENSG00000105967	4.76099	-2.61651	0.00640861	TFEC
ENSG00000105289	13.1307	2.08327	0.00104055	TJP3		ENSG00000105989	2.03476	-4.31233	2.62742e-05	WNT2
ENSG00000105327	75.6507	1.58238	0.00937632	BBC3		ENSG00000106034	3.17455	-2.66257	0.00601382	CPED1
ENSG00000105438	217.924	1.15658	2.48531e-07	KDELR1		ENSG00000106333	7.73433	-2.91398	1.49216e-05	PCOLCE
ENSG00000105519	21.4196	2.53614	4.37127e-06	CAPS		ENSG00000106366	310.838	-1.7251	4.25114e-05	SERPINE1
ENSG00000105699	134.125	2.15118	3.41163e-07	LSR		ENSG00000106404	8.57737	-1.81468	0.0041186	CLDN15
ENSG00000105707	5.80911	3.43776	0.00101249	HPN		ENSG00000106483	46.4862	-4.80298	6.77212e-13	SFRP4
ENSG00000105738	18.9181	1.61281	0.000580013	SIPA1L3		ENSG00000106511	3.93688	-3.57315	5.44001e-05	MEOX2
ENSG00000105755	19.5038	1.38156	0.000683429	ETHE1		ENSG00000106538	24.2107	-1.91932	0.00152129	RARRES2
ENSG00000105778	19.6427	1.50144	2.09904e-05	AVL9		ENSG00000106560	4.2158	-1.79728	0.00540626	GIMAP2
ENSG00000105852	3.17907	2.69379	0.00344275	PON3		ENSG00000106571	2.61279	-3.00973	0.0017776	GLI3
ENSG00000105854	52.6351	1.36405	0.00374181	PON2		ENSG00000106624	194.611	-5.26243	1.06376e-18	AEBP1
ENSG00000105963	68.9628	1.08223	0.00804547	ADAP1		ENSG00000106809	3.4498	-4.28842	1.41002e-05	OGN
ENSG00000105971	78.199	1.49349	0.000488891	CAV2		ENSG00000106819	20.7104	-4.49256	2.96771e-12	ASPN
ENSG00000105976	64.5906	1.8053	0.000474709	MET		ENSG00000106823	3.04592	-3.41299	0.000155945	ECM2
ENSG00000106012	56.9585	1.501	5.79922e-05	IQCE		ENSG00000106948	57.3326	-2.33783	8.69228e-09	AKNA
ENSG00000106031	3.48391	2.98964	0.00504262	HOXA13		ENSG00000106991	34.4674	-4.41221	1.45412e-15	ENG
ENSG00000106052	271.515	1.10399	9.70958e-06	TAX1BP1		ENSG00000107099	37.5841	-2.27135	2.62603e-06	DOCK8
ENSG00000106077	31.7727	1.92613	0.000430567	ABHD11		ENSG00000107186	17.777	-3.58634	1.18718e-07	MPDZ
ENSG00000106078	11.0174	1.95687	0.00284371	COBL		ENSG00000107551	16.7192	-1.32064	0.0031729	RASSF4
ENSG00000106351	13.9243	1.28084	0.00434123	AGFG2		ENSG00000107562	57.3149	-3.54532	5.73644e-08	CXCL12
ENSG00000106367	38.6454	1.48131	1.58023e-05	AP1S1		ENSG00000107719	13.0994	-3.87051	1.07465e-09	PALD1
ENSG00000106392	22.9117	1.69852	0.000409072	C1GALT1		ENSG00000107742	36.9452	-2.54343	4.31312e-05	SPOCK2
ENSG00000106399	22.9093	1.06222	0.00289803	RPA3		ENSG00000107796	26.6902	-4.17303	5.93669e-07	ACTA2
ENSG00000106524	15.349	1.50391	0.000104199	ANKMY2		ENSG00000107968	35.6534	-1.37867	0.000789026	MAP3K8
ENSG00000106541	481.787	2.52903	1.11088e-05	AGR2		ENSG00000108001	4.31626	-2.61008	0.00499616	EBF3
ENSG00000106638	14.8291	1.20837	0.00588132	TBL2		ENSG00000108296	523.49	-1.24072	0.00320699	CWC25
ENSG00000106688	6.1036	2.31967	0.00733503	SLC1A1		ENSG00000108342	15.3547	-5.07054	2.55189e-07	CSF3
ENSG00000106785	9.18862	1.38994	0.00751542	TRIM14		ENSG00000108387	5.13206	-3.13279	3.93674e-06	SEPT4
ENSG00000106789	67.9959	1.49731	0.00165299	CORO2A		ENSG00000108700	2.82788	-4.54587	9.29725e-06	CCL8
ENSG00000106927	1.89595	3.58885	0.00351526	AMBP		ENSG00000108798	5.04959	-2.70212	0.000364293	ABI3
ENSG00000107404	16.711	1.54342	0.00134041	DVL1		ENSG00000108821	861.925	-4.06383	2.62513e-17	COL1A1
ENSG00000108187	6.77327	2.83516	3.79701e-07	PBLD		ENSG00000108823	1.26424	-4.18848	0.000728428	SGCA
ENSG00000108352	7.64489	2.32483	0.00364215	RAPGEFL1		ENSG00000108840	20.7832	-1.4612	0.000972901	HDAC5
ENSG00000108375	6.23994	3.24284	1.21954e-05	RNF43		ENSG00000109099	44.833	-1.93938	6.56921e-05	PMP22
ENSG00000108469	11.3612	1.20293	0.00754249	RECQL5		ENSG00000109472	135.921	-2.8302	7.06703e-07	CPE
ENSG00000108639	350.553	1.31758	2.34433e-06	SYNGR2		ENSG00000109684	1.98962	-3.09248	0.00226698	CLNK
ENSG00000108679	83.2726	1.54853	0.000140091	LGALS3BP		ENSG00000109790	20.3425	-1.31037	0.00804445	KLHL5
ENSG00000108753	9.32526	3.23639	3.00472e-07	HNF1B		ENSG00000109906	137.181	-2.45913	3.87053e-05	ZBTB16
ENSG00000108826	32.1754	1.10612	0.000153739	MRPL27		ENSG00000110076	3.15886	-2.43427	0.00434123	NRXN2
ENSG00000108846	49.0019	2.4551	6.22195e-07	ABCC3		ENSG00000110077	24.0378	-2.34877	0.00202479	MS4A6A
ENSG00000108849	4.32604	4.31618	0.000111712	PPY		ENSG00000110079	6.39725	-3.45791	7.3431e-05	MS4A4A
ENSG00000109062	34.8296	1.02467	0.0093662	SLC9A3R1		ENSG00000110324	23.35	-2.25934	6.08516e-06	IL10RA
ENSG00000109084	9.38027	2.33821	6.30514e-07	TMEM97		ENSG00000110777	5.88947	-3.44743	0.000257814	POU2AF1
ENSG00000109255	13.0754	2.50041	0.00325997	NMU		ENSG00000110799	63.9051	-6.1077	7.82669e-24	VWF
ENSG00000109452	48.0398	1.33516	0.00208651	INPP4B		ENSG00000110848	24.9495	-2.59033	0.000234142	CD69
ENSG00000109511	35.0711	3.21881	0.00178189	ANXA10		ENSG00000110900	1.26532	-4.05032	0.00656977	TSPAN11
ENSG00000109572	94.8182	1.07145	3.36415e-07	CLCN3		ENSG00000111077	29.066	-1.8632	4.17469e-05	TENC1
ENSG00000109586	30.6792	2.21767	9.93178e-09	GALNT7		ENSG00000111276	30.8119	-1.30229	0.00738153	CDKN1B
ENSG00000109654	50.0622	1.35824	0.000381553	TRIM2		ENSG00000111341	226.768	-3.14863	2.77871e-09	MGP
ENSG00000109685	48.7315	1.02648	0.00188711	WHSC1		ENSG00000111348	98.0368	-1.45206	0.000339891	ARHGDIB
ENSG00000109814	42.7344	1.24725	5.81778e-05	UGDH		ENSG00000111404	1.46733	-3.53378	0.00262801	RERGL
ENSG00000109854	32.8995	1.31971	0.00178382	HTATIP2		ENSG00000111716	56.2332	-1.29136	0.0076587	LDHB
ENSG00000109881	49.4576	1.64181	3.20945e-06	CCDC34		ENSG00000111796	11.9626	-2.43412	0.00113431	KLRB1
ENSG00000109919	77.4122	1.34332	1.00663e-06	MTCH2		ENSG00000111799	35.7993	-2.68675	4.56324e-05	COL12A1
ENSG00000110013	16.6457	1.43416	0.00705284	SIAE		ENSG00000111801	16.1788	-1.15152	0.00780465	BTN3A3
ENSG00000110042	13.4289	1.58264	0.00088253	DTX4		ENSG00000111860	24.3486	-1.35808	0.00296465	CEP85L
ENSG00000110092	58.0302	2.14745	4.39076e-08	CCND1		ENSG00000111885	15.2291	-1.9739	0.000265713	MAN1A1
ENSG00000110315	27.5388	1.28311	0.00538697	RNF141		ENSG00000111961	36.8974	-2.97814	1.01517e-08	SASH1
ENSG00000110400	13.7532	1.59914	0.000414161	PVRL1		ENSG00000112149	52.7229	-2.41595	2.33165e-05	CD83
ENSG00000110492	70.1739	1.77547	2.59445e-05	MDK		ENSG00000112182	9.22056	-2.76804	0.000118477	BACH2
ENSG00000110628	9.24071	2.17843	0.000402302	SLC22A18		ENSG00000112394	36.4173	-2.72723	9.76012e-07	SLC16A10
ENSG00000110660	11.5983	1.69592	0.00120774	SLC35F2		ENSG00000112406	95.02	-1.22794	1.20873e-05	HECA
ENSG00000110723	14.0608	1.8284	0.000402302	EXPH5		ENSG00000112531	80.0732	-1.20511	0.00015649	QKI
ENSG00000111057	25.8815	2.03281	0.000441328	KRT18		ENSG00000112541	12.3292	-4.2257	6.20004e-13	PDE10A
ENSG00000111186	3.75038	2.26926	0.00973396	WNT5B		ENSG00000112562	5.14376	-4.80348	1.78359e-09	SMOC2
ENSG00000111199	9.52263	2.06269	0.00287375	TRPV4		ENSG00000112799	5.17912	-3.3605	0.000122497	LY86
ENSG00000111247	7.24746	1.66127	0.0099379	RAD51AP1		ENSG00000112936	95.2257	-6.0143	3.16186e-26	C7
ENSG00000111319	27.2563	2.84465	5.95938e-07	SCNN1A		ENSG00000113140	337.916	-5.08498	1.16252e-33	SPARC
ENSG00000111707	32.6461	1.12748	0.00327923	SUDS3		ENSG00000113263	7.45939	-2.77124	0.000478118	ITK
ENSG00000111726	32.9899	1.12365	0.00454859	CMAS		ENSG00000113273	5.84486	-1.46307	0.00410274	ARSB
ENSG00000111775	59.4029	1.02272	0.00287993	COX6A1		ENSG00000113296	8.24328	-4.93747	5.37905e-11	THBS4
ENSG00000111816	17.1188	2.16911	9.85372e-06	FRK		ENSG00000113319	9.76924	-2.62275	0.000178559	RASGRF2
ENSG00000112299	23.8638	2.80361	0.00171981	VNN1		ENSG00000113389	1.50327	-3.71196	0.00342776	NPR3
ENSG00000112312	19.5574	1.25797	0.00821555	GMNN		ENSG00000113532	12.9268	-3.57293	1.76725e-08	ST8SIA4
ENSG00000112378	184.622	2.64707	1.76756e-08	PERP		ENSG00000113555	11.3576	-2.93619	0.00410283	PCDH12
ENSG00000112379	19.0652	1.81068	8.53348e-05	KIAA1244		ENSG00000113594	29.2923	-3.38792	3.8528e-09	LIFR
ENSG00000112667	23.3243	1.16966	0.00673691	DNPH1		ENSG00000113657	68.4218	-2.49347	1.05532e-06	DPYSL3
ENSG00000112699	61.8424	1.96551	9.59486e-06	GMDS		ENSG00000113721	28.4392	-3.81401	7.47664e-12	PDGFRB
ENSG00000112742	3.07019	2.45882	0.00490159	TTK		ENSG00000113739	10.6024	-4.05568	3.30171e-08	STC2
ENSG00000112796	3.39851	3.54306	0.000931276	ENPP5		ENSG00000114013	16.1649	-2.55119	0.000105269	CD86
ENSG00000112874	7.61154	1.79588	0.00235953	NUDT12		ENSG00000114166	17.1303	-1.7788	2.08913e-07	KAT2B
ENSG00000112972	68.2292	2.087	1.03043e-06	HMGCS1		ENSG00000114251	4.13957	-3.32236	0.00116545	WNT5A
ENSG00000112984	2.07179	2.43934	0.00186538	KIF20A		ENSG00000114450	7.5626	-2.82154	2.40593e-05	GNB4
ENSG00000113318	16.9362	1.06443	0.0025652	MSH3		ENSG00000114948	3.25196	-3.22926	0.00713634	ADAM23
ENSG00000113522	101.61	1.08657	1.37368e-05	RAD50		ENSG00000115165	44.7532	-2.04167	0.00291013	CYTIP
ENSG00000113645	20.9061	2.21917	2.39644e-06	WWC1		ENSG00000115353	3.69568	-5.41388	1.18123e-07	TACR1
ENSG00000113924	11.1472	3.78882	6.80933e-10	HGD		ENSG00000115414	1271.87	-2.49209	0.000374925	FN1
ENSG00000114021	12.5989	1.53995	0.00320699	NIT2		ENSG00000115461	386.387	-2.96836	2.63261e-06	IGFBP5
ENSG00000114107	23.61	1.24462	0.00823299	CEP70		ENSG00000115468	2.56585	-4.04336	1.53759e-05	EFHD1
ENSG00000114346	19.0198	2.19681	2.98761e-08	ECT2		ENSG00000115594	32.7072	-1.8916	1.86685e-05	IL1R1
ENSG00000114455	1.92754	3.32676	0.00658014	HHLA2		ENSG00000115602	6.35145	-4.38338	9.14732e-12	IL1RL1
ENSG00000114529	22.4779	2.06306	0.000464056	C3orf52		ENSG00000115825	19.4939	-1.64063	0.000527112	PRKD3
ENSG00000114670	20.1195	1.34001	0.00391972	NEK11		ENSG00000115896	9.1349	-2.59457	0.00024284	PLCL1
ENSG00000114686	35.1253	1.10423	0.00204521	MRPL3		ENSG00000115935	53.7136	-1.89632	1.04929e-05	WIPF1
ENSG00000114805	3.24497	3.05624	5.57662e-05	PLCH1		ENSG00000116016	107.888	-2.51886	7.47739e-11	EPAS1
ENSG00000114923	4.76485	3.08358	0.000236931	SLC4A3		ENSG00000116132	49.5595	-2.79767	0.000695696	PRRX1
ENSG00000114956	25.6454	1.11237	0.00450381	DGUOK		ENSG00000116157	3.8007	-2.51453	0.00163418	GPX7
ENSG00000114993	11.9914	2.26432	1.31337e-05	RTKN		ENSG00000116731	301.153	-1.60423	0.000147316	PRDM2
ENSG00000115221	68.5237	3.88936	4.47901e-10	ITGB6		ENSG00000116741	173.429	-1.33846	0.00319648	RGS2
ENSG00000115339	20.1366	2.27893	0.000355387	GALNT3		ENSG00000116774	21.6101	-3.52959	1.58158e-08	OLFML3
ENSG00000115386	184.674	5.42143	6.07622e-10	REG1A		ENSG00000116786	107.95	-1.08136	0.00124719	PLEKHM2
ENSG00000115392	6.76425	1.50197	0.00606597	FANCL		ENSG00000116824	25.7741	-1.95622	0.0082358	CD2
ENSG00000115504	53.1129	1.25057	5.85301e-06	EHBP1		ENSG00000116962	37.923	-2.89639	2.03666e-06	NID1
ENSG00000115616	2.86008	3.4202	0.00101486	SLC9A2		ENSG00000117020	18.4896	-2.27061	6.172e-05	AKT3
ENSG00000115641	41.7128	1.41181	9.31935e-05	FHL2		ENSG00000117091	11.304	-3.02773	0.000213887	CD48
ENSG00000115648	57.4207	2.02041	6.28455e-05	MLPH		ENSG00000117115	12.9127	-2.26292	0.00134166	PADI2
ENSG00000115884	93.4539	1.85932	0.000754996	SDC1		ENSG00000117154	1.52341	-3.45343	0.00533516	IGSF21
ENSG00000115947	7.69216	1.60359	0.000740194	ORC4		ENSG00000117318	49.4163	-2.30409	0.00013602	ID3
ENSG00000115963	128.797	1.53128	0.000155988	RND3		ENSG00000117461	59.948	-2.36612	1.2812e-06	PIK3R3
ENSG00000116096	18.5499	1.62288	0.00211408	SPR		ENSG00000117519	55.0198	-1.52409	0.00449186	CNN3
ENSG00000116120	15.5417	1.49031	0.00172292	FARSB		ENSG00000117586	2.33661	-4.02971	0.00110915	TNFSF4
ENSG00000116133	61.2543	2.37445	4.92843e-07	DHCR24		ENSG00000117643	3.9654	-2.51412	0.000406855	MAN1C1
ENSG00000116212	23.2321	1.98538	5.67762e-08	LRRC42		ENSG00000118004	7.40363	-5.15179	2.22728e-08	COLEC11
ENSG00000116260	142.272	1.23647	0.00128102	QSOX1		ENSG00000118292	28.7694	-3.0504	2.03341e-11	C1orf54
ENSG00000116285	83.3678	1.8963	4.32808e-08	ERRFI1		ENSG00000118308	50.3986	-1.93601	0.000249858	LRMP
ENSG00000116478	128.934	1.3166	8.98409e-08	HDAC1		ENSG00000118407	29.1718	-5.09425	6.69042e-15	FILIP1
ENSG00000116661	10.1634	2.49428	0.00100689	FBXO2		ENSG00000118473	6.58676	-5.26594	4.42327e-13	SGIP1
ENSG00000116711	3.84153	2.79587	0.000206244	PLA2G4A		ENSG00000118503	402.897	-1.52388	2.2961e-06	TNFAIP3
ENSG00000116791	26.3637	1.78073	0.000240193	CRYZ		ENSG00000118523	149.579	-1.48192	0.000931661	CTGF
ENSG00000116857	43.7887	1.09664	0.00223241	TMEM9		ENSG00000118729	2.01095	-3.24508	0.000493424	CASQ2
ENSG00000116906	16.4519	1.21502	0.00841977	GNPAT		ENSG00000118777	2.31863	-3.06108	0.00249371	ABCG2
ENSG00000116957	8.88142	2.20785	0.000120053	TBCE		ENSG00000118946	114.742	-4.37398	4.57541e-16	PCDH17
ENSG00000117266	3.96702	2.24051	0.0036741	CDK18		ENSG00000118971	43.5775	-2.53616	4.74048e-09	CCND2
ENSG00000117308	26.7301	1.31635	0.00578706	GALE		ENSG00000118985	57.6537	-1.18958	4.64379e-05	ELL2
ENSG00000117335	95.5614	1.19409	0.00024372	CD46		ENSG00000119121	0.902306	-3.39824	0.00862004	TRPM6
ENSG00000117394	61.6133	2.90499	7.63573e-07	SLC2A1		ENSG00000119138	80.2315	-1.40182	6.17731e-06	KLF9
ENSG00000117399	7.22042	2.04683	0.00108794	CDC20		ENSG00000119508	58.6641	-1.78454	0.00157441	NR4A3
ENSG00000117419	6.80903	1.42704	0.00454832	ERI3		ENSG00000119699	12.4036	-3.00091	3.51153e-07	TGFB3
ENSG00000117450	299.621	1.02114	0.000597125	PRDX1		ENSG00000119714	1.87396	-3.34435	0.00339111	GPR68
ENSG00000117472	258.265	2.28006	0.000339757	TSPAN1		ENSG00000119865	7.29883	-5.08262	1.51029e-12	CNRIP1
ENSG00000117475	29.9441	1.42735	0.00173098	BLZF1		ENSG00000119919	2.1497	-4.70051	2.56981e-05	NKX2-3
ENSG00000117480	2.20159	2.34518	0.00963525	FAAH		ENSG00000120156	14.9282	-5.91334	8.52918e-16	TEK
ENSG00000117528	25.1315	1.01549	0.00486448	ABCD3		ENSG00000120217	4.99078	-2.27393	0.00259376	CD274
ENSG00000117595	30.0183	1.89511	0.000832649	IRF6		ENSG00000120278	17.0062	-1.62879	0.00611737	PLEKHG1
ENSG00000117650	5.85001	2.3068	0.000259597	NEK2		ENSG00000120279	14.8391	-4.29695	5.95966e-08	MYCT1
ENSG00000117724	73.1294	1.56454	3.54512e-05	CENPF		ENSG00000120594	47.9341	-2.48107	7.90935e-06	PLXDC2
ENSG00000117983	18.9617	2.81156	0.00249991	MUC5B		ENSG00000120693	4.82683	-4.42609	3.91818e-09	SMAD9
ENSG00000118193	10.4265	2.49366	1.74259e-06	KIF14		ENSG00000120820	3.07646	-2.64943	0.00256749	GLT8D2
ENSG00000118307	3.79923	2.27975	0.00401772	CASC1		ENSG00000120833	10.5188	-2.49806	4.88389e-06	SOCS2
ENSG00000118640	160.411	1.27322	3.5927e-05	VAMP8		ENSG00000121005	3.62772	-4.22943	1.83873e-05	CRISPLD1
ENSG00000118680	493.828	1.02124	3.7785e-06	MYL12B		ENSG00000121068	7.74616	-3.50275	4.55059e-05	TBX2
ENSG00000118898	88.1176	1.95412	0.00011043	PPL		ENSG00000121210	21.1259	-2.47128	8.1331e-06	KIAA0922
ENSG00000118997	5.89058	2.19998	0.000770236	DNAH7		ENSG00000121361	1.58738	-4.16685	0.00123245	KCNJ8
ENSG00000119013	28.6696	1.10093	0.00921673	NDUFB3		ENSG00000121440	5.83234	-5.22032	1.18586e-14	PDZRN3
ENSG00000119125	8.36732	2.93109	6.26936e-05	GDA		ENSG00000121898	28.2619	-3.65174	7.65791e-08	CPXM2
ENSG00000119139	61.2311	1.10973	0.00567094	TJP2		ENSG00000121933	6.9749	-3.65168	1.56478e-05	ADORA3
ENSG00000119333	27.0028	1.72277	1.20873e-05	WDR34		ENSG00000121966	373.05	-2.12394	0.000507001	CXCR4
ENSG00000119411	8.60282	2.60513	0.00098711	BSPRY		ENSG00000122085	17.9111	-1.12831	0.00514617	MTERFD2
ENSG00000119431	8.06408	2.48025	0.000225303	HDHD3		ENSG00000122224	3.74426	-3.76295	0.000544495	LY9
ENSG00000119514	17.3846	1.83608	0.00117109	GALNT12		ENSG00000122254	4.08169	-3.88064	0.000213598	HS3ST2
ENSG00000119574	7.49457	1.36278	0.00490743	ZBTB45		ENSG00000122367	2.38679	-3.58788	2.68554e-05	LDB3
ENSG00000119703	6.2586	1.64337	0.00538697	ZC2HC1C		ENSG00000122641	438.896	-3.46753	1.00104e-10	INHBA
ENSG00000119888	210.066	2.89971	2.2358e-07	EPCAM		ENSG00000122679	47.1203	-4.86753	1.08561e-12	RAMP3
ENSG00000120053	14.4587	1.1736	0.00787274	GOT1		ENSG00000122786	1396.73	-3.69382	3.08564e-17	CALD1
ENSG00000120057	5.92427	4.38892	5.79922e-05	SFRP5		ENSG00000122862	342.791	-1.87929	0.000559874	SRGN
ENSG00000120256	21.4167	1.85249	9.96622e-05	LRP11		ENSG00000123104	61.9393	-1.03401	0.00678553	ITPR2
ENSG00000120306	153.693	2.02996	8.19503e-05	CYSTM1		ENSG00000123329	15.9062	-2.18959	0.00566282	ARHGAP9
ENSG00000120756	44.948	2.57859	2.61251e-05	PLS1		ENSG00000123342	16.2135	-2.43863	0.0019865	MMP19
ENSG00000121039	19.9995	1.37457	0.00154692	RDH10		ENSG00000123500	27.7507	-4.98749	2.70535e-09	COL10A1
ENSG00000121057	55.387	1.30454	0.000463587	AKAP1		ENSG00000123685	4.70351	-2.76961	0.000686655	BATF3
ENSG00000121207	5.28036	2.8656	0.000988216	LRAT		ENSG00000124126	26.3733	-2.37177	0.00014316	PREX1
ENSG00000121310	38.1009	1.40356	0.000897099	ECHDC2		ENSG00000124181	7.76767	-2.09129	0.0002568	PLCG1
ENSG00000121316	61.8886	1.53302	0.00776141	PLBD1		ENSG00000124203	5.59751	-4.75081	4.58237e-11	ZNF831
ENSG00000121380	3.7022	2.43781	0.00215045	BCL2L14		ENSG00000124216	19.6588	-1.86595	0.00261847	SNAI1
ENSG00000121578	31.8419	1.25128	0.00619693	B4GALT4		ENSG00000124406	7.9158	-1.78402	0.00833928	ATP8A1
ENSG00000121900	8.26092	1.65796	0.00731993	TMEM54		ENSG00000124491	6.57489	-2.68979	0.00426368	F13A1
ENSG00000122547	12.7787	1.52174	0.00878203	EEPD1		ENSG00000124772	12.7982	-2.61878	3.69796e-06	CPNE5
ENSG00000122952	7.05959	2.02672	0.00224821	ZWINT		ENSG00000124785	18.4552	-4.12704	1.55961e-11	NRN1
ENSG00000122971	21.1662	1.45044	0.000148322	ACADS		ENSG00000125249	9.93252	-1.57809	0.00397906	RAP2A
ENSG00000123095	52.0077	1.98505	0.00203216	BHLHE41		ENSG00000125257	7.01503	-1.82691	0.00898913	ABCC4
ENSG00000123159	86.6888	1.79909	9.95459e-09	GIPC1		ENSG00000125354	100.28	-2.41264	7.11735e-12	SEPT6
ENSG00000123684	36.9366	1.02681	0.00625133	LPGAT1		ENSG00000125810	150.746	-3.70065	4.951e-12	CD93
ENSG00000123836	23.8015	2.24485	0.000214558	PFKFB2		ENSG00000125878	2.41033	-3.34096	0.00300621	TCF15
ENSG00000123838	5.15575	2.53589	0.00639453	C4BPA		ENSG00000125910	10.5286	-2.16594	0.00111496	S1PR4
ENSG00000123843	12.1736	2.52343	0.00420607	C4BPB		ENSG00000126217	10.0925	-1.56524	0.00400145	MCF2L
ENSG00000124102	41.9264	3.1973	5.31618e-08	PI3		ENSG00000126264	13.4267	-2.36659	1.58023e-05	HCST
ENSG00000124145	256.056	2.52077	1.7667e-08	SDC4		ENSG00000126561	32.9932	-1.18599	0.00615526	STAT5A
ENSG00000124171	31.1099	2.36462	3.78445e-05	PARD6B		ENSG00000126785	13.0244	-3.02103	0.00026451	RHOJ
ENSG00000124209	51.6215	1.02408	0.00113419	RAB22A		ENSG00000126838	1.3341	-4.09961	0.00208963	PZP
ENSG00000124225	551.051	1.93516	3.06887e-11	PMEPA1		ENSG00000127083	2.86446	-3.61207	2.66037e-05	OMD
ENSG00000124253	11.1187	3.6711	3.27174e-05	PCK1		ENSG00000127329	39.2478	-2.70691	6.09832e-06	PTPRB
ENSG00000124429	27.788	1.93577	0.0023014	POF1B		ENSG00000127533	52.1812	-5.20218	1.5492e-20	F2RL3
ENSG00000124466	16.9306	2.5437	0.000175185	LYPD3		ENSG00000127804	28.3771	-1.6952	9.85846e-08	METTL16
ENSG00000124602	5.78578	3.88625	1.37349e-06	UNC5CL		ENSG00000127920	38.0038	-4.00454	1.66549e-10	GNG11
ENSG00000124664	4.80542	1.96935	0.00731325	SPDEF		ENSG00000127951	32.3656	-2.68835	1.29202e-06	FGL2
ENSG00000124839	14.3009	3.19616	8.81165e-07	RAB17		ENSG00000128052	12.7431	-5.44046	4.22992e-08	KDR
ENSG00000124875	8.20801	3.06736	0.000718257	CXCL6		ENSG00000128512	14.3352	-1.80968	0.00378748	DOCK4
ENSG00000124920	33.1274	3.12995	5.61068e-09	MYRF		ENSG00000128567	88.0198	-1.67025	0.00591787	PODXL
ENSG00000125166	33.1807	1.1852	0.00118291	GOT2		ENSG00000128591	3.24336	-3.36809	1.47126e-05	FLNC
ENSG00000125378	17.2443	2.24676	2.55113e-06	BMP4		ENSG00000128606	3.45397	-3.45225	1.10244e-05	LRRC17
ENSG00000125398	90.6776	2.1199	2.93625e-05	SOX9		ENSG00000128652	3.61828	-3.88025	7.92477e-07	HOXD3
ENSG00000125534	199.569	1.72175	1.7505e-08	PPDPF		ENSG00000128656	6.65225	-2.57722	3.03776e-05	CHN1
ENSG00000125648	7.55687	1.56373	0.00534078	SLC25A23		ENSG00000128805	12.3413	-2.0178	0.00248215	ARHGAP22
ENSG00000125731	28.7024	1.8738	1.90891e-05	SH2D3A		ENSG00000128815	6.32691	-2.65605	0.000416069	WDFY4
ENSG00000125733	14.6609	1.14253	0.00109207	TRIP10		ENSG00000129009	14.7754	-5.29608	8.61783e-16	ISLR
ENSG00000125746	51.5586	1.66144	0.000172666	EML2		ENSG00000129277	49.6395	-2.39483	0.00285509	CCL4
ENSG00000125775	40.8498	2.57001	1.46364e-05	SDCBP2		ENSG00000129467	10.4504	-2.7631	1.58023e-05	ADCY4
ENSG00000125798	21.5083	3.11425	1.19473e-05	FOXA2		ENSG00000129675	11.3685	-2.8054	2.74409e-08	ARHGEF6
ENSG00000125826	45.4893	1.14505	0.00320699	RBCK1		ENSG00000129680	57.2487	-1.85601	2.11305e-08	MAP7D3
ENSG00000125848	7.56473	2.64649	0.0001319	FLRT3		ENSG00000130037	1.45389	-4.06678	0.00100889	KCNA5
ENSG00000125850	3.77909	2.74019	0.000499707	OVOL2		ENSG00000130052	4.30722	-4.07812	4.02132e-09	STARD8
ENSG00000126067	31.9632	1.01334	0.0065355	PSMB2		ENSG00000130176	10.3328	-4.814	2.91788e-11	CNN1
ENSG00000126106	11.5831	1.43851	0.00520256	TMEM53		ENSG00000130201	6.94817	-4.70059	3.50441e-08	EXOC3L2
ENSG00000126267	87.0882	1.03756	0.00420656	COX6B1		ENSG00000130203	23.6382	-1.91386	0.000118477	APOE
ENSG00000126453	18.7212	1.79581	0.000429158	BCL2L12		ENSG00000130208	40.3214	-1.92154	0.00783562	APOC1
ENSG00000126458	45.1531	1.00589	0.00261504	RRAS		ENSG00000130224	2.1721	-4.31314	4.98865e-05	LRCH2
ENSG00000126460	8.5504	2.47887	6.84933e-06	PRRG2		ENSG00000130300	161.644	-4.8157	1.26617e-19	PLVAP
ENSG00000126522	8.30082	1.41571	0.00818855	ASL		ENSG00000130307	2.5964	-2.94114	0.000481537	USHBP1
ENSG00000127324	253.565	2.90215	1.22809e-06	TSPAN8		ENSG00000130338	20.2944	-1.13726	0.00750828	TULP4
ENSG00000127328	41.5967	1.24523	0.00755913	RAB3IP		ENSG00000130508	39.278	-4.27811	2.21277e-17	PXDN
ENSG00000127399	3.28782	3.06831	3.7342e-05	LRRC61		ENSG00000130592	48.2759	-1.97237	0.00383254	LSP1
ENSG00000127418	12.3735	1.76849	0.000855267	FGFRL1		ENSG00000130635	64.0539	-3.90584	1.38929e-11	COL5A1
ENSG00000127831	9.47716	2.93534	1.02578e-05	VIL1		ENSG00000130755	39.6863	-1.67782	0.0035845	GMFG
ENSG00000127837	125.787	1.03817	1.71255e-08	AAMP		ENSG00000130775	11.1463	-2.06522	0.00410283	THEMIS2
ENSG00000127838	30.1974	1.38982	0.00289803	PNKD		ENSG00000130830	15.4129	-1.76523	0.00252472	MPP1
ENSG00000128268	8.76224	1.92332	0.000869941	MGAT3		ENSG00000130844	72.2612	-2.32975	3.36415e-07	ZNF331
ENSG00000128298	9.01426	3.1821	3.12315e-06	BAIAP2L2		ENSG00000131018	66.5326	-1.63413	5.57662e-05	SYNE1
ENSG00000128311	37.4618	2.16839	1.62569e-05	TST		ENSG00000131055	1.32847	-3.48173	0.0047423	COX4I2
ENSG00000128626	36.2632	1.3528	0.00408895	MRPS12		ENSG00000131196	22.8821	-1.56427	0.00560069	NFATC1
ENSG00000128655	6.12165	3.20391	3.84102e-06	PDE11A		ENSG00000131378	20.7957	-3.42995	1.5123e-13	RFTN1
ENSG00000128928	28.7769	1.42799	5.80206e-06	IVD		ENSG00000131386	2.49199	-3.82573	4.28397e-06	GALNT15
ENSG00000129235	42.979	1.12679	0.00269585	TXNDC17		ENSG00000131471	14.6498	-5.54668	5.95754e-21	AOC3
ENSG00000129354	17.0505	2.52794	0.000123152	AP1M2		ENSG00000131477	35.5371	-5.19591	3.65519e-20	RAMP2
ENSG00000129451	66.9787	2.3568	0.000176758	KLK10		ENSG00000131634	22.4624	-4.90132	3.05155e-15	TMEM204
ENSG00000129925	25.4804	1.29888	0.00105032	TMEM8A		ENSG00000131711	380.65	-2.47311	8.78576e-08	MAP1B
ENSG00000130164	304.629	1.37342	0.00041263	LDLR		ENSG00000131759	20.1167	-1.07703	0.00548538	RARA
ENSG00000130305	13.6534	1.29088	0.00615526	NSUN5		ENSG00000131873	32.4163	-1.7313	0.000655021	CHSY1
ENSG00000130363	18.363	1.00124	0.00205861	RSPH3		ENSG00000132031	3.31587	-2.81907	0.00263757	MATN3
ENSG00000130513	288.048	2.5494	0.000895309	GDF15		ENSG00000132185	2.97158	-4.16303	0.000480283	FCRLA
ENSG00000130529	6.60918	1.61662	0.00202613	TRPM4		ENSG00000132205	12.9802	-2.11224	6.49668e-05	EMILIN2
ENSG00000130590	5.32752	1.83117	0.00825607	SAMD10		ENSG00000132274	38.8288	-1.74962	0.000170023	TRIM22
ENSG00000130675	6.07968	3.49317	8.20483e-07	MNX1		ENSG00000132321	8.65569	-2.27881	0.00629643	IQCA1
ENSG00000130703	50.1352	1.5147	0.000197985	OSBPL2		ENSG00000132386	22.1407	-3.56749	3.54993e-05	SERPINF1
ENSG00000130706	51.5944	1.25532	0.000128834	ADRM1		ENSG00000132465	24.3368	-5.06886	5.71664e-08	IGJ
ENSG00000130720	6.55419	3.3914	0.000331508	FIBCD1		ENSG00000132535	10.8841	-1.74637	0.0023014	DLG4
ENSG00000130733	15.1023	1.22792	0.00950607	YIPF2		ENSG00000132688	49.4322	-2.0773	0.00183162	NES
ENSG00000130762	27.4914	2.98659	5.89375e-05	ARHGEF16		ENSG00000132970	4.57748	-2.74979	0.000140157	WASF3
ENSG00000130821	18.1125	1.67525	0.00737116	SLC6A8		ENSG00000133026	52.5293	-2.97925	3.27183e-10	MYH10
ENSG00000130940	15.6455	1.66865	6.30599e-05	CASZ1		ENSG00000133083	1.6056	-3.32208	0.00312176	DCLK1
ENSG00000131153	3.38563	2.3361	0.00349228	GINS2		ENSG00000133104	63.8606	-1.39899	0.00108941	SPG20
ENSG00000131187	5.40862	2.54241	2.0349e-05	F12		ENSG00000133110	136.796	-4.45234	4.52065e-18	POSTN
ENSG00000131620	23.1485	1.97345	0.000382132	ANO1		ENSG00000133116	0.980886	-3.36082	0.00787837	KL
ENSG00000131746	15.2911	2.35606	0.000390014	TNS4		ENSG00000133121	25.9611	-1.61514	0.00410719	STARD13
ENSG00000131747	119.174	1.64692	1.07101e-05	TOP2A		ENSG00000133392	64.2228	-3.5537	1.36521e-18	MYH11
ENSG00000131771	82.9643	3.42707	3.02054e-08	PPP1R1B		ENSG00000133466	4.4985	-1.7845	0.000979286	C1QTNF6
ENSG00000131781	24.1989	2.32186	1.83306e-05	FMO5		ENSG00000133561	7.93496	-4.34613	4.34908e-11	GIMAP6
ENSG00000131941	25.2116	1.82865	1.89023e-06	RHPN2		ENSG00000133574	63.9084	-3.2549	8.5911e-10	GIMAP4
ENSG00000131981	208.063	1.5047	8.98347e-05	LGALS3		ENSG00000133639	780.694	-1.12934	3.19495e-05	BTG1
ENSG00000132142	12.8874	1.28293	0.00326325	ACACA		ENSG00000133687	22.1227	-2.73266	0.000462569	TMTC1
ENSG00000132329	26.2117	1.32551	0.0053159	RAMP1		ENSG00000133789	148.53	-1.79341	2.22655e-12	SWAP70
ENSG00000132437	3.44558	4.15689	0.000592045	DDC		ENSG00000133800	1.12347	-3.72615	0.00777093	LYVE1
ENSG00000132470	117.573	1.87818	2.64846e-08	ITGB4		ENSG00000134013	7.4047	-2.82053	2.19708e-05	LOXL2
ENSG00000132481	10.7906	1.59629	0.000222594	TRIM47		ENSG00000134245	3.92044	-1.56746	0.0061424	WNT2B
ENSG00000132570	7.32976	1.62887	0.00253913	PCBD2		ENSG00000134352	62.6012	-1.15622	0.00415855	IL6ST
ENSG00000132581	34.4983	1.10463	0.00747728	SDF2		ENSG00000134460	14.295	-2.1234	0.00242338	IL2RA
ENSG00000132693	4.87421	4.0982	5.10963e-05	CRP		ENSG00000134516	10.7734	-2.63817	5.71295e-05	DOCK2
ENSG00000132698	23.4528	2.18061	0.000293885	RAB25		ENSG00000134539	3.42862	-3.1463	0.000978004	KLRD1
ENSG00000132703	3.15357	4.48961	0.000138633	APCS		ENSG00000134817	15.2156	-4.80702	4.83889e-11	APLNR
ENSG00000132849	51.0143	1.83284	3.27174e-05	INADL		ENSG00000134853	16.4456	-2.75757	1.85715e-06	PDGFRA
ENSG00000132964	10.8916	1.31225	0.00960936	CDK8		ENSG00000134871	107.808	-4.01493	1.74202e-21	COL4A2
ENSG00000133019	8.1866	2.34724	0.00459345	CHRM3		ENSG00000134954	173.848	-1.84912	8.11746e-09	ETS1
ENSG00000133067	2.95856	2.51571	0.00121554	LGR6		ENSG00000134986	5.85061	-2.43703	2.08974e-05	NREP
ENSG00000133135	20.506	3.00024	0.000175633	RNF128		ENSG00000135077	6.74016	-3.15709	0.000205097	HAVCR2
ENSG00000133195	30.7602	1.61602	0.00135798	SLC39A11		ENSG00000135094	14.4454	-2.35134	0.0065084	SDS
ENSG00000133247	19.7429	1.35597	0.00779833	SUV420H2		ENSG00000135111	9.75017	-3.25573	4.92843e-07	TBX3
ENSG00000133265	16.3157	1.42022	0.000113416	HSPBP1		ENSG00000135164	79.2394	-1.1123	0.00234607	DMTF1
ENSG00000133315	5.57392	1.73058	0.00932478	MACROD1		ENSG00000135218	18.8206	-3.12504	1.08593e-06	CD36
ENSG00000133318	66.502	1.13542	0.00227133	RTN3		ENSG00000135363	18.7493	-3.22647	7.45831e-09	LMO2
ENSG00000133477	9.55566	2.07199	0.00128362	FAM83F		ENSG00000135426	2.44231	-3.74595	0.000263339	TESPA1
ENSG00000133703	71.8598	1.0033	0.00586116	KRAS		ENSG00000135547	2.94012	-4.34626	1.03756e-05	HEY2
ENSG00000133935	18.2354	1.41975	0.00533516	C14orf1		ENSG00000135604	2.78207	-2.90743	8.51247e-05	STX11
ENSG00000134057	14.1402	1.77562	0.00169646	CCNB1		ENSG00000135636	6.42884	-2.39839	0.00787841	DYSF
ENSG00000134058	11.3374	1.4877	0.00540908	CDK7		ENSG00000135842	83.6052	-1.80484	3.55645e-07	FAM129A
ENSG00000134240	4.92648	3.52869	0.00117273	HMGCS2		ENSG00000135905	18.1437	-2.71985	6.92387e-07	DOCK10
ENSG00000134248	72.5722	1.02633	0.000134708	LAMTOR5		ENSG00000136040	24.1156	-1.55471	0.00570568	PLXNC1
ENSG00000134255	16.8774	1.23312	0.00545584	CEPT1		ENSG00000136111	30.7518	-1.7781	0.000261237	TBC1D4
ENSG00000134258	9.15807	2.53324	0.00967056	VTCN1		ENSG00000136167	71.2729	-1.64097	0.0030258	LCP1
ENSG00000134265	45.4886	1.01597	0.00133211	NAPG		ENSG00000136213	16.4358	-1.78947	8.97948e-06	CHST12
ENSG00000134339	16.2839	3.72588	2.88209e-06	SAA2		ENSG00000136235	32.7665	-3.20054	1.37933e-07	GPNMB
ENSG00000134398	6.83184	2.8352	0.000232326	ERN2		ENSG00000136244	18.9795	-3.43178	0.000997768	IL6
ENSG00000134504	10.7314	1.47733	0.00777093	KCTD1		ENSG00000136250	5.7486	-2.60088	0.0031266	AOAH
ENSG00000134690	9.42706	1.89484	5.14815e-05	CDCA8		ENSG00000136404	4.03185	-2.23179	0.0093494	TM6SF1
ENSG00000134709	17.0665	2.25119	3.09622e-05	HOOK1		ENSG00000136541	3.14462	-2.74184	0.00810159	ERMN
ENSG00000134716	2.18524	2.59616	0.00775677	CYP2J2		ENSG00000136546	1.16913	-3.74086	0.00142807	SCN7A
ENSG00000134755	39.3516	2.58712	1.18608e-05	DSC2		ENSG00000136573	2.19593	-3.77601	0.000197913	BLK
ENSG00000134909	22.2404	1.87853	0.000194416	ARHGAP32		ENSG00000136630	7.92219	-2.68011	0.000117372	HLX
ENSG00000135052	172.121	1.1719	0.00571216	GOLM1		ENSG00000136732	28.7609	-2.79347	8.02273e-08	GYPC
ENSG00000135220	2.14428	3.43265	0.00355826	UGT2A3		ENSG00000136859	12.5374	-3.75842	2.48366e-09	ANGPTL2
ENSG00000135318	40.5364	1.907	0.00857181	NT5E		ENSG00000136960	16.8166	-4.85705	5.37469e-21	ENPP2
ENSG00000135373	43.8794	2.31204	0.000261627	EHF		ENSG00000137033	15.0868	-3.60645	3.58897e-07	IL33
ENSG00000135378	55.4877	1.31359	0.00579875	PRRG4		ENSG00000137054	16.7674	-1.61101	0.000195482	POLR1E
ENSG00000135480	102.751	2.18514	0.000149784	KRT7		ENSG00000137077	3.18481	-5.08967	4.84823e-08	CCL21
ENSG00000135525	77.9659	1.72433	0.000731164	MAP7		ENSG00000137265	8.5261	-3.38076	7.65644e-06	IRF4
ENSG00000135697	2.99062	2.63505	0.000552381	BCMO1		ENSG00000137478	18.4275	-1.35042	0.00242877	FCHSD2
ENSG00000135750	57.2342	1.85235	0.00158151	KCNK1		ENSG00000137507	21.7375	-6.49966	1.13644e-31	LRRC32
ENSG00000135925	12.4067	2.62083	0.000330306	WNT10A		ENSG00000137509	88.7215	-2.73303	6.87166e-10	PRCP
ENSG00000135926	64.3334	1.34927	0.000794334	TMBIM1		ENSG00000137558	4.53284	-5.30635	2.09641e-09	PI15
ENSG00000135951	5.7264	1.73687	0.000869941	TSGA10		ENSG00000137573	78.3164	-4.67464	1.06376e-18	SULF1
ENSG00000136231	2.23298	3.40398	0.00127565	IGF2BP3		ENSG00000137726	4.46265	-3.71197	3.82579e-06	FXYD6
ENSG00000136379	102.743	2.01038	1.10538e-05	ABHD17C		ENSG00000137727	1.46841	-3.64936	0.000488448	ARHGAP20
ENSG00000136542	46.2582	1.86282	0.00192195	GALNT5		ENSG00000137809	4.87535	-4.1686	1.24157e-05	ITGA11
ENSG00000136810	111.393	1.13964	0.00117211	TXN		ENSG00000138061	57.0108	-3.54803	3.72403e-12	CYP1B1
ENSG00000136830	72.9142	1.17814	0.000840341	FAM129B		ENSG00000138080	10.1469	-4.69774	1.34914e-09	EMILIN1
ENSG00000136872	14.6455	3.77256	3.51112e-08	ALDOB		ENSG00000138135	12.5287	-2.91629	0.000186502	CH25H
ENSG00000136883	10.8609	3.40883	1.08536e-05	KIF12		ENSG00000138172	4.64954	-1.93413	0.0028634	CALHM2
ENSG00000136943	8.60325	2.8508	0.000389662	CTSV		ENSG00000138185	33.8699	-3.05811	1.00399e-17	ENTPD1
ENSG00000137133	34.6302	1.07286	0.00828944	HINT2		ENSG00000138395	1.82746	-4.08929	0.00814665	CDK15
ENSG00000137203	20.8245	2.33277	0.000443454	TFAP2A		ENSG00000138411	13.2499	-3.5844	2.25682e-07	HECW2
ENSG00000137216	22.1708	1.32958	0.00287995	TMEM63B		ENSG00000138615	2.1626	-3.86416	0.000147745	CILP
ENSG00000137251	1.67209	3.1398	0.00918512	TINAG		ENSG00000138650	2.88152	-3.63882	0.00011235	PCDH10
ENSG00000137309	157.805	1.75805	7.80387e-06	HMGA1		ENSG00000138722	5.60802	-4.31871	2.77748e-06	MMRN1
ENSG00000137648	65.9133	2.19162	0.000271652	TMPRSS4		ENSG00000138767	71.1791	-1.79839	3.16656e-06	CNOT6L
ENSG00000137673	360.352	3.31858	7.65791e-08	MMP7		ENSG00000138792	2.93913	-4.55808	4.17919e-06	ENPEP
ENSG00000137693	77.6003	1.35228	1.91427e-05	YAP1		ENSG00000138795	16.0227	-2.68171	4.8441e-07	LEF1
ENSG00000137699	116.489	1.88548	0.00477037	TRIM29		ENSG00000138964	15.45	-2.02137	0.00236377	PARVG
ENSG00000137700	20.9525	1.9661	9.97369e-07	SLC37A4		ENSG00000139187	2.41812	-2.41477	0.0029199	KLRG1
ENSG00000137767	59.1997	1.18771	0.000657177	SQRDL		ENSG00000139193	7.03311	-4.60822	1.66236e-09	CD27
ENSG00000137804	18.1323	1.44022	0.00061661	NUSAP1		ENSG00000139194	5.54656	-3.86172	3.22831e-07	RBP5
ENSG00000137996	15.4443	1.23634	0.00616021	RTCA		ENSG00000139220	3.99646	-2.98411	0.00441504	PPFIA2
ENSG00000138002	16.2674	1.90331	0.00109008	IFT172		ENSG00000139278	13.8763	-1.99551	0.000113327	GLIPR1
ENSG00000138100	5.05282	2.85383	0.0026134	TRIM54		ENSG00000139329	95.8237	-5.36406	5.02219e-27	LUM
ENSG00000138180	9.78344	2.01055	0.0042919	CEP55		ENSG00000139549	2.24574	-4.87441	3.70391e-06	DHH
ENSG00000138413	21.4919	1.85361	3.51844e-05	IDH1		ENSG00000139567	39.188	-4.70179	1.88783e-17	ACVRL1
ENSG00000138434	64.7819	1.18791	0.00198885	SSFA2		ENSG00000139625	4.35828	-1.74985	0.00680153	MAP3K12
ENSG00000138449	101.746	1.96011	0.00124341	SLC40A1		ENSG00000139971	17.4545	-4.86723	1.47654e-14	C14orf37
ENSG00000138587	20.2643	1.839	0.000344257	MNS1		ENSG00000140030	11.7431	-2.38437	0.00365658	GPR65
ENSG00000138642	8.38666	1.88969	0.00599458	HERC6		ENSG00000140092	11.6842	-2.71108	4.86357e-08	FBLN5
ENSG00000138759	5.04706	3.5319	2.09642e-06	FRAS1		ENSG00000140285	6.42477	-4.22943	2.72729e-06	FGF7
ENSG00000138771	63.449	2.7633	1.04164e-06	SHROOM3		ENSG00000140287	1.1354	-3.76074	0.00368926	HDC
ENSG00000138772	24.7415	2.86471	2.15359e-07	ANXA3		ENSG00000140538	1.58147	-4.52533	0.000785766	NTRK3
ENSG00000139044	7.20791	2.46233	0.000127717	B4GALNT3		ENSG00000140795	2.88288	-3.83922	0.00101486	MYLK3
ENSG00000139116	51.1189	1.21652	0.00422077	KIF21A		ENSG00000140937	11.5275	-3.22087	9.8254e-06	CDH11
ENSG00000139144	3.37486	3.48976	0.00247104	PIK3C2G		ENSG00000140945	2.35341	-4.27719	1.47479e-06	CDH13
ENSG00000139163	38.7402	1.24942	0.00484536	ETNK1		ENSG00000141052	1.34406	-4.14357	0.0012861	MYOCD
ENSG00000139211	30.948	1.72982	0.00320398	AMIGO2		ENSG00000141258	16.0148	-1.09147	0.00646466	SGSM2
ENSG00000139428	24.0702	1.16945	0.00590898	MMAB		ENSG00000141456	200.331	-1.11054	0.00535017	PELP1
ENSG00000139515	5.51877	3.64876	5.88628e-06	PDX1		ENSG00000141753	255.463	-1.65576	2.93047e-06	IGFBP4
ENSG00000139835	4.33921	2.86427	1.64128e-05	GRTP1		ENSG00000142039	25.4029	-1.04652	0.00839468	CCDC97
ENSG00000140297	128.551	2.1186	0.000714552	GCNT3		ENSG00000142173	52.7951	-3.44653	2.88496e-08	COL6A2
ENSG00000140526	159.754	1.78296	0.000204644	ABHD2		ENSG00000142549	2.07715	-4.88679	0.000522155	IGLON5
ENSG00000140598	12.9321	1.73803	7.77815e-05	EFTUD1		ENSG00000142552	5.61232	-4.39304	5.62642e-07	RCN3
ENSG00000140832	21.3506	1.94093	0.000444086	MARVELD3		ENSG00000142694	18.2836	-1.24344	0.00756981	EVA1B
ENSG00000140939	14.2714	1.80215	0.000121454	NOL3		ENSG00000142748	2.70236	-3.61806	0.0047367	FCN3
ENSG00000141198	2.71091	3.18364	0.000120306	TOM1L1		ENSG00000143110	6.80595	-4.09507	4.02055e-07	C1orf162
ENSG00000141232	105.306	1.25559	0.00391972	TOB1		ENSG00000143140	8.7761	-4.63444	3.73929e-09	GJA5
ENSG00000141401	12.8817	2.1377	0.0002179	IMPA2		ENSG00000143196	6.97315	-5.71091	3.15282e-14	DPT
ENSG00000141441	15.3553	1.52522	0.00072244	GAREM		ENSG00000143224	9.11651	-2.04677	0.000390842	PPOX
ENSG00000141485	2.76961	3.85514	0.00124028	SLC13A5		ENSG00000143226	13.4342	-3.29637	5.53358e-07	FCGR2A
ENSG00000141655	7.84138	2.10505	0.00593739	TNFRSF11A		ENSG00000143333	41.0394	-2.41338	1.42991e-06	RGS16
ENSG00000141736	10.5296	2.00902	0.00205976	ERBB2		ENSG00000143341	10.1076	-4.94394	5.19559e-12	HMCN1
ENSG00000141738	20.3543	2.61089	1.29202e-06	GRB7		ENSG00000143387	18.8549	-3.7975	4.00531e-11	CTSK
ENSG00000141934	98.4207	2.77183	5.99909e-08	PPAP2C		ENSG00000143515	9.47659	-2.11181	2.1545e-05	ATP8B2
ENSG00000142235	21.4415	2.39993	1.60776e-05	LMTK3		ENSG00000143603	9.49972	-3.09183	1.24405e-05	KCNN3
ENSG00000142273	12.0118	2.52832	5.90564e-05	CBLC		ENSG00000143772	22.765	-2.53192	5.71664e-08	ITPKB
ENSG00000142484	15.2951	2.86285	0.00876053	TM4SF5		ENSG00000143851	6.86794	-2.24973	0.00099836	PTPN7
ENSG00000142627	54.7002	2.53959	3.00833e-07	EPHA2		ENSG00000144218	6.64409	-5.03168	2.57676e-08	AFF3
ENSG00000142675	5.43548	2.99996	0.000117986	CNKSR1		ENSG00000144476	12.9609	-2.0089	0.00115579	ACKR3
ENSG00000142677	6.7895	2.41587	0.0020016	IL22RA1		ENSG00000144642	23.5454	-2.97268	3.45389e-11	RBMS3
ENSG00000142789	26.9379	4.45686	0.00378113	CELA3A		ENSG00000144668	8.55733	-3.27497	5.82155e-06	ITGA9
ENSG00000142945	6.11809	1.99703	0.00126197	KIF2C		ENSG00000144724	62.0425	-2.01168	2.51547e-06	PTPRG
ENSG00000142949	100.257	2.55446	1.61394e-07	PTPRF		ENSG00000144843	8.44596	-1.47641	0.00867739	ADPRH
ENSG00000143013	128.391	1.08469	0.00181057	LMO4		ENSG00000144857	3.71056	-4.42024	4.30665e-09	BOC
ENSG00000143061	8.45218	1.93984	0.00142974	IGSF3		ENSG00000145147	6.67818	-3.95922	5.73333e-07	SLIT2
ENSG00000143153	297.028	2.44592	2.36264e-06	ATP1B1		ENSG00000145362	12.309	-4.13013	6.1011e-10	ANK2
ENSG00000143183	159.592	1.10595	0.000132805	TMCO1		ENSG00000145414	14.2699	-1.29709	0.00124028	NAF1
ENSG00000143228	9.9772	2.04075	0.000164582	NUF2		ENSG00000145416	8.38383	-2.43482	0.00931383	MARCH1
ENSG00000143320	38.4734	2.43488	0.000433742	CRABP2		ENSG00000145423	45.172	-5.57616	7.48979e-20	SFRP2
ENSG00000143321	258.375	1.53435	2.39292e-10	HDGF		ENSG00000145675	89.2524	-1.6106	1.81107e-08	PIK3R1
ENSG00000143367	61.5719	1.51209	0.00200014	TUFT1		ENSG00000145681	2.8059	-4.84803	0.000185325	HAPLN1
ENSG00000143412	8.93551	2.09321	0.00883031	ANXA9		ENSG00000145861	3.20915	-2.5454	0.00126416	C1QTNF2
ENSG00000143590	4.98059	1.96453	0.00358992	EFNA3		ENSG00000145864	1.53988	-3.70297	0.00207507	GABRB2
ENSG00000143653	51.0627	1.70146	4.33238e-05	SCCPDH		ENSG00000145936	5.64091	-3.44274	1.2849e-05	KCNMB1
ENSG00000143674	7.53802	1.70169	0.00615526	MLK4		ENSG00000145990	18.6131	-2.28378	1.3642e-07	GFOD1
ENSG00000143776	101.256	1.09407	0.00220336	CDC42BPA		ENSG00000146070	4.17959	-3.39554	0.000522155	PLA2G7
ENSG00000143797	38.0521	1.59357	0.00123391	MBOAT2		ENSG00000146374	8.14628	-4.96812	6.9018e-11	RSPO3
ENSG00000143850	116.457	2.13404	3.22953e-05	PLEKHA6		ENSG00000146938	2.0855	-4.52743	1.13641e-05	NLGN4X
ENSG00000144120	4.33295	1.76461	0.00845794	TMEM177		ENSG00000146966	1.57381	-3.77437	0.00339111	DENND2A
ENSG00000144136	289.49	1.56618	3.53286e-06	SLC20A1		ENSG00000147065	985.758	-1.14442	3.79142e-05	MSN
ENSG00000144354	9.22409	2.43709	0.000278536	CDCA7		ENSG00000147113	14.7011	-5.1401	5.66264e-15	CXorf36
ENSG00000144445	10.7351	1.5605	0.00134699	KANSL1L		ENSG00000147174	4.33806	-1.99008	0.00413212	ACRC
ENSG00000144451	32.3392	1.6803	4.57422e-05	SPAG16		ENSG00000147251	10.3845	-1.91064	0.0015657	DOCK11
ENSG00000144677	31.8177	1.58283	4.37558e-05	CTDSPL		ENSG00000147421	41.2939	-1.22849	0.00177759	HMBOX1
ENSG00000144852	2.07976	2.84451	0.00406892	NR1I2		ENSG00000147526	197.747	-1.07907	0.000128834	TACC1
ENSG00000145247	100.249	2.06028	2.17942e-07	OCIAD2		ENSG00000148175	73.8422	-2.7038	3.02054e-08	STOM
ENSG00000145545	3.08035	2.40131	0.00119603	SRD5A1		ENSG00000148400	11.4706	-1.49405	0.00905297	NOTCH1
ENSG00000146038	17.1852	3.94879	5.35278e-08	DCDC2		ENSG00000148516	245.643	-2.45319	2.61006e-10	ZEB1
ENSG00000146039	5.40265	4.14537	7.27014e-05	SLC17A4		ENSG00000148541	3.26043	-3.4888	0.00142965	FAM13C
ENSG00000146054	8.06749	2.88052	1.74259e-06	TRIM7		ENSG00000148848	19.9537	-3.33327	2.35254e-06	ADAM12
ENSG00000146072	81.6331	2.1167	9.32756e-07	TNFRSF21		ENSG00000149212	101.131	-2.24788	3.74726e-08	SESN3
ENSG00000146477	3.45244	2.76228	0.000582439	SLC22A3		ENSG00000149380	1.322	-2.98924	0.00187189	P4HA3
ENSG00000146648	25.0669	2.14192	3.44637e-05	EGFR		ENSG00000149564	44.4361	-3.12418	1.61394e-07	ESAM
ENSG00000146904	3.49253	2.52818	0.000257809	EPHA1		ENSG00000149591	4.16763	-2.83732	0.00100188	TAGLN
ENSG00000147155	44.818	1.48779	0.00386643	EBP		ENSG00000149633	2.81613	-4.12064	0.000178559	KIAA1755
ENSG00000147383	16.0477	1.55235	0.000157334	NSDHL		ENSG00000150048	2.12296	-3.64653	0.00142805	CLEC1A
ENSG00000147394	11.965	2.30783	0.00107148	ZNF185		ENSG00000150347	97.8408	-1.80498	3.12192e-08	ARID5B
ENSG00000147400	66.2642	1.39408	9.36231e-07	CETN2		ENSG00000150510	2.28975	-3.2246	0.00439703	FAM124A
ENSG00000147592	7.79404	2.3595	6.31808e-05	LACTB2		ENSG00000150593	68.9879	-1.03774	0.00140382	PDCD4
ENSG00000147676	237.227	2.12864	0.000194416	MAL2		ENSG00000150630	3.52129	-3.25635	0.00230976	VEGFC
ENSG00000147804	16.8956	2.26771	1.96186e-06	SLC39A4		ENSG00000150636	18.7532	-4.67449	2.60268e-11	CCDC102B
ENSG00000147813	16.933	1.41691	0.00640993	NAPRT1		ENSG00000150867	30.4129	-1.34177	3.80424e-05	PIP4K2A
ENSG00000148334	17.7627	1.03687	0.00196187	PTGES2		ENSG00000150907	50.084	-1.22547	0.0011838	FOXO1
ENSG00000148341	23.5913	1.70655	3.50777e-05	SH3GLB2		ENSG00000150977	52.0809	-1.26127	0.000998296	RILPL2
ENSG00000148346	261.384	1.91489	0.00449995	LCN2		ENSG00000150995	14.8009	-2.82632	3.18641e-10	ITPR1
ENSG00000148498	44.1347	1.33544	0.000973844	PARD3		ENSG00000151388	3.47122	-4.03103	8.96635e-06	ADAMTS12
ENSG00000148584	3.3453	3.87019	4.30892e-06	A1CF		ENSG00000151468	10.2378	-4.87602	4.00531e-11	CCDC3
ENSG00000148677	8.50956	2.65313	0.00121816	ANKRD1		ENSG00000151474	19.2836	-1.70063	8.70247e-05	FRMD4A
ENSG00000148702	3.49963	4.09201	0.000115255	HABP2		ENSG00000151617	8.23086	-4.11437	3.30171e-08	EDNRA
ENSG00000148735	10.986	2.85209	1.31337e-05	PLEKHS1		ENSG00000151692	7.20476	-1.92269	0.00607795	RNF144A
ENSG00000148737	87.9354	1.23453	0.000251722	TCF7L2		ENSG00000151702	36.7572	-3.19702	1.09078e-07	FLI1
ENSG00000148773	44.6128	1.48042	0.00182058	MKI67		ENSG00000151789	43.4212	-3.15793	0.00024284	ZNF385D
ENSG00000149043	30.6887	3.06123	0.000243595	SYT8		ENSG00000151892	1.74281	-3.69643	0.00157372	GFRA1
ENSG00000149115	21.895	1.00517	0.00265232	TNKS1BP1		ENSG00000152049	4.85939	-4.58858	8.23931e-07	KCNE4
ENSG00000149179	10.9669	1.5059	0.00523883	C11orf49		ENSG00000152223	18.4697	-1.34361	0.00253554	EPG5
ENSG00000149260	29.6002	1.64499	0.00112217	CAPN5		ENSG00000152377	13.4402	-2.19551	0.00227133	SPOCK1
ENSG00000149269	35.9573	1.45354	0.000715008	PAK1		ENSG00000152409	51.243	-1.6909	4.50264e-05	JMY
ENSG00000149418	135.779	1.9715	1.88982e-05	ST14		ENSG00000152495	6.87685	-2.25417	0.000686655	CAMK4
ENSG00000149798	14.1358	1.40883	0.00427906	CDC42EP2		ENSG00000152583	396.473	-5.62	1.10563e-34	SPARCL1
ENSG00000149809	4.90865	2.2642	0.000886286	TM7SF2		ENSG00000152661	33.798	-2.36055	2.35135e-05	GJA1
ENSG00000149923	20.7368	1.01776	0.00938823	PPP4C		ENSG00000152689	22.8862	-1.60436	0.00362729	RASGRP3
ENSG00000149925	273.36	1.04128	5.12074e-07	ALDOA		ENSG00000152818	322.636	-1.45799	1.2812e-06	UTRN
ENSG00000150556	19.2814	1.92473	0.00600299	LYPD6B		ENSG00000152932	5.24792	-3.88627	1.59546e-05	RAB3C
ENSG00000150782	32.8866	2.23512	4.42713e-07	IL18		ENSG00000153012	4.26245	-3.10003	3.91207e-05	LGI2
ENSG00000151012	10.1588	2.03869	1.5733e-05	SLC7A11		ENSG00000153064	34.3243	-2.20581	0.000379174	BANK1
ENSG00000151239	10.2515	1.52471	0.00247104	TWF1		ENSG00000153253	3.89526	-2.39017	0.0036152	SCN3A
ENSG00000151552	19.764	1.41119	0.000973844	QDPR		ENSG00000153283	20.15	-3.01837	1.70506e-06	CD96
ENSG00000151612	22.9796	1.4739	0.00405141	ZNF827		ENSG00000153317	52.5419	-1.12678	0.000840341	ASAP1
ENSG00000151632	11.2385	2.63757	0.00219243	AKR1C2		ENSG00000153446	1.31515	-3.54049	0.009133	C16orf89
ENSG00000151715	15.2256	3.0745	6.41929e-06	TMEM45B		ENSG00000153563	6.05752	-3.34933	0.000794334	CD8A
ENSG00000151881	7.03669	1.90536	0.00279541	C5orf28		ENSG00000153721	53.4908	-1.66052	0.00173889	CNKSR3
ENSG00000151882	11.771	2.32104	0.000118686	CCL28		ENSG00000153898	8.16507	-3.08094	0.000533214	MCOLN2
ENSG00000152056	63.6275	1.14789	0.00365822	AP1S3		ENSG00000153902	7.12843	-2.05429	0.000528622	LGI4
ENSG00000152128	2.25586	2.57085	0.00284667	TMEM163		ENSG00000153993	2.34114	-4.9269	3.19981e-07	SEMA3D
ENSG00000152332	57.2974	1.03179	0.00123745	UHMK1		ENSG00000154096	17.267	-6.19587	1.20927e-28	THY1
ENSG00000152766	26.4149	2.00717	0.000429471	ANKRD22		ENSG00000154122	27.1388	-1.18487	0.00294794	ANKH
ENSG00000152894	41.845	1.21408	0.00170956	PTPRK		ENSG00000154146	14.2398	-2.18083	1.05442e-05	NRGN
ENSG00000152939	24.4462	2.37425	0.000117214	MARVELD2		ENSG00000154188	3.22134	-2.64963	0.00590898	ANGPT1
ENSG00000152990	8.92953	2.52568	6.89658e-07	GPR125		ENSG00000154258	4.72607	-2.11475	0.00998504	ABCA9
ENSG00000153002	71.4279	4.77345	0.000272619	CPB1		ENSG00000154330	7.27569	-5.12511	3.7623e-12	PGM5
ENSG00000153130	42.1255	1.02727	0.00913522	SCOC		ENSG00000154553	31.9568	-1.86833	0.00344366	PDLIM3
ENSG00000153214	44.5573	1.59762	0.000149844	TMEM87B		ENSG00000154589	6.05284	-2.71792	1.8321e-05	LY96
ENSG00000153233	6.73731	2.51711	0.00383254	PTPRR		ENSG00000154678	4.79435	-2.45907	0.0040591	PDE1C
ENSG00000153294	2.98499	2.35182	0.00728023	GPR115		ENSG00000154721	21.1647	-4.86628	2.70794e-16	JAM2
ENSG00000154447	31.5171	1.57977	0.000172238	SH3RF1		ENSG00000154734	94.5397	-4.65389	9.35661e-25	ADAMTS1
ENSG00000154518	155.998	1.13207	0.000104539	ATP5G3		ENSG00000154736	5.72127	-2.53575	0.00560923	ADAMTS5
ENSG00000154639	22.929	2.21794	0.0002179	CXADR		ENSG00000154814	23.1236	-1.21925	0.00143636	OXNAD1
ENSG00000154845	38.4399	1.24602	0.000795478	PPP4R1		ENSG00000154856	7.5008	-1.96896	0.0053159	APCDD1
ENSG00000154914	2.88131	2.39965	0.00396753	USP43		ENSG00000155011	1.47778	-3.75274	0.000198054	DKK2
ENSG00000155066	17.2158	2.81657	0.000367957	PROM2		ENSG00000155307	72.6503	-2.32618	0.000461848	SAMSN1
ENSG00000155438	23.9846	1.10673	0.00183185	NIFK		ENSG00000155659	7.53952	-3.04442	0.00257548	VSIG4
ENSG00000155660	192.08	1.26134	8.54003e-09	PDIA4		ENSG00000155849	13.431	-3.03616	1.44203e-07	ELMO1
ENSG00000156413	5.597	2.34543	0.00356285	FUT6		ENSG00000155926	90.1845	-1.70983	0.00642951	SLA
ENSG00000156463	17.0662	2.04834	0.000212387	SH3RF2		ENSG00000155962	9.20324	-3.16606	1.76298e-05	CLIC2
ENSG00000156510	30.1296	3.42685	6.1011e-10	HKDC1		ENSG00000156103	5.65758	-4.17451	3.97367e-07	MMP16
ENSG00000156711	14.2472	2.07211	0.000274441	MAPK13		ENSG00000156218	1.67586	-4.10862	0.000259597	ADAMTSL3
ENSG00000157064	46.509	2.55174	0.000114351	NMNAT2		ENSG00000156265	2.8894	-3.09252	0.000645326	MAP3K7CL
ENSG00000157193	11.8999	1.45622	0.00231822	LRP8		ENSG00000156298	29.5242	-4.02969	2.7284e-05	TSPAN7
ENSG00000157214	31.1782	1.52227	0.00262253	STEAP2		ENSG00000156299	29.3536	-1.56459	0.000138757	TIAM1
ENSG00000157224	13.9519	1.80673	0.00549908	CLDN12		ENSG00000156313	115.994	-1.8059	6.07622e-10	RPGR
ENSG00000157399	4.40485	3.33802	0.000143669	ARSE		ENSG00000156650	314.015	-1.30812	0.000977458	KAT6B
ENSG00000157470	3.13598	2.92401	0.000777421	FAM81A		ENSG00000156738	13.4168	-5.41214	2.62573e-05	MS4A1
ENSG00000157593	8.46162	1.41445	0.00578765	SLC35B2		ENSG00000157036	9.71457	-1.45626	0.00477037	EXOG
ENSG00000157613	31.9294	1.52068	0.00727825	CREB3L1		ENSG00000157510	17.4219	-3.91166	6.66065e-10	AFAP1L1
ENSG00000157778	34.0388	1.24151	4.45917e-05	PSMG3		ENSG00000157514	579.815	-1.61	0.000156495	TSC22D3
ENSG00000157870	13.6174	1.91146	3.54594e-05	FAM213B		ENSG00000157554	28.9061	-3.64541	8.80814e-05	ERG
ENSG00000157992	22.5784	2.40587	0.000358904	KRTCAP3		ENSG00000157570	6.08477	-2.36187	0.00155388	TSPAN18
ENSG00000158109	68.1579	1.14023	0.000150954	TPRG1L		ENSG00000157766	1.58576	-3.01188	0.00449079	ACAN
ENSG00000158234	10.2679	1.56912	0.0030258	FAIM		ENSG00000158258	2.24381	-3.71165	0.000461848	CLSTN2
ENSG00000158373	29.7978	1.91596	3.80388e-05	HIST1H2BD		ENSG00000158270	6.24746	-3.6094	8.42067e-06	COLEC12
ENSG00000158470	60.5337	1.20416	0.00415691	B4GALT5		ENSG00000158352	14.2372	-3.37615	6.34199e-08	SHROOM4
ENSG00000158516	35.8426	4.69425	0.000103731	CPA2		ENSG00000158457	12.0759	-2.66927	0.000187025	TSPAN33
ENSG00000158528	74.0146	1.55954	0.00105225	PPP1R9A		ENSG00000158859	68.4903	-5.31251	1.06916e-27	ADAMTS4
ENSG00000158715	16.913	1.689	0.006708	SLC45A3		ENSG00000158869	23.1444	-2.10267	0.0028803	FCER1G
ENSG00000158769	96.7811	1.40021	0.00319648	F11R		ENSG00000159167	127.078	-2.86571	1.74135e-08	STC1
ENSG00000158864	97.7134	1.0174	0.000324839	NDUFS2		ENSG00000159189	61.6383	-3.14826	6.56179e-07	C1QC
ENSG00000159166	77.8967	2.47915	0.000138757	LAD1		ENSG00000159403	271.357	-3.22584	1.21248e-13	C1R
ENSG00000159228	23.1635	1.6911	0.00041263	CBR1		ENSG00000159433	8.88135	-2.89017	2.20443e-09	STARD9
ENSG00000159263	5.15403	2.3658	0.000494304	SIM2		ENSG00000159450	20.4739	-2.59386	0.000527373	TCHH
ENSG00000159314	19.3236	1.43878	0.00607654	ARHGAP27		ENSG00000159674	45.4689	-1.61814	0.00109989	SPON2
ENSG00000159399	27.1853	1.68077	0.00242462	HK2		ENSG00000159753	7.23446	-6.1318	1.33594e-13	RLTPR
ENSG00000159713	22.7715	2.03389	0.000533657	TPPP3		ENSG00000160111	5.07389	-2.57489	0.0011728	CPAMD8
ENSG00000159921	19.1492	1.20228	0.00754487	GNE		ENSG00000160161	5.17058	-2.615	0.00342352	CILP2
ENSG00000160075	74.7582	1.10935	0.000132609	SSU72		ENSG00000160185	2.71088	-3.14011	0.000426387	UBASH3A
ENSG00000160113	30.7199	1.84768	0.000298863	NR2F6		ENSG00000160219	2.58262	-3.86508	1.3048e-05	GAB3
ENSG00000160182	248.308	2.37923	0.00938823	TFF1		ENSG00000160255	79.6969	-1.53369	0.00105171	ITGB2
ENSG00000160183	25.2903	2.12946	0.00297735	TMPRSS3		ENSG00000160408	2.45316	-2.28229	0.00112706	ST6GALNAC6
ENSG00000160188	5.7001	2.15685	0.00227868	RSPH1		ENSG00000160447	2.2788	-2.32914	0.00317206	PKN3
ENSG00000160209	69.581	1.0313	0.00234303	PDXK		ENSG00000160654	11.7082	-2.07362	0.0030258	CD3G
ENSG00000160213	254.698	1.13805	0.00197249	CSTB		ENSG00000160801	3.74822	-4.10682	2.50628e-07	PTH1R
ENSG00000160293	3.05629	2.68776	0.00173906	VAV2		ENSG00000160991	81.7119	-1.44323	0.000617883	ORAI2
ENSG00000160325	19.9605	1.24968	0.00451315	CACFD1		ENSG00000161281	14.8716	-3.1206	0.00103167	COX7A1
ENSG00000160753	32.6907	1.23952	0.000831259	RUSC1		ENSG00000161381	15.4096	-2.23238	2.98392e-06	PLXDC1
ENSG00000160862	12.6754	2.94078	0.000404593	AZGP1		ENSG00000161544	8.37826	-3.89406	9.39893e-08	CYGB
ENSG00000160867	2.90132	2.55521	0.00687791	FGFR4		ENSG00000161570	20.1096	-2.18992	0.00200014	CCL5
ENSG00000160932	133.108	1.21542	0.00561583	LY6E		ENSG00000161638	18.3397	-1.90807	0.000243699	ITGA5
ENSG00000160957	7.2453	2.20292	0.00057922	RECQL4		ENSG00000161791	13.1778	-2.30048	0.000128834	FMNL3
ENSG00000160972	10.1437	2.16833	4.34697e-05	PPP1R16A		ENSG00000161835	46.267	-4.02429	4.90158e-12	GRASP
ENSG00000161013	35.9179	1.4531	6.88764e-05	MGAT4B		ENSG00000161929	7.55858	-4.26022	7.32206e-09	SCIMP
ENSG00000161048	11.6526	1.44444	0.00710031	NAPEPLD		ENSG00000161940	30.8238	-5.0601	3.20237e-15	BCL6B
ENSG00000161179	10.6314	1.45084	0.00340377	YDJC		ENSG00000162267	1.13249	-3.51585	0.00848825	ITIH3
ENSG00000161249	17.0287	2.43524	5.26668e-05	DMKN		ENSG00000162367	2.71096	-5.01397	6.60029e-09	TAL1
ENSG00000161714	19.2339	1.41964	0.00697107	PLCD3		ENSG00000162407	28.797	-2.2937	1.7498e-07	PPAP2B
ENSG00000161798	65.7447	3.35507	3.80424e-05	AQP5		ENSG00000162444	13.9029	-4.75692	2.96273e-06	RBP7
ENSG00000162078	94.6767	2.88862	5.49377e-06	ZG16B		ENSG00000162493	7.1239	-5.02649	9.69059e-12	PDPN
ENSG00000162194	19.4915	1.07159	0.00657207	C11orf48		ENSG00000162511	176.401	-1.92479	0.000550968	LAPTM5
ENSG00000162302	9.75531	1.23322	0.00955127	RPS6KA4		ENSG00000162551	3.79158	-4.03778	7.38751e-07	ALPL
ENSG00000162337	17.5645	1.63865	0.000680303	LRP5		ENSG00000162614	90.7164	-2.69047	1.20116e-11	NEXN
ENSG00000162344	6.05991	3.94097	0.0023465	FGF19		ENSG00000162616	49.7994	-1.14612	0.00567027	DNAJB4
ENSG00000162366	62.9919	2.1007	0.0095212	PDZK1IP1		ENSG00000162618	46.0685	-5.41886	7.68312e-23	ELTD1
ENSG00000162368	103.099	1.10764	8.32056e-05	CMPK1		ENSG00000162706	2.87455	-4.7115	7.42057e-06	CADM3
ENSG00000162390	18.9443	1.54971	0.00510819	ACOT11		ENSG00000162711	12.6529	-2.21903	0.000859137	NLRP3
ENSG00000162438	46.1412	5.46759	8.39595e-06	CTRC		ENSG00000162733	18.1108	-2.98582	1.539e-06	DDR2
ENSG00000162482	10.5104	3.26663	4.51894e-05	AKR7A3		ENSG00000162745	19.7582	-4.41593	1.24839e-13	OLFML2B
ENSG00000162496	90.9529	1.20252	0.000618212	DHRS3		ENSG00000162892	5.90055	-2.4014	0.000580224	IL24
ENSG00000162522	17.3777	2.19853	3.28932e-05	KIAA1522		ENSG00000162894	6.47373	-2.21666	0.00157372	FAIM3
ENSG00000162545	581.303	1.57777	6.73304e-05	CAMK2N1		ENSG00000162946	3.20327	-1.89655	0.00780507	DISC1
ENSG00000162896	198.178	4.63164	1.27275e-13	PIGR		ENSG00000162998	7.87744	-3.82524	5.00124e-06	FRZB
ENSG00000162909	133.869	1.05116	9.66578e-06	CAPN2		ENSG00000163017	3.69843	-4.31748	3.61748e-06	ACTG2
ENSG00000162910	40.2094	1.09244	0.00193868	MRPL55		ENSG00000163053	2.38568	-3.86037	2.67229e-05	SLC16A14
ENSG00000162928	10.8064	1.87325	0.00314644	PEX13		ENSG00000163132	25.0847	-1.6872	0.00121816	MSX1
ENSG00000163075	3.00592	2.93601	0.00189336	PCDP1		ENSG00000163171	45.135	-1.58255	0.000643692	CDC42EP3
ENSG00000163082	5.73361	2.56096	6.57846e-05	SGPP2		ENSG00000163219	15.9995	-2.25961	0.00112706	ARHGAP25
ENSG00000163170	17.9373	1.13709	0.00134166	BOLA3		ENSG00000163359	1340.06	-4.50959	9.71949e-16	COL6A3
ENSG00000163191	273.172	1.58321	2.52978e-05	S100A11		ENSG00000163376	4.29982	-2.91453	0.000294805	KBTBD8
ENSG00000163235	23.7863	2.44528	1.84668e-07	TGFA		ENSG00000163430	106.046	-2.09767	2.5348e-05	FSTL1
ENSG00000163251	13.5275	1.61593	0.00814819	FZD5		ENSG00000163431	84.9837	-5.27023	3.84554e-26	LMOD1
ENSG00000163347	59.28	2.4323	1.70903e-06	CLDN1		ENSG00000163453	290.459	-3.82671	2.50121e-17	IGFBP7
ENSG00000163348	23.9134	1.1274	0.0035845	PYGO2		ENSG00000163491	2.05403	-2.79761	0.00737101	NEK10
ENSG00000163362	7.40677	2.24514	0.00102002	C1orf106		ENSG00000163508	6.93351	-3.41033	1.74259e-06	EOMES
ENSG00000163382	52.7274	1.32954	0.00235197	APOA1BP		ENSG00000163513	75.9524	-1.52957	0.00224473	TGFBR2
ENSG00000163435	461.248	1.96363	0.00160084	ELF3		ENSG00000163519	4.36535	-2.72852	0.00267813	TRAT1
ENSG00000163501	8.33138	2.3467	0.00982098	IHH		ENSG00000163520	9.9823	-3.60268	8.47936e-07	FBLN2
ENSG00000163517	11.1761	1.60986	0.00242982	HDAC11		ENSG00000163531	3.91911	-2.84046	0.000357361	NFASC
ENSG00000163558	19.757	1.52468	0.00567027	PRKCI		ENSG00000163539	12.4682	-1.06936	0.00694508	CLASP2
ENSG00000163624	29.1555	2.49695	2.01253e-05	CDS1		ENSG00000163564	4.20864	-4.06417	6.01513e-09	PYHIN1
ENSG00000163701	17.9241	2.8927	2.08569e-08	IL17RE		ENSG00000163596	3.7314	-2.04006	0.00629057	ICA1L
ENSG00000163734	60.7709	1.66443	0.000429895	CXCL3		ENSG00000163599	15.269	-2.33907	0.00429835	CTLA4
ENSG00000163739	47.1127	1.8701	0.00277868	CXCL1		ENSG00000163600	7.52526	-2.49023	0.00841977	ICOS
ENSG00000163798	23.7456	1.15303	0.000120053	SLC4A1AP		ENSG00000163638	84.1511	-3.32128	8.2549e-13	ADAMTS9
ENSG00000163814	116.604	1.81385	4.62875e-05	CDCP1		ENSG00000163644	23.9498	-2.31827	6.01895e-08	PPM1K
ENSG00000163817	13.0289	2.18732	0.00388809	SLC6A20		ENSG00000163751	14.7436	-5.31779	3.66258e-13	CPA3
ENSG00000163898	80.2455	2.26539	0.00032292	LIPH		ENSG00000163788	33.0637	-1.61821	5.09347e-06	SNRK
ENSG00000163915	8.42631	2.0807	0.000613376	C3orf65		ENSG00000163909	5.45197	-5.13086	5.1427e-10	HEYL
ENSG00000163975	33.1416	2.15016	1.64128e-05	MFI2		ENSG00000164035	57.2006	-5.81342	1.04174e-20	EMCN
ENSG00000163993	367.144	2.22718	0.000321451	S100P		ENSG00000164056	63.5105	-2.83869	5.24239e-08	SPRY1
ENSG00000164023	34.6901	2.1642	3.85013e-06	SGMS2		ENSG00000164107	4.24923	-4.88882	5.8674e-09	HAND2
ENSG00000164045	2.38387	2.09839	0.00790692	CDC25A		ENSG00000164125	48.5605	-3.18899	1.42745e-09	FAM198B
ENSG00000164050	9.50982	2.07256	0.00223738	PLXNB1		ENSG00000164169	13.8109	-2.05333	6.23093e-05	PRMT10
ENSG00000164062	30.0113	1.36876	0.00136644	APEH		ENSG00000164220	4.0333	-2.28886	0.00242314	F2RL2
ENSG00000164078	6.1179	3.41661	2.3905e-05	MST1R		ENSG00000164283	10.2612	-3.64217	2.01463e-06	ESM1
ENSG00000164099	10.2589	2.01137	0.00160342	PRSS12		ENSG00000164329	12.8719	-1.1732	0.00982499	PAPD4
ENSG00000164109	4.56278	2.43523	0.000117744	MAD2L1		ENSG00000164330	41.2214	-3.42358	1.84577e-10	EBF1
ENSG00000164144	20.5001	1.30033	0.00212764	ARFIP1		ENSG00000164440	4.29245	-3.68658	3.42724e-07	TXLNB
ENSG00000164171	87.7903	2.31727	4.21382e-07	ITGA2		ENSG00000164530	6.86055	-4.83389	2.2358e-07	PI16
ENSG00000164180	20.1528	1.03736	0.00705583	TMEM161B		ENSG00000164591	5.01656	-2.13395	0.0058226	MYOZ3
ENSG00000164237	13.5681	1.81238	0.00361918	CMBL		ENSG00000164674	14.3736	-3.37201	3.00833e-07	SYTL3
ENSG00000164244	28.1713	1.06188	0.00905297	PRRC1		ENSG00000164683	11.5685	-2.76044	7.50592e-10	HEY1
ENSG00000164266	319.294	3.02798	4.94727e-05	SPINK1		ENSG00000164691	17.1204	-2.3632	0.00034327	TAGAP
ENSG00000164379	88.5884	2.28347	2.96273e-06	FOXQ1		ENSG00000164692	507.82	-4.90099	4.53913e-19	COL1A2
ENSG00000164542	4.2121	2.84494	9.90867e-05	KIAA0895		ENSG00000164694	3.77961	-5.56121	5.0827e-07	FNDC1
ENSG00000164611	17.0827	2.17325	3.22311e-05	PTTG1		ENSG00000164736	21.6748	-5.42304	7.18573e-15	SOX17
ENSG00000164626	13.0408	1.88162	0.000138633	KCNK5		ENSG00000164741	42.8939	-4.75759	2.77609e-17	DLC1
ENSG00000164690	8.52306	2.79996	0.000239854	SHH		ENSG00000164742	2.0128	-2.78723	0.00150594	ADCY1
ENSG00000164695	17.9785	2.36999	7.41249e-05	CHMP4C		ENSG00000164932	48.6876	-2.82562	3.3815e-05	CTHRC1
ENSG00000164749	4.24406	3.49356	4.92843e-07	HNF4G		ENSG00000164985	135.918	-1.57242	1.12426e-08	PSIP1
ENSG00000164761	8.65655	2.64984	0.000383416	TNFRSF11B		ENSG00000165030	38.7209	-1.21582	1.51015e-05	NFIL3
ENSG00000164825	62.4203	2.98622	0.000222264	DEFB1		ENSG00000165046	7.02492	-1.78851	0.00834675	LETM2
ENSG00000164897	19.5251	1.08204	0.0090337	TMUB1		ENSG00000165124	5.05065	-4.0554	5.91888e-06	SVEP1
ENSG00000165092	37.9559	1.41115	0.00674211	ALDH1A1		ENSG00000165194	3.29853	-4.80854	2.601e-07	PCDH19
ENSG00000165118	9.84617	2.29656	0.000282551	C9orf64		ENSG00000165410	6.64452	-1.75465	0.00382038	CFL2
ENSG00000165125	10.6338	3.66667	1.62222e-05	TRPV6		ENSG00000165632	294.277	-1.16766	0.00128702	TAF3
ENSG00000165138	14.6321	1.58774	0.00148918	ANKS6		ENSG00000165633	7.43069	-3.98557	1.49242e-07	VSTM4
ENSG00000165152	10.3772	1.91553	0.00851112	TMEM246		ENSG00000165757	23.4255	-1.86736	0.00026762	KIAA1462
ENSG00000165215	19.1709	3.4329	0.000230985	CLDN3		ENSG00000165966	0.938144	-3.64765	0.00712899	PDZRN4
ENSG00000165309	1.31084	3.07996	0.00897505	ARMC3		ENSG00000166025	24.3788	-1.42446	0.00552423	AMOTL1
ENSG00000165322	60.8849	1.83245	1.74741e-07	ARHGAP12		ENSG00000166033	90.1819	-2.9825	3.58012e-11	HTRA1
ENSG00000165376	33.9472	3.08265	0.000213575	CLDN2		ENSG00000166046	26.7811	-1.60506	0.00066598	TCP11L2
ENSG00000165476	65.1646	1.14294	0.00128362	REEP3		ENSG00000166086	16.7966	-3.52732	8.76272e-08	JAM3
ENSG00000165556	3.19172	3.34912	0.000772601	CDX2		ENSG00000166147	69.8581	-3.72064	2.44536e-11	FBN1
ENSG00000165591	5.04487	1.88316	0.00937062	FAAH2		ENSG00000166250	5.08383	-3.4974	0.00109532	CLMP
ENSG00000165650	33.7129	1.20284	0.0028577	PDZD8		ENSG00000166265	23.5462	-5.07532	3.8528e-09	CYYR1
ENSG00000165807	2.30972	2.17011	0.00486778	PPP1R36		ENSG00000166292	1.99469	-4.50986	3.85881e-06	TMEM100
ENSG00000165912	8.65887	1.94742	0.000441328	PACSIN3		ENSG00000166341	2.42685	-3.8366	5.38998e-07	DCHS1
ENSG00000165929	32.8327	1.44476	8.39467e-05	TC2N		ENSG00000166398	44.5784	-1.22939	0.00285646	KIAA0355
ENSG00000166016	8.57352	1.89746	0.00239883	ABTB2		ENSG00000166479	24.5038	-1.01701	0.00138832	TMX3
ENSG00000166123	18.1275	2.14566	2.07352e-05	GPT2		ENSG00000166482	3.38769	-5.12543	1.43452e-09	MFAP4
ENSG00000166145	18.7152	1.94007	0.00197846	SPINT1		ENSG00000166501	207.909	-4.13865	1.71192e-12	PRKCB
ENSG00000166165	19.6503	1.85674	0.000147316	CKB		ENSG00000166793	9.6949	-2.3515	0.00709548	YPEL4
ENSG00000166483	38.3043	1.36914	0.00108154	WEE1		ENSG00000166923	12.3838	-3.35777	4.79039e-05	GREM1
ENSG00000166557	103.7	1.47024	6.62109e-05	TMED3		ENSG00000166927	23.0809	-2.03953	0.00947363	MS4A7
ENSG00000166670	2.78784	3.11969	0.000437674	MMP10		ENSG00000166963	47.7399	-3.57754	2.10748e-16	MAP1A
ENSG00000166821	8.01836	1.98954	0.00115594	PEX11A		ENSG00000166974	21.2582	-1.19492	0.00577776	MAPRE2
ENSG00000166866	6.04012	3.08371	0.00121842	MYO1A		ENSG00000166997	7.63185	-2.18575	1.21433e-06	CNPY4
ENSG00000166908	18.0237	1.44124	0.00633973	PIP4K2C		ENSG00000167083	3.83604	-4.19148	1.15037e-06	GNGT2
ENSG00000166959	5.26437	3.06068	0.00339111	MS4A8		ENSG00000167210	10.9894	-3.68574	0.00182638	LOXHD1
ENSG00000167004	205.289	1.0904	0.000199862	PDIA3		ENSG00000167371	8.05465	-1.82333	0.00242314	PRRT2
ENSG00000167088	79.4753	1.01921	0.00387276	SNRPD1		ENSG00000167483	3.07109	-3.14362	0.000840341	FAM129C
ENSG00000167105	9.76652	2.50019	9.46306e-06	TMEM92		ENSG00000167552	122	-2.07951	1.60091e-08	TUBA1A
ENSG00000167183	24.9265	2.39625	0.000390842	PRR15L		ENSG00000167604	11.1929	-2.47557	8.42067e-06	NFKBID
ENSG00000167306	31.6302	1.90958	0.000958242	MYO5B		ENSG00000167613	12.2184	-2.49873	0.000217974	LAIR1
ENSG00000167523	5.95517	1.36407	0.00336993	SPATA33		ENSG00000167641	9.92373	-3.63497	1.04164e-06	PPP1R14A
ENSG00000167600	22.4928	2.46073	0.000124077	CYP2S1		ENSG00000167693	25.6439	-1.37169	0.000571645	NXN
ENSG00000167608	66.6908	1.77469	3.97444e-05	TMC4		ENSG00000167775	14.0976	-1.60145	0.00624986	CD320
ENSG00000167642	206.726	2.62239	4.66542e-08	SPINT2		ENSG00000167995	10.1228	-1.38704	0.00700972	BEST1
ENSG00000167644	228.053	2.32438	2.95441e-05	C19orf33		ENSG00000168060	2.28202	-3.80545	0.000165246	NAALADL1
ENSG00000167748	9.24599	3.69762	4.3713e-08	KLK1		ENSG00000168079	4.081	-5.71558	0.000124305	SCARA5
ENSG00000167757	38.513	2.96888	2.6871e-06	KLK11		ENSG00000168280	3.34322	-2.46412	0.00732146	KIF5C
ENSG00000167767	11.1523	2.35217	0.000904333	KRT80		ENSG00000168297	14.6698	-1.27224	0.00204764	PXK
ENSG00000167797	34.4945	1.34028	0.00157392	CDK2AP2		ENSG00000168309	33.9953	-5.55724	6.71167e-16	FAM107A
ENSG00000167862	11.3708	1.45796	0.00878203	ICT1		ENSG00000168334	5.11981	-3.70274	0.000167777	XIRP1
ENSG00000167863	33.0892	1.01422	0.00538827	ATP5H		ENSG00000168386	98.5681	-1.56735	2.2232e-05	FILIP1L
ENSG00000167900	11.185	1.69536	0.00323907	TK1		ENSG00000168421	18.0139	-2.8964	3.80424e-05	RHOH
ENSG00000167969	23.3119	1.11321	0.00370118	ECI1		ENSG00000168461	123.97	-1.62221	0.000451894	RAB31
ENSG00000168350	3.32384	3.40286	0.000465733	DEGS2		ENSG00000168477	2.14612	-4.64201	0.000422705	TNXB
ENSG00000168453	2.893	2.74777	0.0015657	HR		ENSG00000168497	54.8255	-3.68889	1.95683e-09	SDPR
ENSG00000168476	29.0747	1.18887	0.00102355	REEP4		ENSG00000168542	371.397	-4.67175	1.55434e-19	COL3A1
ENSG00000168528	47.7652	1.58563	0.0005845	SERINC2		ENSG00000168685	369.105	-2.83881	4.80511e-07	IL7R
ENSG00000168615	86.4392	1.33535	5.37045e-05	ADAM9		ENSG00000168734	24.7468	-1.58655	0.000191663	PKIG
ENSG00000168701	32.0224	1.02314	0.00273101	TMEM208		ENSG00000168874	5.15411	-4.4583	4.66218e-07	ATOH8
ENSG00000168925	40.845	4.97398	0.000138129	CTRB1		ENSG00000168918	37.1391	-1.62529	0.000585703	INPP5D
ENSG00000168928	108.723	5.65517	7.22997e-05	CTRB2		ENSG00000169122	3.33365	-2.80934	0.00112706	FAM110B
ENSG00000169047	13.3107	1.71492	0.00312796	IRS1		ENSG00000169184	4.84702	-1.74061	0.00930801	MN1
ENSG00000169174	3.16246	3.10249	0.00683226	PCSK9		ENSG00000169245	2.3401	-2.5412	0.00638968	CXCL10
ENSG00000169241	31.5284	1.50523	0.000601797	SLC50A1		ENSG00000169291	7.91609	-3.67953	6.81831e-06	SHE
ENSG00000169347	59.7038	4.385	0.000129933	GP2		ENSG00000169418	7.99977	-3.62117	9.14309e-05	NPR1
ENSG00000169435	29.4627	2.75767	4.5521e-06	RASSF6		ENSG00000169439	12.648	-2.41655	0.000294805	SDC2
ENSG00000169519	7.65999	1.62261	0.00137151	METTL15		ENSG00000169442	74.118	-2.71483	9.29143e-06	CD52
ENSG00000169562	24.5156	4.01225	4.12094e-08	GJB1		ENSG00000169504	44.547	-1.85101	4.37658e-05	CLIC4
ENSG00000169583	8.93363	2.32917	0.000298863	CLIC3		ENSG00000169508	37.1407	-2.41172	4.30642e-05	GPR183
ENSG00000169692	42.8937	2.25511	8.55522e-10	AGPAT2		ENSG00000169515	3.73281	-3.7821	0.000459739	CCDC8
ENSG00000169903	173.536	3.34077	3.58827e-05	TM4SF4		ENSG00000169554	194.228	-2.82999	2.29332e-10	ZEB2
ENSG00000169905	95.1289	1.03008	2.04464e-05	TOR1AIP2		ENSG00000169604	37.8754	-3.51111	1.96766e-08	ANTXR1
ENSG00000169957	15.1898	1.39823	0.00421901	ZNF768		ENSG00000169621	7.99257	-1.57348	0.00964529	APLF
ENSG00000170190	3.33761	2.13396	0.00434123	SLC16A5		ENSG00000169744	19.0449	-4.47757	2.39292e-10	LDB2
ENSG00000170231	2.51333	3.11113	0.00132236	FABP6		ENSG00000169826	22.2284	-1.25145	0.00408042	CSGALNACT2
ENSG00000170412	34.4219	1.88871	0.000522155	GPRC5C		ENSG00000169855	14.1293	-3.61236	7.32206e-09	ROBO1
ENSG00000170421	71.5753	2.21779	2.88209e-06	KRT8		ENSG00000169992	7.8762	-2.42992	8.10547e-05	NLGN2
ENSG00000170425	3.20286	2.52773	0.0047911	ADORA2B		ENSG00000170011	4.65263	-5.03664	1.26736e-08	MYRIP
ENSG00000170485	21.1819	2.11799	3.53375e-05	NPAS2		ENSG00000170153	2.4486	-3.59532	4.82602e-05	RNF150
ENSG00000170540	125.863	1.05095	0.00137676	ARL6IP1		ENSG00000170276	1.29435	-4.18955	0.00129801	HSPB2
ENSG00000170545	27.1547	1.18921	0.00137932	SMAGP		ENSG00000170310	13.7452	-1.18235	0.0026412	STX8
ENSG00000170608	21.9682	2.61048	0.000128618	FOXA3		ENSG00000170323	43.2239	-4.73485	3.58387e-08	FABP4
ENSG00000170677	18.4075	1.18979	0.00567294	SOCS6		ENSG00000170542	20.1759	-1.29508	0.00842127	SERPINB9
ENSG00000170835	15.9867	4.59134	0.00391972	CEL		ENSG00000170561	2.3688	-3.18346	0.00789298	IRX2
ENSG00000170890	21.1519	4.58147	0.00124102	PLA2G1B		ENSG00000170624	4.46583	-4.79837	3.7351e-08	SGCD
ENSG00000170892	44.7155	1.19258	0.00026713	TSEN34		ENSG00000170801	12.0897	-4.17999	3.07544e-09	HTRA3
ENSG00000171155	14.2896	1.24327	0.00705583	C1GALT1C1		ENSG00000170891	1.94182	-4.76049	4.54797e-08	CYTL1
ENSG00000171227	15.5078	2.32397	0.000206804	TMEM37		ENSG00000170961	4.85683	-3.42115	0.000113121	HAS2
ENSG00000171234	2.89995	3.52409	0.00170703	UGT2B7		ENSG00000170989	24.3762	-3.89885	2.8038e-06	S1PR1
ENSG00000171345	771.159	2.58024	3.07336e-07	KRT19		ENSG00000171016	1.31678	-3.47023	0.00120144	PYGO1
ENSG00000171346	13.7109	2.04342	0.00719987	KRT15		ENSG00000171056	16.5688	-3.09028	8.78605e-05	SOX7
ENSG00000171552	65.0224	1.58302	2.29477e-05	BCL2L1		ENSG00000171115	9.79436	-4.46602	7.49192e-12	GIMAP8
ENSG00000171604	44.2637	1.3692	0.000725371	CXXC5		ENSG00000171246	1.66238	-3.17004	0.000208187	NPTX1
ENSG00000171747	77.578	2.95285	8.02237e-07	LGALS4		ENSG00000171444	21.5271	-1.38176	0.00204723	MCC
ENSG00000171766	38.9744	2.59761	3.38633e-05	GATM		ENSG00000171488	11.7724	-2.46477	1.32716e-05	LRRC8C
ENSG00000171903	2.75204	2.27619	0.00855391	CYP4F11		ENSG00000171502	3.71111	-3.03518	0.0014492	COL24A1
ENSG00000172016	86.3058	5.5607	1.2049e-06	REG3A		ENSG00000171522	22.8296	-1.44981	0.0087067	PTGER4
ENSG00000172172	19.2329	1.26576	0.00724665	MRPL13		ENSG00000171533	2.01168	-2.65639	0.00159149	MAP6
ENSG00000172336	31.7918	1.27967	0.000213465	POP7		ENSG00000171631	4.38145	-2.5162	0.00313606	P2RY6
ENSG00000172478	4.03252	2.2255	0.00374181	C2orf54		ENSG00000171659	2.01194	-3.26582	0.00587758	GPR34
ENSG00000172663	32.2227	1.30465	0.00286072	TMEM134		ENSG00000171791	12.4289	-2.65157	3.61748e-06	BCL2
ENSG00000172819	27.993	1.10168	0.00514617	RARG		ENSG00000171812	4.71238	-2.63528	0.00128102	COL8A2
ENSG00000172830	9.08459	1.86959	0.00109159	SSH3		ENSG00000172061	9.73573	-5.18025	1.0325e-08	LRRC15
ENSG00000172831	75.7384	1.82977	2.78691e-06	CES2		ENSG00000172156	1.19284	-4.16255	0.00190018	CCL11
ENSG00000172893	10.9264	1.97366	0.000317245	DHCR7		ENSG00000172201	41.9424	-3.30747	3.69698e-08	ID4
ENSG00000172927	19.7952	2.55272	2.99367e-05	MYEOV		ENSG00000172236	2.41423	-5.12896	4.96156e-08	TPSAB1
ENSG00000173207	27.289	1.94155	0.000108276	CKS1B		ENSG00000172243	12.6306	-2.15225	0.000557651	CLEC7A
ENSG00000173272	31.4011	1.21226	0.0025759	MZT2A		ENSG00000172260	17.1626	-3.14212	1.76725e-08	NEGR1
ENSG00000173457	32.8129	1.13786	0.00790954	PPP1R14B		ENSG00000172348	15.1357	-2.47128	0.00227164	RCAN2
ENSG00000173467	13.7004	3.73026	3.56318e-06	AGR3		ENSG00000172403	14.2621	-4.02293	1.17056e-10	SYNPO2
ENSG00000173801	184.512	1.87053	5.97703e-05	JUP		ENSG00000172554	2.02864	-4.51934	2.88209e-06	SNTG2
ENSG00000173848	207.415	1.15215	0.000146427	NET1		ENSG00000172572	10.3489	-2.54351	0.00115525	PDE3A
ENSG00000173898	14.8689	3.11022	9.86929e-10	SPTBN2		ENSG00000172578	7.36944	-2.99894	1.93931e-08	KLHL6
ENSG00000174502	6.40444	3.10776	0.000111265	SLC26A9		ENSG00000172638	18.9375	-2.74958	2.27305e-07	EFEMP2
ENSG00000174607	9.85715	2.89091	0.000139333	UGT8		ENSG00000172673	5.00719	-3.3919	0.000233346	THEMIS
ENSG00000174669	2.58246	2.47055	0.00478305	SLC29A2		ENSG00000172724	14.2072	-7.27952	2.48137e-22	CCL19
ENSG00000174808	3.3073	2.05387	0.00987439	BTC		ENSG00000172935	1.17521	-4.01921	0.00918023	MRGPRF
ENSG00000174938	41.5695	2.35639	2.62381e-05	SEZ6L2		ENSG00000172985	3.78112	-2.20899	0.00439703	SH3RF3
ENSG00000174939	15.5417	2.9395	2.47172e-06	ASPHD1		ENSG00000172986	2.39284	-3.12101	0.00417568	GXYLT2
ENSG00000175063	18.6696	1.90496	0.0082458	UBE2C		ENSG00000173068	15.8148	-2.69809	1.94981e-05	BNC2
ENSG00000175130	80.8931	1.05559	0.00687411	MARCKSL1		ENSG00000173088	1.16912	-3.46452	0.00400929	C10orf131
ENSG00000175311	1.80924	2.73951	0.00947108	ANKS4B		ENSG00000173198	7.02603	-5.53502	1.67636e-15	CYSLTR1
ENSG00000175315	32.2663	2.40557	0.000446264	CST6		ENSG00000173269	23.3838	-4.09468	3.62579e-09	MMRN2
ENSG00000175416	191.462	1.24554	0.00146493	CLTB		ENSG00000173391	25.4879	-1.90345	0.00917185	OLR1
ENSG00000175505	27.2631	1.93624	6.6726e-05	CLCF1		ENSG00000173482	23.8028	-1.58052	0.0030264	PTPRM
ENSG00000175535	83.3282	4.60894	0.00991502	PNLIP		ENSG00000173517	43.6766	-1.30981	0.00012609	PEAK1
ENSG00000175707	7.72898	2.34058	0.000158118	C1orf172		ENSG00000173566	8.99615	-1.58853	0.0085778	NUDT18
ENSG00000175792	25.6319	1.38805	3.80388e-05	RUVBL1		ENSG00000173641	1.91251	-2.84034	0.00423441	HSPB7
ENSG00000175793	256.26	2.7729	1.08891e-08	SFN		ENSG00000173705	4.28383	-4.8302	2.96771e-12	SUSD5
ENSG00000175832	7.98849	2.71298	0.0002179	ETV4		ENSG00000173706	66.5509	-2.86506	9.88054e-08	HEG1
ENSG00000175874	9.20375	2.50223	0.00989937	CREG2		ENSG00000173757	23.3052	-1.14931	0.0046397	STAT5B
ENSG00000175984	9.41775	1.89413	0.00690347	DENND2C		ENSG00000173762	3.67825	-3.09416	0.000403105	CD7
ENSG00000176092	8.22168	2.12939	0.000797967	AIM1L		ENSG00000173918	11.1091	-1.78875	0.00262935	C1QTNF1
ENSG00000176153	210.3	3.11441	2.55189e-07	GPX2		ENSG00000174059	47.796	-6.10274	1.04174e-20	CD34
ENSG00000176387	6.74558	2.76712	0.000548268	HSD11B2		ENSG00000174083	1.19251	-3.33171	0.00123924	PIK3R6
ENSG00000176485	155.991	1.67068	0.000232326	PLA2G16		ENSG00000174099	21.0823	-3.54022	3.37484e-07	MSRB3
ENSG00000176532	25.4179	2.50237	2.40593e-05	PRR15		ENSG00000174175	11.6189	-5.05616	1.2254e-11	SELP
ENSG00000176834	18.4221	1.60627	0.000432101	VSIG10		ENSG00000174373	53.1404	-1.18592	0.000864433	RALGAPA1
ENSG00000176842	4.78652	1.99089	0.00511262	IRX5		ENSG00000174485	32.2421	-1.08664	0.000703316	DENND4A
ENSG00000176920	21.3941	2.00731	0.00236319	FUT2		ENSG00000174640	25.3717	-3.25472	1.85529e-05	SLCO2A1
ENSG00000177106	139.488	1.86754	0.000149784	EPS8L2		ENSG00000174740	1.33148	-4.27799	0.00213743	PABPC5
ENSG00000177425	69.878	1.08113	0.00268173	PAWR		ENSG00000174749	14.873	-1.42294	0.00260771	C4orf32
ENSG00000177459	12.4851	3.29107	0.000227087	C8orf47		ENSG00000174804	8.41166	-3.05177	8.98648e-07	FZD4
ENSG00000177570	20.064	2.30461	7.28323e-07	SAMD12		ENSG00000174807	7.68621	-5.9168	8.5972e-15	CD248
ENSG00000177685	12.3792	1.65931	0.00977836	EFCAB4A		ENSG00000174946	5.60511	-2.42904	0.00471476	GPR171
ENSG00000177694	5.09894	2.5074	0.0018633	NAALADL2		ENSG00000175084	3.48638	-4.18135	3.32304e-05	DES
ENSG00000177707	16.6768	1.59056	0.00741957	PVRL3		ENSG00000175264	6.18061	-2.81677	0.000679743	CHST1
ENSG00000177854	8.16358	1.64469	0.00242856	TMEM187		ENSG00000175356	1.90803	-3.23528	0.000167534	SCUBE2
ENSG00000178038	19.7517	1.58334	0.00236319	ALS2CL		ENSG00000175445	7.03137	-3.48926	3.80424e-05	LPL
ENSG00000178078	16.9153	1.80673	0.000945107	STAP2		ENSG00000175463	8.51849	-2.36156	0.00207183	TBC1D10C
ENSG00000178096	6.77078	2.02539	0.000869941	BOLA1		ENSG00000175471	73.2962	-2.73443	1.91959e-09	MCTP1
ENSG00000178401	5.69026	3.23283	1.6967e-06	DNAJC22		ENSG00000175600	1.88654	-4.06581	0.00028964	SUGCT
ENSG00000178750	3.80854	3.03766	0.000855411	STX19		ENSG00000175602	43.5542	-1.05954	0.00800719	CCDC85B
ENSG00000178896	10.0252	1.76554	0.00138832	EXOSC4		ENSG00000175857	4.35919	-4.21124	1.5334e-06	GAPT
ENSG00000179178	39.9967	2.37747	0.000632194	TMEM125		ENSG00000175879	4.16327	-4.92501	3.99814e-11	HOXD8
ENSG00000179292	4.36406	2.99078	0.00350464	TMEM151A		ENSG00000175899	98.7619	-5.18085	1.04504e-20	A2M
ENSG00000179526	26.1778	1.01469	0.000269095	SHARPIN		ENSG00000176014	53.0431	-1.55562	0.000152122	TUBB6
ENSG00000179674	40.1245	3.96022	1.69498e-11	ARL14		ENSG00000176274	5.46229	-2.06334	0.00896954	SLC25A53
ENSG00000179832	2.7388	1.92563	0.00832471	MROH1		ENSG00000176435	52.4133	-5.13584	1.04174e-20	CLEC14A
ENSG00000179862	18.5237	1.88797	0.000771197	CITED4		ENSG00000176531	16.6484	-1.65889	0.00221569	PHLDB3
ENSG00000179889	91.3045	1.28364	9.08454e-05	PDXDC1		ENSG00000176533	14.8453	-2.20134	1.86556e-05	GNG7
ENSG00000179913	44.9578	2.1472	0.000175633	B3GNT3		ENSG00000176641	13.975	-1.70093	0.000550968	RNF152
ENSG00000179918	55.3839	1.11467	0.00125215	SEPHS2		ENSG00000176788	118.513	-2.31198	3.4909e-07	BASP1
ENSG00000179958	26.3817	1.41913	0.00121816	DCTPP1		ENSG00000176887	6.45966	-4.76079	9.38946e-08	SOX11
ENSG00000180071	25.5379	2.08268	0.00135849	ANKRD18A		ENSG00000176971	6.07457	-3.41501	0.000106592	FIBIN
ENSG00000180263	47.9766	1.12079	0.00350132	FGD6		ENSG00000177272	2.41965	-4.6044	9.29725e-06	KCNA3
ENSG00000180573	34.8063	1.90661	6.91307e-06	HIST1H2AC		ENSG00000177374	5.80653	-2.75641	0.00157994	HIC1
ENSG00000180667	18.3703	2.21658	0.000339217	YOD1		ENSG00000177432	6.14539	-1.79939	0.00937062	NAP1L5
ENSG00000180917	12.5076	1.14637	0.0080855	CMTR2		ENSG00000177464	8.38863	-3.58338	1.08836e-05	GPR4
ENSG00000180921	22.4441	2.57053	7.59231e-08	FAM83H		ENSG00000177469	335.676	-1.9751	2.38195e-06	PTRF
ENSG00000180992	13.8105	1.56642	0.00118636	MRPL14		ENSG00000177575	19.3417	-2.22122	0.00013019	CD163
ENSG00000181019	112.567	2.29878	6.15976e-08	NQO1		ENSG00000177875	3.01463	-3.90254	0.000206714	C12orf68
ENSG00000181061	26.0994	1.25893	0.000442369	HIGD1A		ENSG00000178031	3.42835	-4.48936	5.97553e-08	ADAMTSL1
ENSG00000181191	15.9406	1.56754	0.000285682	PJA1		ENSG00000178175	4.28957	-5.19739	1.23752e-10	ZNF366
ENSG00000181467	62.9153	1.10211	0.0014532	RAP2B		ENSG00000178695	38.5217	-1.94392	0.000204472	KCTD12
ENSG00000181649	144.382	2.19032	5.5511e-07	PHLDA2		ENSG00000178726	34.9999	-2.56566	2.26842e-07	THBD
ENSG00000181704	54.6313	1.04298	0.00512483	YIPF6		ENSG00000178878	92.7947	-4.10724	5.21416e-13	APOLD1
ENSG00000181885	117.453	1.93488	0.00142974	CLDN7		ENSG00000179094	107.417	-1.35675	0.000204907	PER1
ENSG00000182107	41.6795	2.64427	1.02073e-06	TMEM30B		ENSG00000179144	47.4044	-4.06396	1.1959e-15	GIMAP7
ENSG00000182240	78.3122	1.27903	0.00392349	BACE2		ENSG00000179314	2.19828	-4.08906	1.5428e-05	WSCD1
ENSG00000182600	1.70329	2.60343	0.0099379	C2orf82		ENSG00000179348	12.2444	-1.80258	0.00225223	GATA2
ENSG00000182606	79.7967	1.46776	0.000285682	TRAK1		ENSG00000179593	3.16171	-3.29356	0.00408332	ALOX15B
ENSG00000182718	450.596	1.60557	8.01515e-08	ANXA2		ENSG00000179776	23.1587	-5.08949	1.84392e-18	CDH5
ENSG00000182795	46.9686	2.44649	3.08362e-05	C1orf116		ENSG00000179855	4.78973	-5.48471	1.78379e-11	GIPC3
ENSG00000183048	6.67725	2.2392	1.0928e-05	SLC25A10		ENSG00000179934	3.11278	-4.88212	3.13819e-05	CCR8
ENSG00000183091	12.883	2.63495	0.000603695	NEB		ENSG00000179981	14.1303	-1.36351	0.00540626	TSHZ1
ENSG00000183128	3.47085	4.34486	1.04929e-05	CALHM3		ENSG00000180353	138.005	-1.99098	0.000116858	HCLS1
ENSG00000183317	2.33815	3.11188	0.00117514	EPHA10		ENSG00000180447	3.33393	-4.02548	4.16356e-05	GAS1
ENSG00000183421	2.36292	2.58176	0.00341069	RIPK4		ENSG00000180644	2.57242	-3.42725	0.00067634	PRF1
ENSG00000183527	20.4912	1.03937	0.00449079	PSMG1		ENSG00000180828	10.5048	-3.30633	0.000127717	BHLHE22
ENSG00000183778	25.685	2.00284	0.00415691	B3GALT5		ENSG00000180875	1.47564	-3.82926	1.25817e-05	GREM2
ENSG00000183833	3.64099	1.95647	0.00711605	MAATS1		ENSG00000181007	1.99483	-3.11266	0.00578582	ZFP82
ENSG00000183844	12.3875	2.39506	0.00125698	FAM3B		ENSG00000181104	17.4486	-1.79836	0.000390842	F2R
ENSG00000183856	6.44256	1.86496	0.00584779	IQGAP3		ENSG00000181374	13.2825	-3.41485	0.00056021	CCL13
ENSG00000183978	22.4489	1.12267	0.00870938	COA3		ENSG00000181444	5.91511	-1.77145	0.00496873	ZNF467
ENSG00000184117	16.9022	1.21721	0.00335412	NIPSNAP1		ENSG00000181804	2.40588	-3.36249	0.000117347	SLC9A9
ENSG00000184292	267.513	2.07096	0.00167806	TACSTD2		ENSG00000181847	17.476	-2.10625	0.00611172	TIGIT
ENSG00000184349	35.402	2.44551	3.47829e-08	EFNA5		ENSG00000181896	18.3366	-1.7751	0.000325634	ZNF101
ENSG00000184363	101.184	2.69523	6.01895e-08	PKP3		ENSG00000182247	25.2189	-1.91132	0.000611967	UBE2E2
ENSG00000184454	4.60191	2.74587	0.000404765	NCMAP		ENSG00000182326	66.9043	-2.53807	2.49391e-06	C1S
ENSG00000184678	20.6765	1.66908	0.00367185	HIST2H2BE		ENSG00000182463	98.9329	-1.70472	6.51439e-05	TSHZ2
ENSG00000184828	11.6075	1.51346	0.00787837	ZBTB7C		ENSG00000182492	218.948	-4.40201	6.82706e-22	BGN
ENSG00000184860	2.96528	2.79491	3.19528e-05	SDR42E1		ENSG00000182534	10.686	-1.97877	0.000801864	MXRA7
ENSG00000184956	28.8648	3.14887	2.49391e-06	MUC6		ENSG00000182568	28.1678	-1.57527	0.000816321	SATB1
ENSG00000184992	30.5739	1.67543	7.89128e-05	BRI3BP		ENSG00000182575	0.810209	-3.38466	0.00839747	NXPH3
ENSG00000185000	11.2812	1.41775	0.00860746	DGAT1		ENSG00000182621	33.5016	-2.82024	8.89385e-06	PLCB1
ENSG00000185033	33.3362	1.83813	2.13928e-05	SEMA4B		ENSG00000182636	3.41735	-3.80244	4.46788e-05	NDN
ENSG00000185043	121.096	1.47408	4.28397e-06	CIB1		ENSG00000182667	11.9347	-4.4171	9.07705e-13	NTM
ENSG00000185049	16.6005	1.21445	0.00909121	NELFA		ENSG00000182836	4.9992	-2.4541	0.00224692	PLCXD3
ENSG00000185420	22.3431	1.08922	0.00318601	SMYD3		ENSG00000182851	4.61233	-4.21972	4.78819e-06	GPIHBP1
ENSG00000185467	4.9397	3.15344	0.00058121	KPNA7		ENSG00000182871	44.0323	-1.32101	0.00629643	COL18A1
ENSG00000185479	20.4171	3.67996	0.000512305	KRT6B		ENSG00000182963	13.3099	-2.45822	0.000446863	GJC1
ENSG00000185499	700.657	1.93417	0.00122134	MUC1		ENSG00000183023	13.112	-2.98374	2.79935e-07	SLC8A1
ENSG00000185515	14.7912	1.19949	0.000224572	BRCC3		ENSG00000183160	2.62542	-4.8229	6.43499e-06	TMEM119
ENSG00000185567	325.936	2.04527	8.50008e-07	AHNAK2		ENSG00000183570	2.47666	-4.71997	4.25278e-06	PCBP3
ENSG00000185761	2.13749	2.83227	0.00319239	ADAMTSL5		ENSG00000183578	2.88401	-3.10623	0.00108357	TNFAIP8L3
ENSG00000185803	28.3959	1.21947	0.00615526	SLC52A2		ENSG00000183580	3.46624	-3.88516	9.21511e-06	FBXL7
ENSG00000185813	8.15995	2.1317	7.21148e-05	PCYT2		ENSG00000183615	9.84953	-3.81749	4.29459e-08	FAM167B
ENSG00000185842	8.80083	1.85382	0.00172192	DNAH14		ENSG00000183688	21.2989	-2.66537	3.50841e-09	FAM101B
ENSG00000186314	13.5954	1.61605	0.000528946	PRELID2		ENSG00000183722	27.2217	-4.91744	4.51506e-19	LHFP
ENSG00000186472	24.6503	2.44613	8.97677e-05	PCLO		ENSG00000183801	3.28639	-2.61909	0.00224166	OLFML1
ENSG00000186529	17.892	1.67168	0.00345286	CYP4F3		ENSG00000183853	2.45582	-2.5689	0.00729724	KIRREL
ENSG00000186564	3.14102	2.49151	0.00027533	FOXD2		ENSG00000183963	9.37297	-1.61467	0.00163475	SMTN
ENSG00000186767	6.30479	1.54057	0.00905258	SPIN4		ENSG00000184014	17.7624	-1.49654	0.000546602	DENND5A
ENSG00000187017	8.27858	3.39713	2.40593e-05	ESPN		ENSG00000184060	15.9344	-2.92555	1.17561e-06	ADAP2
ENSG00000187021	5.8086	5.16417	0.000289554	PNLIPRP1		ENSG00000184113	62.9484	-5.29976	2.71317e-23	CLDN5
ENSG00000187134	8.09951	2.18168	0.00711645	AKR1C1		ENSG00000184205	289.805	-2.17015	3.25386e-10	TSPYL2
ENSG00000187145	66.8052	1.06363	0.00713778	MRPS21		ENSG00000184293	4.21966	-2.4579	0.00348392	CLECL1
ENSG00000187164	38.0906	1.36522	0.00954592	KIAA1598		ENSG00000184347	16.4853	-5.51373	4.59573e-20	SLIT3
ENSG00000187231	51.8393	1.03696	0.00184997	SESTD1		ENSG00000184489	9.30639	-2.6028	1.70922e-05	PTP4A3
ENSG00000187240	73.767	1.81305	7.42659e-05	DYNC2H1		ENSG00000184497	3.21471	-3.67937	7.12924e-05	TMEM255B
ENSG00000187531	30.9184	1.27405	0.00298495	SIRT7		ENSG00000184557	102.541	-1.29914	0.00380438	SOCS3
ENSG00000187699	8.86515	2.82412	0.000553619	C2orf88		ENSG00000184588	26.3909	-2.82469	1.39779e-06	PDE4B
ENSG00000187867	13.9222	3.63906	3.83473e-07	PALM3		ENSG00000184785	9.72588	-2.09563	0.00148797	SMIM10
ENSG00000187908	28.7101	3.66488	3.08316e-05	DMBT1		ENSG00000184922	59.2307	-2.80727	7.78831e-10	FMNL1
ENSG00000188112	78.847	2.2778	2.07723e-05	C6orf132		ENSG00000185010	10.1032	-3.55434	8.26683e-07	F8
ENSG00000188157	3.14311	2.82278	0.000341616	AGRN		ENSG00000185305	11.9394	-2.08118	0.00117251	ARL15
ENSG00000188242	9.31779	2.60227	0.000346732	CTD-2228K2.5		ENSG00000185361	17.0013	-1.42869	0.00170951	TNFAIP8L1
ENSG00000188488	25.5786	2.8827	8.81165e-07	SERPINA5		ENSG00000185386	11.2175	-2.08525	0.000393115	MAPK11
ENSG00000188549	9.7703	1.71676	0.00500913	C15orf52		ENSG00000185477	10.5002	-2.54766	2.32656e-06	GPRIN3
ENSG00000188643	191.291	1.48677	5.24345e-08	S100A16		ENSG00000185532	8.82458	-2.01712	0.00374181	PRKG1
ENSG00000188725	59.1226	1.07458	0.00102594	SMIM15		ENSG00000185585	8.15729	-3.02715	5.48311e-05	OLFML2A
ENSG00000188738	18.3836	1.91798	0.00275258	FSIP2		ENSG00000185739	1.46258	-3.45809	0.00192776	SRL
ENSG00000188761	27.1696	2.38332	9.25756e-05	BCL2L15		ENSG00000185811	27.7122	-2.57275	5.14795e-06	IKZF1
ENSG00000188910	7.2193	2.49499	0.00273101	GJB3		ENSG00000185862	40.4142	-2.37273	0.000155945	EVI2B
ENSG00000188931	3.08239	1.84768	0.00531355	C1orf192		ENSG00000185885	3.3887	-2.44553	0.0079135	IFITM1
ENSG00000189143	693.672	2.29692	0.00261504	CLDN4		ENSG00000186340	63.717	-3.70292	8.5911e-10	THBS2
ENSG00000189159	94.6709	1.71037	7.02229e-07	HN1		ENSG00000186407	8.3882	-4.14504	1.68163e-13	CD300E
ENSG00000189221	22.5656	1.60386	0.000940956	MAOA		ENSG00000186462	1.49181	-3.88645	2.50874e-05	NAP1L2
ENSG00000189280	4.35604	2.75376	0.00407016	GJB5		ENSG00000186469	8.15496	-2.01526	0.00560692	GNG2
ENSG00000189334	320.915	2.11547	0.00113702	S100A14		ENSG00000186642	11.1163	-4.28822	3.08934e-10	PDE2A
ENSG00000189377	15.7223	2.76777	0.00616253	CXCL17		ENSG00000186818	7.19793	-3.50886	4.51889e-06	LILRB4
ENSG00000196139	24.8084	2.30569	3.9583e-08	AKR1C3		ENSG00000186827	1.80865	-3.34612	0.000441328	TNFRSF4
ENSG00000196141	195.96	1.11429	0.000285682	SPATS2L		ENSG00000187109	901.71	-1.67467	5.70021e-08	NAP1L1
ENSG00000196154	388.442	1.43216	0.00113444	S100A4		ENSG00000187239	64.4074	-1.45043	0.000125438	FNBP1
ENSG00000196187	58.9763	1.58328	0.000284124	TMEM63A		ENSG00000187260	0.94616	-3.59148	0.00215452	WDR86
ENSG00000196188	278.683	2.55987	0.00199561	CTSE		ENSG00000187474	3.96335	-2.44688	0.00219359	FPR3
ENSG00000196260	18.2212	1.99146	0.00958817	SFTA2		ENSG00000187479	35.8635	-3.14498	3.35016e-11	C11orf96
ENSG00000196542	6.69808	2.48523	0.003486	SPTSSB		ENSG00000187498	178.439	-4.20754	2.64239e-17	COL4A1
ENSG00000196576	96.7005	1.18765	0.00110991	PLXNB2		ENSG00000187513	7.29513	-4.63486	6.30302e-10	GJA4
ENSG00000196611	24.4326	2.83775	0.0020016	MMP1		ENSG00000187601	11.5059	-1.87228	0.00164146	MAGEH1
ENSG00000196620	3.92111	3.54868	0.00102674	UGT2B15		ENSG00000187955	52.3716	-5.05356	1.16517e-11	COL14A1
ENSG00000196739	63.728	1.32752	0.00092541	COL27A1		ENSG00000188257	14.9679	-3.60743	0.00341443	PLA2G2A
ENSG00000196754	66.9587	3.01653	0.000227452	S100A2		ENSG00000188404	20.3051	-2.40212	0.000271558	SELL
ENSG00000196776	82.6158	1.13604	0.00342352	CD47		ENSG00000188452	6.97449	-2.51374	3.22311e-05	CERKL
ENSG00000196872	16.0207	1.36522	0.00314972	KIAA1211L		ENSG00000188536	36.2718	-7.93625	4.05891e-18	HBA2
ENSG00000196878	282.386	2.45358	4.25181e-05	LAMB3		ENSG00000188677	25.3491	-2.59395	1.49242e-07	PARVB
ENSG00000196937	70.6186	1.5292	0.00043661	FAM3C		ENSG00000188783	23.7431	-3.32187	3.25803e-06	PRELP
ENSG00000196975	150.595	2.4812	2.6578e-10	ANXA4		ENSG00000189058	48.0421	-4.47768	4.70507e-14	APOD
ENSG00000197122	27.4812	2.23867	7.62573e-05	SRC		ENSG00000189129	5.07381	-3.15509	0.000262012	PLAC9
ENSG00000197142	26.2113	1.33627	0.00973707	ACSL5		ENSG00000189184	2.03543	-3.72804	0.000200284	PCDH18
ENSG00000197223	3.86719	1.55393	0.00715486	C1D		ENSG00000196159	10.4764	-2.39819	0.00229361	FAT4
ENSG00000197249	120.141	2.12591	2.02882e-05	SERPINA1		ENSG00000196209	2.75803	-2.66589	0.00476624	SIRPB2
ENSG00000197261	8.12249	3.77801	2.98349e-09	C6orf141		ENSG00000196329	11.339	-3.51843	1.83049e-07	GIMAP5
ENSG00000197324	87.2403	1.05013	0.00263757	LRP10		ENSG00000196358	4.58512	-2.2173	0.00112217	NTNG2
ENSG00000197448	50.4626	1.24762	0.0029405	GSTK1		ENSG00000196405	46.4053	-2.59193	1.76725e-08	EVL
ENSG00000197580	4.07877	2.20887	0.009133	BCO2		ENSG00000196549	6.1021	-3.30532	0.000191224	MME
ENSG00000197696	8.27111	1.56172	0.00456535	NMB		ENSG00000196569	13.8406	-2.64084	8.00416e-05	LAMA2
ENSG00000197747	697.308	1.68371	2.32194e-08	S100A10		ENSG00000196616	6.21979	-6.26577	4.66218e-07	ADH1B
ENSG00000197818	10.8669	1.21588	0.0073888	SLC9A8		ENSG00000196628	153.132	-4.30638	8.05775e-26	TCF4
ENSG00000197903	69.3787	1.63226	4.62875e-05	HIST1H2BK		ENSG00000196735	35.6692	-2.86511	1.89254e-09	HLA-DQA1
ENSG00000197930	87.8575	1.39248	0.00209248	ERO1L		ENSG00000196843	66.9117	-2.58697	2.46567e-15	ARID5A
ENSG00000197956	5239.57	1.85866	1.87168e-07	S100A6		ENSG00000197021	8.2822	-1.7655	0.00906454	CXorf40B
ENSG00000198074	8.18271	3.26609	0.000192977	AKR1B10		ENSG00000197043	33.5152	-1.97452	2.87318e-05	ANXA6
ENSG00000198087	136.32	1.25036	1.25317e-05	CD2AP		ENSG00000197245	8.3401	-5.50997	4.60938e-11	FAM110D
ENSG00000198113	42.7022	1.79979	3.59358e-05	TOR4A		ENSG00000197256	92.5283	-1.2143	0.000789612	KANK2
ENSG00000198142	30.9175	1.74024	0.000522155	SOWAHC		ENSG00000197380	5.87132	-2.92667	0.000148322	DACT3
ENSG00000198203	28.7829	2.82062	6.06954e-06	SULT1C2		ENSG00000197381	7.84995	-2.61085	9.7922e-06	ADARB1
ENSG00000198363	220.045	1.0619	0.00112683	ASPH		ENSG00000197471	30.6152	-2.12092	0.000155945	SPN
ENSG00000198380	72.3154	1.32416	0.000437747	GFPT1		ENSG00000197535	34.925	-1.44712	0.00301219	MYO5A
ENSG00000198643	13.1559	2.55444	0.00239883	FAM3D		ENSG00000197614	4.44985	-4.79042	9.86779e-08	MFAP5
ENSG00000198734	39.0973	2.70387	0.000138173	F5		ENSG00000197705	1.81491	-4.66387	0.000667015	KLHL14
ENSG00000198758	46.9156	2.02132	0.00572829	EPS8L3		ENSG00000197852	8.54529	-1.66364	0.0041807	FAM212B
ENSG00000198865	6.47154	2.11556	0.00298103	CCDC152		ENSG00000197859	1.91665	-2.57454	0.00340714	ADAMTSL2
ENSG00000198901	28.4869	1.24839	0.00193681	PRC1		ENSG00000197992	1.25228	-3.579	0.00564667	CLEC9A
ENSG00000198929	16.8371	1.49069	0.00246129	NOS1AP		ENSG00000198300	4.64186	-4.83954	4.98298e-09	PEG3
ENSG00000198931	28.4324	1.15252	0.000862117	APRT		ENSG00000198467	337.442	-1.87947	0.000509285	TPM2
ENSG00000203485	32.6128	1.28957	0.00118092	INF2		ENSG00000198502	42.4367	-2.50369	0.00664965	HLA-DRB5
ENSG00000203697	43.405	2.59895	2.92241e-05	CAPN8		ENSG00000198521	6.66217	-1.71397	0.00964529	ZNF43
ENSG00000203943	3.35423	1.97422	0.00583393	SAMD13		ENSG00000198523	2.4723	-3.22102	0.00615526	PLN
ENSG00000204128	5.71705	2.85905	0.00630212	C2orf72		ENSG00000198624	49.6091	-2.48732	1.87744e-10	CCDC69
ENSG00000204175	4.50677	2.31784	0.00640975	GPRIN2		ENSG00000198626	25.0363	-3.00878	2.16395e-08	RYR2
ENSG00000204219	61.4163	1.34406	0.000313795	TCEA3		ENSG00000198719	4.80381	-2.98056	0.000208184	DLL1
ENSG00000204385	27.0513	2.20746	0.000251123	SLC44A4		ENSG00000198771	26.5619	-2.50102	1.80294e-05	RCSD1
ENSG00000204536	14.3224	1.48441	0.00172033	CCHCR1		ENSG00000198795	7.3581	-3.84059	1.60773e-07	ZNF521
ENSG00000204580	160.982	2.53798	1.22365e-06	DDR1		ENSG00000198796	3.10289	-4.61109	1.99732e-06	ALPK2
ENSG00000204610	4.45877	2.71713	0.000704814	TRIM15		ENSG00000198821	9.02609	-2.64123	0.000673739	CD247
ENSG00000204618	5.35575	2.8004	0.00224369	RNF39		ENSG00000198838	4.85465	-3.42515	5.34598e-05	RYR3
ENSG00000204839	8.49246	3.48858	5.11398e-07	MROH6		ENSG00000198844	9.65201	-6.20404	4.94526e-19	ARHGEF15
ENSG00000204876	13.1329	3.08296	0.000341616	AC021218.2		ENSG00000198851	19.7806	-2.79655	0.000167534	CD3E
ENSG00000204983	76.6142	4.44242	0.000149784	PRSS1		ENSG00000198853	3.8313	-2.18686	0.00088253	RUSC2
ENSG00000205155	18.4965	1.56889	8.68697e-05	PSENEN		ENSG00000198879	10.7643	-3.34112	6.59553e-11	SFMBT2
ENSG00000205213	15.5389	2.66045	2.46266e-07	LGR4		ENSG00000198909	15.8472	-2.00606	5.11398e-07	MAP3K3
ENSG00000205277	2.57835	2.77209	0.000720029	MUC12		ENSG00000198932	8.86771	-1.9396	0.000721207	GPRASP1
ENSG00000205922	38.0866	2.73217	0.000127375	ONECUT3		ENSG00000198933	3.78635	-2.92022	2.16077e-05	TBKBP1
ENSG00000206053	51.5376	2.05345	3.21593e-10	HN1L		ENSG00000203883	6.99768	-4.59207	2.11305e-08	SOX18
ENSG00000206075	27.7491	3.84508	1.47604e-10	SERPINB5		ENSG00000204084	24.9408	-1.58628	0.00971956	INPP5B
ENSG00000206527	30.0061	1.32528	1.01541e-05	PTPLB		ENSG00000204161	8.67286	-2.10848	0.00471687	C10orf128
ENSG00000211460	47.3843	1.0642	0.000560707	TSN		ENSG00000204176	2.19492	-3.16125	0.000140016	SYT15
ENSG00000213563	10.6015	1.18681	0.00932081	C8orf82		ENSG00000204186	16.5572	-2.32276	4.47718e-05	ZDBF2
ENSG00000213585	51.8771	1.68357	6.09831e-07	VDAC1		ENSG00000204252	15.3227	-1.96356	0.00266219	HLA-DOA
ENSG00000214114	16.7224	1.35478	0.00160756	MYCBP		ENSG00000204262	49.7456	-4.09596	5.17063e-13	COL5A2
ENSG00000214160	11.6015	1.41806	0.00647549	ALG3		ENSG00000204287	487.513	-1.67431	0.00101293	HLA-DRA
ENSG00000214274	7.35514	2.47713	0.00579582	ANG		ENSG00000204291	97.0792	-4.46161	1.11098e-19	COL15A1
ENSG00000214290	2.03651	2.97579	0.00941099	COLCA2		ENSG00000204301	39.4613	-3.10569	1.34679e-05	NOTCH4
ENSG00000214944	13.6169	1.65399	0.000309065	ARHGEF28		ENSG00000204381	8.39186	-3.68295	6.01513e-09	LAYN
ENSG00000215182	53.5718	4.24862	1.10428e-05	MUC5AC		ENSG00000204420	9.27238	-1.65286	0.00454866	C6orf25
ENSG00000215845	75.6071	1.7921	1.02726e-05	TSTD1		ENSG00000204472	46.1092	-2.11979	0.000321451	AIF1
ENSG00000223572	2.69003	2.74132	0.00173098	CKMT1A		ENSG00000204482	12.1164	-1.80881	0.00449952	LST1
ENSG00000226976	17.9941	1.72656	0.00703472	COX6A1P2		ENSG00000204851	1.97336	-4.72157	3.80114e-06	PNMAL2
ENSG00000227184	13.8065	2.29359	0.000150029	EPPK1		ENSG00000204866	5.87457	-3.83107	0.000191224	IGFL2
ENSG00000233493	23.1647	2.47743	1.27586e-07	TMEM238		ENSG00000205269	1.31178	-3.47504	0.00122493	TMEM170B
ENSG00000235162	71.4262	2.0047	0.000226887	C12orf75		ENSG00000205683	7.51298	-2.31407	0.00256749	DPF3
ENSG00000236699	12.7655	2.9052	1.35166e-06	ARHGEF38		ENSG00000205744	3.71767	-3.29046	0.000228255	DENND1C
ENSG00000237289	3.20172	3.21501	0.000153791	CKMT1B		ENSG00000206052	2.11845	-4.67147	6.2891e-05	DOK6
ENSG00000237330	9.06319	2.33687	0.00171429	RNF223		ENSG00000206172	10.2815	-6.16706	1.18566e-11	HBA1
ENSG00000239789	4.6796	1.64388	0.00545631	MRPS17		ENSG00000206560	40.0741	-1.29862	0.00142193	ANKRD28
ENSG00000241468	47.1958	1.07503	0.00380438	ATP5J2		ENSG00000211448	42.7447	-3.39949	0.00017263	DIO2
ENSG00000243364	2.84638	2.10554	0.00978179	EFNA4		ENSG00000213088	56.1038	-6.48529	1.1959e-15	DARC
ENSG00000243649	45.3175	1.83669	5.43405e-05	CFB		ENSG00000213203	8.18371	-4.18881	2.80222e-10	GIMAP1
ENSG00000243955	2.35487	3.15357	0.00960796	GSTA1		ENSG00000213402	8.63569	-2.79581	8.44683e-05	PTPRCAP
ENSG00000244187	55.2634	1.48518	8.40425e-06	TMEM141		ENSG00000213494	1.08236	-3.77913	0.00958344	CCL14
ENSG00000253313	6.28912	2.35601	0.00730851	C1orf210		ENSG00000213654	35.867	-1.38747	0.00578582	GPSM3
ENSG00000253368	72.432	2.65542	6.49614e-07	TRNP1		ENSG00000213694	3.64022	-3.18058	0.000103528	S1PR3
ENSG00000254647	8.54102	3.95615	0.00278695	INS		ENSG00000214413	40.4309	-1.81868	5.25069e-10	BBIP1
ENSG00000254986	9.52634	1.57934	0.00248033	DPP3		ENSG00000218336	5.13992	-3.3049	6.49472e-05	TENM3
ENSG00000255468	3.8507	2.72999	0.00282068	RP11-867G23.8		ENSG00000219200	10.1848	-1.5375	0.0030258	RNASEK
ENSG00000259120	7.00149	2.31759	0.00157913	SMIM6		ENSG00000219438	2.26977	-3.02014	0.00293654	FAM19A5
ENSG00000260027	48.6164	1.18931	0.00822656	HOXB7		ENSG00000219481	14.5991	-1.1504	0.00818435	NBPF1
ENSG00000261857	15.2973	2.53984	0.000446673	MIA		ENSG00000221972	3.43588	-4.02818	3.80424e-05	C3orf36
ENSG00000262814	17.4358	1.38445	0.000130446	MRPL12		ENSG00000223865	118.438	-2.05445	3.31844e-05	HLA-DPB1
ENSG00000267795	48.2031	2.17536	5.09186e-05	SMIM22		ENSG00000225968	1.1482	-3.33926	0.00407016	ELFN1
ENSG00000272214	12.3354	3.21212	1.30726e-06	AC079602.1		ENSG00000229474	5.00453	-2.98942	2.00667e-05	PATL2
						ENSG00000231389	115.788	-1.92677	0.000625557	HLA-DPA1
						ENSG00000235531	15.7153	-1.87188	0.00506767	RP11-383H13.1
						ENSG00000239961	1.36834	-3.60825	0.00561583	LILRA4
						ENSG00000240505	7.04837	-5.44292	1.61255e-10	TNFRSF13B
						ENSG00000240583	197.793	-3.13227	2.12396e-09	AQP1
						ENSG00000241644	7.71833	-4.7745	1.30109e-11	INMT
						ENSG00000242574	35.4011	-1.81803	0.000429529	HLA-DMB
						ENSG00000242732	17.016	-1.74549	0.0082998	RGAG4
						ENSG00000244486	2.36803	-4.03866	3.34982e-06	SCARF2
						ENSG00000244734	68.7808	-7.26901	4.22724e-17	HBB
						ENSG00000249242	7.63839	-2.85685	3.51213e-05	TMEM150C
						ENSG00000249751	26.8515	-4.68235	9.90513e-11	ECSCR
						ENSG00000254535	1.21011	-3.56906	0.00509494	PABPC4L
						ENSG00000257242	1.53747	-3.10225	0.0078834	C12orf79
						ENSG00000258227	10.4776	-2.55299	0.000959992	CLEC5A
						ENSG00000258388	2.5785	-3.353	0.00368361	PPT2-EGFL8
						ENSG00000262003	3.60272	-2.05939	0.00709498	RP11-676J12.7
						ENSG00000266208	1.04684	-3.62139	0.00699519	CTD-2267D19.3
						ENSG00000269375	2.30079	-4.15039	0.000141423	AL117190.3
						ENSG00000269690	7.62689	-2.07049	0.00641898	AC096677.1
						ENSG00000269948	2.48108	-2.90059	0.00342371	RP11-248J23.6
						ENSG00000272869	2.28458	-2.60862	0.00202613	CTC-487M23.8
