# Supplementary material for: Pancreatic cancer prognosis is predicted by an ATAC-array technology for assessing chromatin accessibility
Source: Nat Commun. 2021 May 24;12:3044. doi: 10.1038/s41467-021-23237-2 (PMC8144607; doi:10.1038/s41467-021-23237-2)
Supplement: Supplementary file 4 — Supplementary Data 2 [file 41467_2021_23237_MOESM4_ESM.xlsx]

## Sheet: Sheet1
Supplementary Data 2: Patient clinical records (n=54)
Sample ID	Age (years) at surgery	Sex 0=male 1= female	Tumor diff	Tumor size	Tumor location	LVI	PNI	(+)LN status	Margin status	Stage	Nuclear HNF1b (<1 = R, >1=NR)	Adjuvant (Y/N)	Type of Adjuvant TX	RT (Y/N)	DFS in days (07/2020)	Recurrenece (07/2020)	ATAC-Seq (R/NR)	R=predicted to recur, NR= predicted not to recur within a year
Pt 4	66	1	moderately to poorly diff (vacuolated variant) + gastric type ipmn	2.5	Head	Present	Present	10/28 LN	PIM <1 mm from inv ca, anterior peritoneal surface is positive	T3 N1	MISSING	yes	gemcitabine/ nab-paclitaxel	no	264	1	R
Pt 5	67	0	moderately diff	4.7	Head	Present	Present	3/18 LN	Free	T3 N1	R1	yes	gemcitabine	no	365	1	R
Pt 6	59	1	large duct variant and focal squamous diff (mod to poorly diff)	8	Body	Present	Present	4/25 LN	anterior peritoneal surface is positive	T3 N1	R0	No		no	158	1	IDRFAILED
Pt 7	77	1	moderately diff	2.7	Head	Present	Present	8/30 LN	Free	T3 N1	NR3	yes	gemcitabine	no	1528	0	IDRFAILED
Pt 9	70	1	moderately diff	3	Head	Present	Present	0/32 LN	PIM <1 mm from inv ca	T3 N0	NR3	yes	gemcitabine	no	678	1	NR
Pt 10	59	0	moderately to poorly diff	4.2	Head	Present	Present	0/58 LN	Free	T3 N0	NR3	no		no	42	1	IDRFAILED
Pt 12	59	1	moderately to poorly diff	2.6	Head	Present	Present	1/34 LN	Free	T3 N1	R1	yes	gemcitabine	no	1645	0	NR
Pt 13	55	1	adenosquamous ca with focal giant cell (poorly diff)	2.5	Head	Present	Present	9/29 LN	Free	T3 N1	MISSING	yes	gemcitabine/ cisplatin	no	175	1	R
Pt 14	66	1	adenosquamous ca (poorly diff)	2.7	Head	No	Present	2/15 LN	Free	T3 N1	R1	yes	gemcitabine	no	209	1	R
Pt 16	82	0	moderately to poorly diff	2.5	Head	Present	Present	1/14 LN	Free	T3 N1	R0	yes	gemcitabine	no	940	1	NR
Pt 17	62	0	clear cell variant (poorly diff)	3	Head	Present	Present	9/16 LN	Free	T3 N1	MISSING	yes	gemcitabine	no	156	1	R
Pt 18	78	1	osteoclast like giant cell tumor (poorly diff)	3.6	Head	Present	Present	0/41 LN	PIM is positive	T3 N0	R0	no		no	113	1	R
Pt 20	50	1	moderately to poorly diff	1.5	Head	Present	Present	1/22 LN	Free	T3 N1	NR3	yes	unknown	no	225	0	R
Pt 21	66	0	poorly diff ca with focal clear cell	4	Body	Present	Present	0/19 LN	Resection margin is positive	T3 N0	R0	yes	gemcitabine/ capecitabine	yes	348	1	R
Pt 23	56	1	poorly diff	3	Head	Present	Present	13/31 LN	Free	T3 N1	R0	no		no	36	1	R
Pt 24	89	1	moderately diff+ipmn pb type	3.2	Head	No	No	0/19 LN	Free	T3 N1	NR3	no		no	22	0	NR
Pt 25	57	0	moderately diff	2.2	Head	Present	Present	7/31 LN	Resection margin and common bile duct margin are positive	T3 N1	MISSING	yes	gemcitabine	no	518	1	IDRFAILED
Pt 26	63	1	poorly diff	2.6	Head	Present	Present	4/33 LN	Free	T3 N1	MISSING	yes	gemcitabine/ capecitabine	no	449	1	NR
Pt31	72	1	moderately diff	1.8	Head	Present	Present	1/21 LN	Resection margin is positive and PIM <1 mm from inv ca	T3 N1	NR3	yes	gemcitabine/ capecitabine	no	1257	1	IDRFAILED
Pt32	86	1	moderately diff	2.5	Head	Present	Present	3/16 LN	Resection margin and common bile duct margin are positive	T3 N1	NR3	no		no	53	0	R
Pt33	64	1	moderately to poorly diff	5.3	Tail	Present	Present	5/18 LN	Free	T3 N1	MISSING	yes	gemcitabine	no	156	1	IDRFAILED
Pt34	75	0	moderately to poorly diff	3.7	Head	Present	Present	2/17 LN	Resection margin is positive and PIM <1 mm from inv ca	T3 N1	R0	no		no	100	0	NR?
Pt35	68	0	moderately diff	3.2	Head+Body	Present	Present	1/29 LN	Free	T2 N1	NR3	yes	gemcitabine/ capecitabine	no	1478	0	NR
Pt36	70	0	moderately diff	2.4	Head	Present	Present	8/26 LN	Free	T3 N1	NR3	yes	gemcitabine/ capecitabine	no	851	1	NR
Pt37	82	0	moderately to poorly diff	2	Head	Present	No	3/13 LN	Free	T3 N1	MISSING	yes	gemcitabine/ capecitabine	no	939	0	IDRFAILED
Pt39	78	0	moderately diff	2.7	Head	Present	Present	0/26 LN	Free	T3 N1	NR3	yes	gemcitabine/ capecitabine	no	142	0	NR
Pt41	71	1	moderately diff	1.8	Head	Present	Present	3/32 LN	common bile duct margin is positive, PIM and VGA is <1 mm from inv ca	T3 N1	R0	yes	gemcitabine/ capecitabine	yes	915	1	NR
Pt42	78	1	moderately diff	1.8	Head	No	Present	0/20 LN	Free	T3 N0	R0	yes	gemcitabine/ capecitabine	yes	1221	1	NR
Pt43	76	1	moderately diff	3	Head	No	No	3/35 LN	Free	T3 N1	NR3	yes	gemcitabine	no	1343	1	NR
Pt44	76	0	moderately diff	5.5	Tail	Present	Present	14/36 LN	Free	T3 N1	NR3	yes	gemcitabine/ capecitabine	no	1485	0	IDRFAILED
Pt45	87	1	moderately diff	4.5	Head	Present	Present	5/19 LN	common bile duct margin is positive	T3 N1	NR3	yes	gemcitabine	no	663	1	NR
Pt46	72	0	moderately diff	4	Tail	Present	Present	1/13 LN	anterior peritoneal surface is positive	T3 N1	NR3	yes (prostate cancer, TX is for both)	gemcitabine /cisplatin/ paclitaxel	no	309	0	R
Pt47	76	0	moderately diff	3.2	Tail	Present	No	1/6 LN	Free	T3 N1	R1	yes	gemcitabine/ capecitabine	no	559	1	IDRFAILED
Pt49	63	0	moderately diff	3.2	Head	Present	Present	6/36 LN	Free	T3 N1	R0	unknown		unknown	436	0	NR
Pt50	74	0	poorly diff (adenosquamous ca)	3.2	Head	Present	Present	5/25 LN	PIM is positive	T3 N1	R0	no		no	47	1	IDRFAILED
Pt51	53	0	moderately diff	5.5	Head	No	Present	10/40 LN	VGA is <1 mm from inv ca	T3 N1	NR3	yes	gemcitabine/ capecitabine	no	1326	0	R
Pt52	60	0	poorly diff	2.6	Head	No	Present	1/20 LN	Free	T3 N1	MISSING	yes	gemcitabine/ capecitabine	yes	596	1	NR
Pt53	68	0	moderately diff+ipmn	3.2	Head	Present	Present	3/34 LN	Free	T3 N1	NR3	yes	gemcitabine/ cisplatin	no	767	1	R
Pt55	66	1	moderately diff	4.7	Head	Present	No	6/19 LN	Free	T3 N1	R1	no		no	43	1	R
Pt56	76	0	moderately diff	2.5	Head	Present	Present	2/22 LN	Free	T3 N1	MISSING	yes	gemcitabine/ capecitabine	no	360	1	NR
Pt57	70	1	moderately diff	2.5	Head	No	Present	8/39 LN	VGA is <1 mm from inv ca	T3 N1	R1	unknown		unknown	586	1	NR
Pt58	72	1	moderately diff+focal foamy cell variant	2.4	Head	Present	Present	6/28 LN	PIM <1 mm from inv ca	T3 N1	R0.3	yes	gemcitabine/ capecitabine	no	197	1	IDRFAILED
Pt59	67	1	moderately diff	2.1	Head	Present	Present	0/33 LN	PIM <1 mm from inv ca	T3 N0	NR3	yes	gemcitabine/ capecitabine	no	845	1	R
Pt60	61	0	adenosquamous ca (poorly diff)	3.5	Head	Present	Present	0/17 LN	Free	T3 N0	R0	yes	gemcitabine/ capecitabine	no	303	0	R
Pt61	72	0	moderately diff+micropapillary features	4.5	Head	Present	Present	7/28 LN	Free	T3 N1	NR1.6	yes	gemcitabine/ capecitabine	no	965	1	R
Pt62	68	1	moderately diff	1.9	Body	No	Present	1/13 LN	Free	T3 N1	NR2.6	yes	gemcitabine/ capecitabine	no	1234	0	IDRFAILED
Pt63	53	1	moderately diff	3	Head	Present	No	11/25 LN	Resection margin is positive	T3 N1	MISSING	yes	gemcitabine/ capecitabine	no	133	1	IDRFAILED
Pt64	66	1	poorly diff with micropapillary features	2.3	Head	Present	Present	3/19 LN	PIM <1 mm from inv ca	T3 N1	R0	yes	gemcitabine/ capecitabine	no	337	1	R
Pt65	82	1	moderately diff	2.5	Head	Present	Present	4/25 LN	Free	T3 N1	NR2.3	no		no	233	1	IDRFAILED
Pt66	73	0	moderatly to poorly differentiated	1.8	Head	Present	Presnet	1/18 LN	Free	T3 N1	R1	unknown		unknown	995	0	R
Pt67	59	0	moderatly diff	2.7	head	no	Present	5/17 LN	PIM <1 mm from inv ca	T3 N1	MISSING	yes	gemcitabine/ capecitabine	no	548	1	NR
Pt69	59	1	moderatley differentiated	3.3	head	Present	Presnet	0/14 LN	Free	T3 N0	NR3	yes	gemcitabine/ capecitabine	no	592	1	NR
Pt70	69	0	poorly differentiated	2.8	head	Present	Present	10/22 LN	resectino margin has PanIN1	T3 N1	R0.5	yes	gemcitabine/ capecitabine	no	207	1	NR
Pt71	60	1	moderately diff	2.2	Body	No	Present	0/19 LN	Free	T3 N0	R0	yes	gemcitabine/ capecitabine	no	346	1	NR
