# Supplementary material for: Pancreatic cancer prognosis is predicted by an ATAC-array technology for assessing chromatin accessibility
Source: Nat Commun. 2021 May 24;12:3044. doi: 10.1038/s41467-021-23237-2 (PMC8144607; doi:10.1038/s41467-021-23237-2)
Supplement: Supplementary file 5 — Supplementary Data 3 [file 41467_2021_23237_MOESM5_ESM.xlsx]

## Sheet: Recurrent_Peaks_1092
Supplementary Data 3: List of 1092 ATAC-Seq peaks
Chromosome number	Start	End	Annotation	Transcript_id	Gene symbol	log2FoldChange	P-value(adj)	Peak width (bp)
chr17	52977819	52978913	promoter	ENST00000575909	TOM1L1	-1.01326	2.15711e-06	1094
chr10	134254015	134254324	promoter	ENST00000450206	RP11-432J24.3	1.55846	0.000903885	309
chr10	1506248	1507137	intron	ENST00000381312	ADARB2	1.29823	5.1456e-05	889
chr9	27625883	27626853	intergenic	ENST00000400348	CTAGE12P	-1.37962	2.084e-08	970
chr14	105698636	105698888	intron	ENST00000550208	BRF1	1.35416	1.6253e-05	252
chr7	401254	401879	intergenic	ENST00000515213	AC226118.1	1.3052	0.000581754	625
chr7	4652611	4652868	intergenic	ENST00000446823	FOXK1	1.05205	0.000890644	257
chr22	23744503	23745176	promoter	ENST00000420968	ZDHHC8P1	-1.03967	0.000705046	673
chrX	3615234	3616144	intron	ENST00000262848	PRKX	-1.12186	0.000781119	910
chr17	104433	104716	intron	ENST00000570638	RPH3AL	1.44521	0.000937746	283
chr2	1420825	1421839	intron	ENST00000382198	TPO	1.08281	8.60383e-05	1014
chr16	12895395	12895819	promoter	ENST00000539677	CPPED1	1.19918	0.000156323	424
chr16	89495481	89495932	intron	ENST00000566973	ANKRD11	1.11185	0.00068813	451
chr16	1389753	1390364	intron	ENST00000421665	BAIAP3	1.24459	0.000330015	611
chr6	2504483	2504975	intergenic	ENST00000606884	GMDS-AS1	1.1839	0.000241919	492
chr2	2016399	2016710	intron	ENST00000479156	MYT1L	1.81528	3.3502e-08	311
chr17	75480980	75481368	intron	ENST00000585638	2018-09-09	1.28997	0.000281263	388
chr22	30601850	30602161	promoter	ENST00000432360	RP3-438O4.4	1.44311	0.000628279	311
chr1	3594879	3595126	intron	ENST00000357733	TP73	1.35758	0.000119658	247
chr11	460271	461039	promoter	ENST00000526878	PTDSS2	1.32348	0.000121249	768
chr9	138020994	138021355	intergenic	ENST00000371796	OLFM1	1.34775	0.00023949	361
chr12	123933887	123934119	intergenic	ENST00000605712	RP11-972P1.8	1.34413	0.000220604	232
chrX	10087464	10087962	intron	ENST00000454666	WWC3	-1.50205	7.3732e-05	498
chr18	56179682	56180292	intron	ENST00000361673	ALPK2	1.07126	0.000250386	610
chr18	18970975	18971689	intron	ENST00000584611	RP11-296E23.1	-1.05168	0.000263212	714
chr17	106478	107040	intron	ENST00000570638	RPH3AL	1.30251	0.000192985	562
chr18	20512914	20514073	promoter	ENST00000578831	RP11-739L10.1	-1.0298	0.000377469	1159
chr11	70454	70919	intergenic	ENST00000519787	RP11-304M2.1	1.54337	0.000495853	465
chr2	242869770	242871341	intron	ENST00000429947	AC131097.3	1.15448	0.00031952	1571
chr19	40421670	40422156	intron	ENST00000221347	FCGBP	1.56207	0.000431279	486
chr11	92438452	92438798	intron	ENST00000525166	FAT3	1.02799	0.000550462	346
chr1	59246541	59247091	exon	ENST00000371222_43680		-1.39895	0.000398184	550
chr18	6413976	6415319	promoter	ENST00000580162	L3MBTL4	-1.19996	0.000385313	1343
chr14	67878683	67879198	promoter	ENST00000557388	PLEK2	-1.06221	2.79786e-05	515
chr10	51566723	51567262	promoter	ENST00000414907	NCOA4	-1.18018	0.000230397	539
chr11	128149728	128150176	intergenic	ENST00000608492	RP11-702B10.1	1.57123	0.000171718	448
chr20	5344571	5345402	intergenic	ENST00000363443	RNA5-8SP7	1.23099	0.000102006	831
chr10	106087848	106088405	promoter	ENST00000358187	ITPRIP	1.27253	1.32805e-05	557
chr20	17540069	17540372	promoter	ENST00000377868	BFSP1	1.24076	0.000238675	303
chr7	66017307	66017790	intron	ENST00000445080	GS1-124K5.12	1.07628	0.000123867	483
chr2	9445224	9446284	intron	ENST00000315273	ASAP2	1.03678	0.000964084	1060
chr4	84255872	84256464	promoter	ENST00000513463	HPSE	-1.05729	8.73235e-05	592
chr6	78359808	78360616	intergenic	ENST00000602452	MEI4	-1.48691	0.000273695	808
chr18	21017554	21018179	promoter	ENST00000399707	TMEM241	-1.15232	0.000329084	625
chr19	4084177	4084702	intergenic	ENST00000262948	MAP2K2	1.0463	0.000259639	525
chr7	36555230	36555979	promoter	ENST00000471806	AOAH	1.09521	0.000149629	749
chr3	18799504	18799922	intron	ENST00000425799	AC144521.1	-1.10791	1.37775e-10	418
chr8	86375420	86376638	promoter	ENST00000517697	RP11-317J10.2	-1.13367	3.73656e-09	1218
chr16	33345278	33346583	promoter	ENST00000568752	RP11-989E6.10	1.13576	0.000292721	1305
chr7	63220603	63221633	intergenic	ENST00000605464	CICP24	1.20628	0.000117658	1030
chr2	87651678	87651939	intergenic	ENST00000444323	AC068279.3	1.15578	0.000281263	261
chr22	19434714	19435523	promoter	ENST00000333059	C22orf39	-1.02798	0.000945569	809
chr3	126945866	126946636	intergenic	ENST00000492080	RP11-305F5.2	1.05157	0.000398184	770
chr11	2011127	2011556	promoter	ENST00000419080	MRPL23-AS1	1.54262	9.9999e-06	429
chr11	119612823	119613563	intergenic	ENST00000533253	CTD-2523D13.2	1.13943	0.000252589	740
chr1	1293633	1294442	promoter	ENST00000445648	MXRA8	1.33091	1.9131e-08	809
chr11	102364324	102364756	intron	ENST00000529278	RP11-315O6.2	-1.07474	2.82451e-05	432
chr1	117900726	117901380	intergenic	ENST00000604156	RP11-188D8.1	1.3762	0.000113037	654
chr7	102091876	102092500	exon	ENST00000356387_249477		1.37664	0.00035185	624
chr10	92690759	92691502	intergenic	ENST00000364734	RNU6-740P	1.08953	0.000669046	743
chr10	135342280	135342918	promoter	ENST00000599428	AL161645.2	1.69313	7.09807e-06	638
chr12	124857925	124858331	intron	ENST00000448614	NCOR2	1.13603	0.000462926	406
chr18	9474785	9475995	promoter	ENST00000383432	RALBP1	-1.03179	0.000365915	1210
chrX	20396229	20397054	intergenic	ENST00000517169	RN7SKP183	-1.25088	0.000413952	825
chr1	2111576	2112325	intron	ENST00000505322	PRKCZ	1.32436	0.000475186	749
chr4	71450043	71450658	intergenic	ENST00000322937	AMBN	-1.15305	9.91914e-05	615
chr11	1086528	1086937	intron	ENST00000359061	MUC2	1.19	6.98393e-05	409
chr2	10539305	10539660	intron	ENST00000419810	HPCAL1	1.24062	6.68929e-05	355
chr16	33348985	33350971	promoter	ENST00000568752	RP11-989E6.10	1.18312	4.82301e-05	1986
chr21	47410321	47410540	intron	ENST00000361866	COL6A1	1.19254	0.00035185	219
chr19	36774890	36775141	intergenic	ENST00000586345	CTD-3162L10.1	1.18198	0.000937746	251
chr19	36790418	36790944	intergenic	ENST00000586345	CTD-3162L10.1	1.40124	1.77752e-05	526
chr19	36791007	36791167	intergenic	ENST00000586345	CTD-3162L10.1	1.60581	0.000201107	160
chr16	32297453	32298796	intergenic	ENST00000568567	RP11-17M15.2	1.1649	2.9741e-05	1343
chr19	36785355	36785870	intergenic	ENST00000586345	CTD-3162L10.1	1.28404	0.000781119	515
chr12	9558298	9559027	intron	ENST00000540982	RP11-599J14.2	1.17451	0.000412651	729
chr3	125726687	125727535	promoter	ENST00000504118	SLC41A3	1.08128	0.000635377	848
chr10	129058797	129060504	intron	ENST00000464466	DOCK1	1.09013	0.000362758	1707
chr2	87642804	87643025	intergenic	ENST00000444323	AC068279.3	1.10436	0.000377469	221
chr1	11296642	11297523	intron	ENST00000361445	MTOR	1.42655	0.000948596	881
chr12	31871662	31871945	intron	ENST00000509386	AMN1	1.7845	8.94537e-05	283
chr5	1521927	1522688	promoter	ENST00000514484	LPCAT1	1.23185	2.69546e-06	761
chr1	4692485	4692949	intergenic	ENST00000378190	AJAP1	1.15377	0.000930534	464
chr1	66655817	66656717	intron	ENST00000412480	PDE4B	1.24742	0.000518393	900
chr1	16970486	16970660	promoter	ENST00000362058	CROCCP2	1.01145	7.53489e-05	174
chr19	6677696	6678735	promoter	ENST00000601475	C3	1.12895	0.000533634	1039
chr1	56933904	56934476	intergenic	ENST00000371250	PPAP2B	1.31506	0.000273696	572
chr1	4693158	4693721	intergenic	ENST00000378190	AJAP1	1.09513	0.000281545	563
chr12	123333197	123333659	promoter	ENST00000536772	HIP1R	1.1285	0.000903885	462
chr1	193406539	193407729	intergenic	ENST00000420807	LINC01031	1.06983	0.000560993	1190
chr3	121723306	121724477	promoter	ENST00000462014	ILDR1	1.05065	0.000964084	1171
chr2	209676292	209676942	intron	ENST00000419079	PTH2R	1.38187	0.000364432	650
chr12	3306839	3307985	intron	ENST00000011898	TSPAN9	1.42188	0.000524685	1146
chr11	94615832	94616486	intron	ENST00000545958	RP11-856F16.2	1.09528	0.000648762	654
chr1	3604957	3605264	promoter	ENST00000378280	TP73	1.31935	0.00032648	307
chr2	1391878	1392649	intron	ENST00000497517	TPO	1.04565	0.000567781	771
chr1	811189	812119	promoter	ENST00000427857	FAM41C	1.0722	0.000404128	930
chr19	38468627	38469128	intron	ENST00000476317	SIPA1L3	1.27818	0.000825514	501
chr1	238292984	238293512	intergenic	ENST00000445891	YWHAQP9	1.33688	6.13166e-05	528
chr13	39210941	39211343	intergenic	ENST00000447765	PRDX3P3	-1.32931	0.000403218	402
chr5	42811882	42812507	promoter	ENST00000508937	SEPP1	-1.05415	1.90077e-05	625
chr2	1560598	1560978	intron	ENST00000438247	AC144450.1	1.15341	0.000145172	380
chr12	132815639	132815889	intron	ENST00000328957	GALNT9	1.19741	0.000985953	250
chr9	115846414	115847424	intergenic	ENST00000439875	FAM225B	1.27278	0.000179849	1010
chr19	54613041	54613311	promoter	ENST00000482960	NDUFA3	1.71518	2.13161e-06	270
chr2	239204444	239205433	intergenic	ENST00000437372	AC012485.2	1.28437	0.000191625	989
chr11	397903	398909	promoter	ENST00000526971	PKP3	1.04143	0.000250386	1006
chr1	1912821	1913709	intron	ENST00000468610	C1orf222	1.42585	3.64245e-06	888
chr19	37782096	37782418	intergenic	ENST00000586442	CTD-3220F14.1	1.62763	0.000635377	322
chr2	11776847	11777488	intron	ENST00000396123	GREB1	1.3386	5.98862e-05	641
chr12	132813440	132813985	intron	ENST00000328957	GALNT9	1.07013	0.000635141	545
chr1	110663023	110663256	intergenic	ENST00000334179	UBL4B	1.20347	0.00088705	233
chr7	155893958	155894405	intergenic	ENST00000384333	Y_RNA	1.04351	0.000426705	447
chr20	36202030	36202951	intergenic	ENST00000423261	GLRXP	1.03611	0.000505482	921
chr1	228778123	228778480	promoter	ENST00000365055	RNA5S15	1.07574	1.64835e-05	357
chr1	4503130	4503709	intergenic	ENST00000423197	RP5-1166F10.1	1.15376	0.000840103	579
chr20	62781169	62781776	promoter	ENST00000360149	MYT1	1.22896	0.000605437	607
chr18	8890911	8891510	intergenic	ENST00000359865	SOGA2	-1.21299	0.000421806	599
chr14	64330729	64331355	promoter	ENST00000556725	SYNE2	-1.09434	1.13375e-06	626
chr3	195509793	195510202	exon	ENST00000478156_152007		1.44683	7.96743e-05	409
chr11	134831292	134832253	intergenic	ENST00000528497	RP11-555G19.1	1.29584	0.000308882	961
chr5	11443246	11443549	intron	ENST00000508761	CTNND2	1.41404	0.000365915	303
chr9	140244387	140245281	intron	ENST00000484392	EXD3	1.09468	0.000635377	894
chr19	39648485	39649257	promoter	ENST00000599657	PAK4	1.37447	0.000635377	772
chr10	132271970	132272400	intron	ENST00000439421	RP11-540N6.1	1.08151	0.000511997	430
chr11	41553950	41554439	intron	ENST00000526978	RP11-124G5.3	1.16735	0.000908562	489
chr1	247292118	247293363	intron	ENST00000476312	ZNF124	1.35412	2.97068e-06	1245
chr20	61588799	61589615	intron	ENST00000411611	SLC17A9	1.0988	0.000755768	816
chr19	30056819	30058660	intergenic	ENST00000335523	VSTM2B	1.08886	0.000536752	1841
chr19	49337650	49338689	promoter	ENST00000595764	HSD17B14	1.13637	0.000453439	1039
chr1	37259254	37259535	intergenic	ENST00000373091	GRIK3	1.12244	0.000964084	281
chr12	131780776	131781831	promoter	ENST00000508505	RP11-495K9.3	1.00499	0.000945273	1055
chr19	32223716	32224929	intergenic	ENST00000365024	RNU6-967P	1.19074	0.000458803	1213
chr2	211054239	211055494	intron	ENST00000412065	AC006994.2	-1.01988	0.000859214	1255
chr1	37449602	37450029	intron	ENST00000373093	GRIK3	1.00106	0.000948596	427
chr1	40128961	40129465	intron	ENST00000235628	NT5C1A	1.12191	0.000242994	504
chr14	38677991	38678610	promoter	ENST00000267377	SSTR1	-1.2563	0.00068813	619
chr1	4769995	4770757	promoter	ENST00000466761	AJAP1	1.12797	0.00044066	762
chr21	47318748	47319014	promoter	ENST00000468429	PCBP3	1.07377	0.000534817	266
chr19	34280154	34280686	intergenic	ENST00000587658	KCTD15	1.16441	0.00034102	532
chrX	23522303	23522698	intergenic	ENST00000458766	snoU13	-1.02751	0.000903885	395
chr13	108686039	108687002	intergenic	ENST00000375915	FAM155A	-1.67366	1.89615e-10	963
chr21	16512741	16513203	intergenic	ENST00000449746	AF127577.12	-1.45937	1.21837e-05	462
chr4	69817171	69817631	promoter	ENST00000251566	UGT2A3	-1.81003	3.20582e-07	460
chr1	224136990	224138052	promoter	ENST00000424045	CICP5	1.03369	0.000367512	1062
chr11	1796937	1797410	intergenic	ENST00000449749	AC068580.7	1.364	0.000302552	473
chr11	132947949	132948284	intron	ENST00000529038	OPCML	1.08598	0.000670509	335
chr1	1276059	1277202	intron	ENST00000472445	DVL1	1.0874	0.000622837	1143
chrX	2526973	2527761	promoter	ENST00000527459	CD99P1	-1.15229	0.000182721	788
chr14	72448205	72449425	intron	ENST00000402788	RGS6	1.04678	0.000188622	1220
chr18	21718709	21719338	promoter	ENST00000327201	CABYR	-1.41477	1.27926e-05	629
chr18	21851298	21852369	promoter	ENST00000585247	OSBPL1A	-1.02023	8.99781e-05	1071
chr4	170121436	170122132	promoter	ENST00000510225	RP11-327O17.2	-1.06991	0.000279938	696
chr14	77589823	77590311	intron	ENST00000557752	RP11-463C8.4	-1.0379	0.000268098	488
chr3	65938946	65939447	promoter	ENST00000460754	MAGI1-IT1	-1.17866	0.000172731	501
chr12	10826411	10827032	promoter	ENST00000541561	STYK1	-1.09636	0.000365276	621
chr13	76334271	76334966	promoter	ENST00000465261	LMO7	-1.04627	0.000144484	695
chr4	106816201	106816854	promoter	ENST00000503451	NPNT	-1.33324	3.56649e-07	653
chr8	119890394	119891274	intergenic	ENST00000297350	TNFRSF11B	-1.32497	3.7686e-05	880
chr18	3230353	3230820	intron	ENST00000580139	RP13-270P17.2	-1.9391	8.55811e-05	467
chr4	23789895	23790557	intron	ENST00000509702	PPARGC1A	-1.28332	2.24326e-05	662
chr4	72978120	72978772	intron	ENST00000358749	NPFFR2	-1.40938	2.98615e-10	652
chr6	53719637	53720021	intron	ENST00000370882	LRRC1	-1.16036	0.000127238	384
chr18	59561256	59561922	promoter	ENST00000588396	RNF152	-1.1382	5.36206e-05	666
chr5	158122586	158122909	intergenic	ENST00000519890	EBF1	-1.35787	0.000628532	323
chr6	43894454	43895332	intergenic	ENST00000422059	RP5-1120P11.1	-1.19637	7.77132e-06	878
chr17	38439964	38440892	intron	ENST00000323571	WIPF2	-1.26096	0.000121607	928
chr4	103541806	103542546	intergenic	ENST00000226574	NFKB1	-1.0119	1.89221e-07	740
chr5	170176920	170177427	intron	ENST00000521965	MIR4454	-1.1547	0.000173615	507
chr4	25864064	25865011	promoter	ENST00000513364	SEL1L3	-1.12288	0.000146381	947
chr12	15815552	15815954	promoter	ENST00000540613	EPS8	-1.00097	7.94232e-05	402
chr19	11545786	11546623	promoter	ENST00000586836	CCDC151	-1.05095	9.73268e-05	837
chrX	13006739	13007333	intergenic	ENST00000451311	TMSB4X	-1.35737	1.04623e-05	594
chr18	21692827	21693592	promoter	ENST00000540918	TTC39C	-1.63877	1.86684e-06	765
chr9	27371349	27371791	intron	ENST00000603061	MOB3B	-1.44498	3.57575e-09	442
chr18	29738048	29738594	intron	ENST00000583696	GAREM	-1.59095	0.000475186	546
chr3	18699491	18700274	intron	ENST00000595388	AC144521.1	-1.65297	5.82363e-06	783
chr7	158995654	158996480	intergenic	ENST00000437005	PIP5K1P2	1.07905	0.000554044	826
chr12	15865506	15866240	promoter	ENST00000543612	EPS8	-1.40723	6.99486e-07	734
chr4	155547868	155548555	promoter	ENST00000499392	LRAT	-1.02455	0.000649975	687
chr5	106810443	106811097	intron	ENST00000505499	EFNA5	-1.08416	0.000352578	654
chr17	39956851	39957456	intergenic	ENST00000355468	LEPREL4	-1.10553	0.00089357	605
chr18	68048808	68049145	exon	ENST00000582251_572674		-1.1603	1.27926e-05	337
chr20	22471368	22471859	intergenic	ENST00000420070	LINC00261	-1.13563	0.000797193	491
chr13	61989175	61989676	promoter	ENST00000409204	PCDH20	-1.39129	1.69314e-05	501
chr5	78791005	78791692	intron	ENST00000535690	HOMER1	-1.56697	1.1494e-08	687
chr1	157210261	157210939	intergenic	ENST00000449345	RP11-85G21.1	-1.0878	0.000570448	678
chr17	56591826	56592157	promoter	ENST00000582390	MTMR4	-1.11885	0.000305196	331
chr1	27240311	27240999	promoter	ENST00000254227	NR0B2	-1.3416	0.000261637	688
chr4	149366324	149366956	promoter	ENST00000344721	NR3C2	-1.25025	2.49751e-05	632
chr13	74861868	74862243	promoter	ENST00000383890	RNY1P5	-1.51086	9.17723e-07	375
chr15	53745621	53746295	intergenic	ENST00000567224	WDR72	-1.6219	2.37005e-08	674
chr7	87198356	87198910	intron	ENST00000543898	ABCB1	-1.22212	3.67383e-05	554
chr4	38134715	38135185	promoter	ENST00000492180	TBC1D1	-1.18408	4.5905e-05	470
chr18	77005558	77006476	intron	ENST00000587878	ATP9B	1.0972	0.000208613	918
chr4	42658842	42659808	promoter	ENST00000562054	RP11-109E24.2	-1.10723	1.31508e-05	966
chr8	128309764	128310584	intron	ENST00000523825	CASC8	-1.22662	0.000242994	820
chr18	25236246	25236678	intergenic	ENST00000584546	RP11-739N10.1	-1.75291	0.000171926	432
chr4	83316004	83316436	intergenic	ENST00000503202	IGBP1P4	-1.15097	2.9741e-05	432
chr18	3773069	3773731	promoter	ENST00000584060	RP11-874J12.3	-2.08416	3.3502e-08	662
chr1	65210283	65210996	promoter	ENST00000371072	RAVER2	-1.1619	7.59934e-05	713
chr4	22970924	22971638	intergenic	ENST00000511453	RP11-412P11.1	-1.26771	2.9242e-07	714
chr15	29966880	29967293	promoter	ENST00000536835	RP11-680F8.1	-1.30595	5.59773e-05	413
chr8	4195706	4196553	intron	ENST00000539096	CSMD1	-2.07125	1.44211e-09	847
chr18	21594009	21595594	promoter	ENST00000579713	RP11-403A21.2	-1.10276	8.60383e-05	1585
chr18	13823915	13824237	promoter	ENST00000390194	AP001525.1	-1.1069	8.89147e-05	322
chr17	48845654	48846094	promoter	ENST00000502517	LINC00483	-1.2648	0.000326089	440
chr8	22601135	22601604	promoter	ENST00000519624	RP11-459E5.1	-1.05796	0.000152647	469
chrX	19352288	19352590	intergenic	ENST00000379806	PDHA1	-1.30331	0.000522881	302
chr14	65346358	65347344	promoter	ENST00000542895	SPTB	-1.01147	0.000253407	986
chr15	64540179	64540503	intron	ENST00000606793	CTD-2116N17.1	-1.00176	0.00031867	324
chr6	82547755	82548150	intergenic	ENST00000418567	RP11-379B8.1	-1.18431	2.13347e-05	395
chr11	104322692	104323628	intron	ENST00000536529	RP11-886D15.1	-1.28378	9.91914e-05	936
chr17	46342828	46343603	intron	ENST00000581419	SKAP1	-1.09686	0.000233374	775
chr2	146971789	146972404	intergenic	ENST00000413391	RPL17P12	-1.68404	2.084e-08	615
chrX	24517071	24517405	intron	ENST00000493226	PDK3	-1.04319	0.00088206	334
chr12	15323979	15324554	intron	ENST00000393736	RERG	-2.21463	7.15187e-14	575
chr14	73928913	73929398	promoter	ENST00000561382	RP1-240K6.3	-1.1317	4.93296e-07	485
chr12	71556548	71557645	intron	ENST00000549421	TSPAN8	-1.66411	4.22662e-05	1097
chr4	77625261	77626040	intron	ENST00000486758	SHROOM3	-1.47225	1.74891e-09	779
chr14	53167381	53167871	intergenic	ENST00000556039	ERO1L	-1.06138	0.000184251	490
chr15	83349039	83349480	promoter	ENST00000543938	AP3B2	-1.68057	4.38908e-05	441
chr18	28591355	28591777	intron	ENST00000434452	DSC3	-1.70167	0.000360585	422
chr6	30226869	30227564	promoter	ENST00000420110	HLA-L	-1.03885	4.93296e-07	695
chr12	12550932	12551724	intron	ENST00000298571	LOH12CR1	-1.05874	0.000766869	792
chr18	7926531	7927006	intron	ENST00000400053	PTPRM	-1.55958	9.33463e-07	475
chr5	156874176	156874688	intron	ENST00000519499	CTB-109A12.1	-1.29099	6.04661e-05	512
chr4	105415971	105416679	promoter	ENST00000466963	CXXC4	-1.11724	2.76366e-07	708
chr1	247526375	247526698	intergenic	ENST00000478225	ZNF496	1.35435	0.000379507	323
chr14	68205454	68206247	intron	ENST00000394455	ZFYVE26	-1.09191	1.77687e-05	793
chr18	21977090	21978175	promoter	ENST00000582618	OSBPL1A	-1.12756	0.000580934	1085
chr5	31020930	31021844	intergenic	ENST00000495944	RPL19P11	-1.59994	3.84466e-06	914
chr17	73597354	73597809	promoter	ENST00000584323	MYO15B	-1.0097	0.00038691	455
chr1	165614855	165615573	promoter	ENST00000461759	MGST3	-1.14983	0.000257223	718
chr12	89466458	89467244	intron	ENST00000549278	RP11-13A1.3	-1.98712	0.000638	786
chr4	139120636	139121025	intron	ENST00000509248	SLC7A11	-1.06453	0.000224677	389
chr8	103941579	103942473	promoter	ENST00000517996	KB-1507C5.2	-1.06948	8.37039e-09	894
chr15	36469921	36470501	intron	ENST00000561394	RP11-184D12.1	-1.53398	0.000937636	580
chr8	15397612	15398367	promoter	ENST00000503731	TUSC3	-1.79913	5.75791e-05	755
chr7	98013278	98014497	promoter	ENST00000398259	RPS3AP26	-1.2017	0.00027022	1219
chr18	3051740	3052729	intergenic	ENST00000356443	MYOM1	-1.45342	3.84262e-05	989
chr15	98491142	98491429	intron	ENST00000538249	ARRDC4	-1.05074	0.000470791	287
chrX	24167349	24168808	promoter	ENST00000427551	ZFX-AS1	-1.11822	9.24867e-07	1459
chr13	30682897	30683442	promoter	ENST00000432770	LINC00365	-1.02084	0.000676481	545
chr10	65479858	65480099	intron	ENST00000444770	RP11-170M17.1	-1.27761	2.03186e-06	241
chr22	43336262	43336736	intron	ENST00000453079	PACSIN2	-1.072	0.00047694	474
chr18	24235854	24237453	promoter	ENST00000584630	KCTD1	-1.20705	0.000107049	1599
chr18	29665002	29665389	intron	ENST00000583184	RP11-53I6.2	-1.47085	0.000410721	387
chrX	123540218	123540808	intron	ENST00000469481	STAG2	-1.15421	1.95052e-06	590
chr21	29628568	29629059	intergenic	ENST00000453420	AL035610.2	-1.35434	1.7737e-05	491
chr14	24777038	24777597	promoter	ENST00000554411	CIDEB	-1.08941	5.07567e-06	559
chr7	90350197	90350681	intron	ENST00000436577	CDK14	-1.27945	5.06187e-05	484
chr3	118930104	118930466	intergenic	ENST00000483209	B4GALT4	-1.32522	0.000909387	362
chr17	33759489	33760107	promoter	ENST00000304905	SLFN12	-1.3646	2.97659e-05	618
chr6	126265396	126265975	intergenic	ENST00000229633	HINT3	-1.21807	5.18901e-05	579
chr18	8341512	8342175	intron	ENST00000577827	PTPRM	-1.37704	7.59934e-05	663
chr13	60586478	60586983	promoter	ENST00000435636	DIAPH3-AS1	-1.15766	0.000199988	505
chr2	43232429	43233212	promoter	ENST00000457457	AC016735.1	-1.36128	2.25023e-07	783
chr4	72052163	72052582	promoter	ENST00000264485	SLC4A4	-1.52905	1.81828e-07	419
chr18	11005554	11005954	intron	ENST00000582913	PIEZO2	-1.20805	3.05139e-05	400
chr6	52254401	52254862	intron	ENST00000360726	PAQR8	-1.13305	1.75415e-05	461
chr16	1031471	1032054	promoter	ENST00000565467	RP11-161M6.2	-1.38711	0.000325834	583
chr14	68987627	68988132	intron	ENST00000478014	RAD51B	-1.03009	2.15711e-06	505
chr4	38387157	38387752	intron	ENST00000503465	RP11-83C7.1	-1.44594	1.62558e-12	595
chr12	18951259	18952375	intergenic	ENST00000317658	CAPZA3	-1.17113	0.000884548	1116
chr8	74219833	74220352	intron	ENST00000520894	RP11-434I12.2	-1.28237	0.000870263	519
chr11	134526444	134526989	intergenic	ENST00000529417	RP11-469N6.3	2.12867	6.33203e-08	545
chr10	108273148	108273531	intergenic	ENST00000399415	RP11-446H13.2	-1.96435	0.000149629	383
chr2	165770474	165770888	promoter	ENST00000483641	SLC38A11	-1.19156	5.70667e-05	414
chr9	28915264	28915864	intergenic	ENST00000401120	MIR873	-1.80003	0.000165851	600
chr1	244231070	244231550	intron	ENST00000598000	AL590483.1	-1.20642	0.000430035	480
chr4	24384043	24384371	intergenic	ENST00000410330	AC092846.1	-1.10357	5.1456e-05	328
chr5	103398196	103398978	intergenic	ENST00000514769	RP11-138J23.1	-1.18919	0.000937746	782
chr8	1878704	1879351	intron	ENST00000522435	ARHGEF10	-1.31485	0.000353796	647
chr8	37159582	37160492	intergenic	ENST00000518765	RP11-527N22.1	-1.01043	0.000253682	910
chr19	10859669	10860777	intron	ENST00000586939	DNM2	-1.13251	0.000185147	1108
chr8	38124767	38125231	promoter	ENST00000530193	PPAPDC1B	-1.13438	8.40166e-05	464
chr14	100625737	100626234	promoter	ENST00000553834	DEGS2	-1.04136	0.000855929	497
chr17	70514867	70515633	intron	ENST00000580861	LINC00511	-1.09607	0.000184765	766
chr11	22213851	22215484	promoter	ENST00000324559	ANO5	-1.09851	5.03568e-06	1633
chr11	91530137	91530591	promoter	ENST00000581290	RP11-201M22.1	-1.11493	0.00088705	454
chr4	174112844	174113342	intron	ENST00000512285	GALNT7	-1.31989	0.000111408	498
chr8	98861557	98862712	intron	ENST00000521545	LAPTM4B	-1.06984	0.000352393	1155
chr12	132401688	132401954	promoter	ENST00000540647	ULK1	1.88038	3.50652e-05	266
chr10	98623698	98624364	intron	ENST00000371097	LCOR	-1.04299	0.000882106	666
chr5	67497853	67498258	intergenic	ENST00000520762	RP11-404L6.2	-1.33772	0.000184167	405
chr8	71115117	71115743	intron	ENST00000518287	NCOA2	-1.45585	1.64835e-05	626
chr18	20695658	20696122	intergenic	ENST00000400473	CABLES1	-1.21867	4.5445e-05	464
chr18	19577616	19577921	promoter	ENST00000577673	AC091043.1	-1.34792	1.27926e-05	305
chr17	72746567	72746861	promoter	ENST00000585285	MIR3615	-1.27879	8.93047e-05	294
chr18	19866602	19866925	intergenic	ENST00000459476	snoU13	-1.38156	3.84466e-06	323
chr1	2688905	2690000	intron	ENST00000401095	TTC34	1.01614	0.000329604	1095
chr12	15842656	15843267	intron	ENST00000544064	EPS8	-1.26083	9.17723e-07	611
chr5	54467950	54468191	promoter	ENST00000516047	MIR449C	-1.04025	4.15379e-06	241
chr12	19219371	19219904	intergenic	ENST00000449390	RPL7P6	-1.52749	0.000138219	533
chr2	109002050	109002496	intron	ENST00000409309	SULT1C4	-1.19754	0.000567781	446
chr4	40475810	40476436	promoter	ENST00000507180	RBM47	-1.29854	1.05639e-05	626
chr4	115484596	115485293	intergenic	ENST00000310836	UGT8	-1.12852	0.000172022	697
chr5	56731545	56732157	intron	ENST00000506106	CTD-2023N9.1	-1.01936	0.000192727	612
chr5	98215879	98216617	intron	ENST00000284049	CHD1	-1.03307	0.000820966	738
chr6	155649620	155650370	intergenic	ENST00000475849	TFB1M	-1.27309	0.000456424	750
chr8	23039576	23039972	intergenic	ENST00000518308	RP11-1149O23.2	-1.06969	0.000816048	396
chr14	65409340	65409856	promoter	ENST00000557323	GPX2	-1.13127	1.7737e-05	516
chr18	12659958	12660445	promoter	ENST00000589405	PSMG2	-1.98552	1.328e-06	487
chr16	57286027	57286608	promoter	ENST00000564376	RP11-407G23.3	-1.44994	0.000128817	581
chr12	89900906	89901589	intron	ENST00000546830	POC1B	-1.6706	2.17578e-05	683
chr3	172635673	172636396	intron	ENST00000351008	SPATA16	-1.28384	0.000304476	723
chr6	56263991	56264896	intergenic	ENST00000370819	COL21A1	-1.29691	2.67038e-05	905
chr8	86459177	86459730	intergenic	ENST00000520459	RP11-317J10.4	-1.05019	0.000863968	553
chr18	21699037	21699241	promoter	ENST00000583782	RP11-799B12.2	-1.67511	9.37884e-07	204
chr8	4188712	4189987	intron	ENST00000539096	CSMD1	-1.19246	7.59934e-05	1275
chr15	41324040	41324393	intron	ENST00000558357	INO80	3.05852	0.000123597	353
chr7	57265415	57265595	promoter	ENST00000423752	RP11-1217F2.13	2.7619	0.000691873	180
chr12	7055207	7055997	promoter	ENST00000538318	PTPN6	-1.13171	4.71294e-05	790
chr1	73361638	73361801	intron	ENST00000445976	RP4-660H19.1	2.74607	0.00045435	163
chr2	15499821	15500945	intron	ENST00000442506	NBAS	2.04747	0.00081003	1124
chr6	97944099	97944304	intergenic	ENST00000574739	RP3-418C23.2	2.07832	0.000125627	205
chr19	31869090	31869843	intron	ENST00000585336	AC007796.1	1.50053	0.00097013	753
chr17	80544014	80544489	promoter	ENST00000575578	FOXK2	1.24004	0.000253407	475
chr7	148469337	148470194	intron	ENST00000325222	CUL1	1.23173	0.000974697	857
chr10	129595626	129595975	intergenic	ENST00000388920	FOXI2	1.20965	0.000710656	349
chr2	217237783	217238658	promoter	ENST00000273067	2018-03-04	1.65548	0.00022703	875
chr19	38489929	38490545	intron	ENST00000476317	SIPA1L3	2.17523	4.33844e-06	616
chr10	133797280	133797729	promoter	ENST00000368636	BNIP3	1.37809	0.000241069	449
chr10	133661124	133661318	intergenic	ENST00000341866	AL450307.1	1.9641	0.000969046	194
chr2	36129295	36129643	intergenic	ENST00000431951	MRPL50P1	1.77229	0.000605437	348
chr4	122791099	122792004	promoter	ENST00000567769	RP11-63B13.1	-1.04827	0.000323047	905
chr10	96989136	96989837	promoter	ENST00000451737	RP11-310E22.4	1.47515	0.000374383	701
chr12	6387233	6388200	intergenic	ENST00000539998	RP1-96H9.5	-1.01369	0.000157989	967
chr1	237963084	237963484	promoter	ENST00000466626	RYR2	-1.14535	0.0006773	400
chr11	117109912	117110426	exon	ENST00000529869_361297		1.4473	0.00085145	514
chr9	137494257	137495098	intergenic	ENST00000371817	COL5A1	1.68286	0.000173756	841
chr19	35809800	35810562	promoter	ENST00000601414	CD22	1.10251	0.000102006	762
chr19	38530496	38531253	intron	ENST00000476317	SIPA1L3	2.28213	9.24867e-07	757
chr12	108876411	108877044	intron	ENST00000502160	RP11-13G14.4	1.73426	3.47791e-05	633
chr1	210612139	210613054	promoter	ENST00000367009	HHAT	1.57874	0.000215144	915
chr7	157599753	157600564	intron	ENST00000404321	PTPRN2	1.35491	0.000258884	811
chr17	68185179	68185450	intergenic	ENST00000243457	KCNJ2	1.92612	0.000352393	271
chr19	30019124	30019835	promoter	ENST00000579268	CTC-525D6.2	1.49881	0.000630712	711
chr7	154861699	154862044	promoter	ENST00000287907	HTR5A	1.23473	0.000151576	345
chr7	2915618	2916223	intergenic	ENST00000396946	CARD11	1.24422	0.000855455	605
chr3	168602522	168603249	intergenic	ENST00000484765	RP11-368I23.2	1.29715	0.000635377	727
chr2	15309734	15310359	intron	ENST00000485694	NBAS	1.55377	0.000175631	625
chr19	33367595	33368355	promoter	ENST00000586628	CTD-2085J24.4	1.69557	6.96619e-05	760
chr11	117151727	117152451	promoter	ENST00000524917	RNF214	1.28595	0.000635141	724
chr12	116400382	116401203	promoter	ENST00000549725	RP11-493P1.2	1.69324	2.60901e-05	821
chr4	85420209	85421036	promoter	ENST00000295886	NKX6-1	-1.13615	0.000190626	827
chr19	37793700	37794465	intergenic	ENST00000591471	HKR1	1.62056	0.000359827	765
chr3	183894085	183894896	promoter	ENST00000431779	AP2M1	1.02267	0.000248391	811
chr16	86985326	86986094	intergenic	ENST00000566109	RP11-107C10.1	1.32817	0.000475186	768
chr3	14203211	14203401	intron	ENST00000477324	XPC	2.19614	0.000299488	190
chr16	28394898	28395627	intron	ENST00000398943	EIF3CL	1.65628	0.000352393	729
chr19	42617722	42618169	intron	ENST00000531773	POU2F2	1.23707	0.000832331	447
chr1	165868016	165868540	promoter	ENST00000463772	UCK2	1.084	0.000853773	524
chr5	79715065	79715253	intron	ENST00000510995	ZFYVE16	2.32479	0.000202146	188
chrX	44731642	44733410	promoter	ENST00000475233	KDM6A	-1.02256	7.19639e-05	1768
chr19	36095937	36096410	intergenic	ENST00000589603	AC002115.9	1.37239	9.26833e-05	473
chr16	28742292	28743038	promoter	ENST00000569005	EIF3C	1.35739	0.000635377	746
chr18	21032725	21033693	promoter	ENST00000577501	RIOK3	-1.04851	0.000518393	968
chr11	12185010	12186343	promoter	ENST00000379612	MICAL2	1.034	0.000917146	1333
chr14	76815171	76815651	promoter	ENST00000390772	AC016543.1	1.20061	0.000630712	480
chr17	21305235	21305901	intron	ENST00000583088	KCNJ12	1.03341	0.000758097	666
chr9	137394472	137395015	intergenic	ENST00000444936	RP11-473E2.2	1.21326	0.000770407	543
chr19	38704515	38705167	promoter	ENST00000488378	DPF1	1.70901	5.09442e-06	652
chr8	143273979	143275177	intergenic	ENST00000517704	LINC00051	1.43612	3.09576e-05	1198
chr18	24060728	24061749	intron	ENST00000578973	KCTD1	-1.29989	0.00026734	1021
chr11	20118774	20119500	intron	ENST00000311043	NAV2	1.49434	0.000673263	726
chr14	56298766	56299226	intergenic	ENST00000560336	LINC00520	-1.01038	6.66849e-05	460
chr20	22392204	22392708	intron	ENST00000377121	RP5-1004I9.1	-1.0852	0.000591269	504
chr19	39564251	39564693	intergenic	ENST00000601575	PAPL	1.36464	8.24587e-05	442
chr3	126326051	126326334	promoter	ENST00000519162	TXNRD3	1.54204	0.000553391	283
chr5	89316952	89317321	intergenic	ENST00000584845	MIR3660	-1.03311	0.00041224	369
chr11	117069701	117070445	promoter	ENST00000278968	TAGLN	1.19138	0.000399585	744
chr1	19586986	19587534	intergenic	ENST00000330263	MRTO4	1.32161	0.000518393	548
chr15	26020460	26021175	intron	ENST00000555815	ATP10A	1.32623	1.28403e-06	715
chr2	102353912	102354557	intron	ENST00000417294	MAP4K4	-1.295	7.2759e-05	645
chr4	141264454	141264871	promoter	ENST00000506322	SCOC	-1.08195	3.7686e-05	417
chr2	242054831	242055272	intron	ENST00000493544	PASK	1.77434	1.74125e-06	441
chr17	39686341	39686778	promoter	ENST00000361566	KRT19	-1.11737	0.000130303	437
chr13	42270599	42271143	promoter	ENST00000478987	VWA8	-1.25647	0.000314751	544
chr19	33236950	33238144	intron	ENST00000421545	TDRD12	1.04297	0.000462361	1194
chr12	33049306	33050344	promoter	ENST00000546741	PKP2	-1.03604	0.000137199	1038
chr10	81239097	81239352	intergenic	ENST00000557620	TPRX1P1	1.62179	0.00045435	255
chr20	36919560	36920024	exon	ENST00000451435_619426		1.17554	0.000182721	464
chr10	126028465	126028958	intergenic	ENST00000539214	OAT	1.53772	0.000953267	493
chr11	120088623	120089064	intron	ENST00000531220	OAF	1.4271	0.000703759	441
chr15	51369174	51369713	intron	ENST00000559909	RP11-108K3.1	1.1645	0.000455489	539
chr16	19843028	19843331	intron	ENST00000568061	IQCK	1.29447	0.000948596	303
chrX	1510891	1512012	promoter	ENST00000484026	SLC25A6	-1.0377	0.000856091	1121
chr3	71591682	71592117	promoter	ENST00000408337	MIR1284	1.16897	0.000147101	435
chr19	33963942	33964303	intron	ENST00000590408	PEPD	1.31422	0.000332404	361
chr17	64536177	64536808	intron	ENST00000284384	PRKCA	1.39117	0.00093613	631
chr11	1078428	1079839	intron	ENST00000359061	MUC2	1.33892	0.000836517	1411
chr12	98793216	98793758	intergenic	ENST00000364426	RNU4-41P	1.16245	2.38069e-05	542
chr1	15322511	15323031	intron	ENST00000400797	KAZN	1.14848	0.000457615	520
chr2	208352490	208352976	intron	ENST00000418850	AC007879.5	1.976	0.000287658	486
chr3	128914473	128915151	intergenic	ENST00000422453	CNBP	1.16265	0.000462022	678
chr6	110064994	110065287	intron	ENST00000230124	FIG4	1.23725	0.000553391	293
chr7	86688557	86689480	promoter	ENST00000423294	KIAA1324L	-1.09236	0.000253544	923
chr3	127453590	127454743	promoter	ENST00000398101	MGLL	1.22424	0.000100131	1153
chr9	127105090	127105743	intron	ENST00000539416	NEK6	1.31414	0.000171926	653
chr4	99064059	99065056	promoter	ENST00000295268	STPG2	-1.10315	9.75504e-07	997
chr11	70496478	70496740	intron	ENST00000445654	SHANK2	1.30335	6.45536e-06	262
chr11	1691687	1692395	intergenic	ENST00000382167	FAM99A	1.49176	4.43601e-05	708
chr4	173647115	173647791	intron	ENST00000508122	GALNTL6	-1.60482	1.2957e-05	676
chr14	102172379	102172956	intron	ENST00000557778	RP11-1029J19.5	1.02093	0.0004076	577
chr18	21082967	21083951	promoter	ENST00000592119	C18orf8	-1.1174	9.31182e-05	984
chr7	150810759	150811221	promoter	ENST00000335367	AGAP3	1.13358	0.000398184	462
chr2	74010590	74010935	promoter	ENST00000409561	C2orf78	1.09823	0.000302552	345
chr10	133759398	133760269	intron	ENST00000472664	PPP2R2D	1.38391	0.000237526	871
chr8	101635463	101636150	intron	ENST00000520661	SNX31	1.29817	8.97501e-05	687
chr13	114579128	114579433	promoter	ENST00000449453	RP11-199F6.4	1.33427	0.000233374	305
chr12	47488676	47488915	intron	ENST00000546455	PCED1B	1.52919	0.000953267	239
chr4	48946273	48946960	intergenic	ENST00000507399	RP11-317G22.2	-1.22406	2.13347e-05	687
chr17	40074968	40075633	promoter	ENST00000590735	ACLY	-1.00083	0.000488426	665
chrX	16804037	16805127	promoter	ENST00000398155	TXLNG	-1.11955	2.08024e-05	1090
chr15	102215274	102215634	intron	ENST00000539112	TARSL2	1.42994	0.000655846	360
chr16	88840365	88840766	intron	ENST00000301015	PIEZO1	1.46584	0.000154945	401
chr2	239835989	239836732	intergenic	ENST00000455228	AC114788.2	1.18989	0.000518396	743
chr2	129063639	129064276	intron	ENST00000494089	HS6ST1	1.05805	0.000669046	637
chr1	230994632	230995105	intron	ENST00000522201	C1orf198	1.58672	0.000450015	473
chr1	12100647	12101031	intergenic	ENST00000496974	RN7SL649P	1.00534	0.000709786	384
chr1	178877654	178877828	intron	ENST00000478871	RALGPS2	1.65577	0.000838097	174
chr17	15917197	15917706	intron	ENST00000497842	TTC19	1.19813	0.000759524	509
chr8	142157841	142158130	intron	ENST00000523015	DENND3	1.61912	0.000186985	289
chr10	121010086	121010469	intron	ENST00000392870	GRK5	1.30519	0.000252589	383
chr7	63212550	63212945	intergenic	ENST00000605464	CICP24	1.43181	3.54372e-05	395
chr12	131851320	131852149	promoter	ENST00000539209	RP13-507P19.1	1.51558	5.60674e-05	829
chr7	63217941	63218533	intergenic	ENST00000605464	CICP24	1.47922	5.1456e-05	592
chr5	40679080	40680306	promoter	ENST00000514343	PTGER4	-1.00072	5.42436e-07	1226
chr7	155199524	155200087	intergenic	ENST00000569431	RP5-912I13.1	1.59259	6.66349e-06	563
chr5	628422	629006	intron	ENST00000444221	CEP72	1.26919	0.000165032	584
chr17	81140434	81141322	intergenic	ENST00000572343	AC139099.4	1.21043	0.000655846	888
chr7	63216118	63216460	intergenic	ENST00000605464	CICP24	1.47691	0.000183277	342
chr17	105730	106265	intron	ENST00000570638	RPH3AL	1.38402	0.000117792	535
chr16	86878909	86879904	intergenic	ENST00000566109	RP11-107C10.1	1.24826	3.61695e-05	995
chr21	33157360	33157791	intergenic	ENST00000610276	AP000255.6	1.14606	0.000119059	431
chr11	22174396	22174976	intergenic	ENST00000530837	CTD-2019O4.1	-1.70894	4.15586e-08	580
chr16	33293693	33295127	intergenic	ENST00000573021	RP11-23E10.5	1.14809	0.000797585	1434
chr5	2490324	2490714	intergenic	ENST00000560688	RP11-129I19.2	1.1269	0.000146192	390
chr19	1164280	1165046	intron	ENST00000587655	SBNO2	1.01152	0.000520576	766
chr13	113680424	113680653	promoter	ENST00000473345	MCF2L	1.60659	0.000163616	229
chr14	60043166	60043680	promoter	ENST00000281581	CCDC175	-1.24537	0.000184534	514
chr18	34408158	34409506	promoter	ENST00000587139	KIAA1328	-1.07448	1.11849e-05	1348
chr17	55740045	55740953	intron	ENST00000579505	MSI2	-1.01295	1.13493e-05	908
chr17	44438927	44439708	promoter	ENST00000450673	ARL17B	-1.21686	0.000671498	781
chr7	206405	206816	intron	ENST00000477004	FAM20C	1.19396	0.000649975	411
chr7	63222975	63223858	intergenic	ENST00000605464	CICP24	1.12403	0.000499489	883
chr13	80055053	80055742	promoter	ENST00000457171	NDFIP2-AS1	-1.00356	0.000423329	689
chr4	40578882	40579574	intron	ENST00000513044	RBM47	-1.0745	2.97477e-08	692
chr9	140188004	140189043	promoter	ENST00000566954	RP13-122B23.8	-1.22565	0.00089357	1039
chr17	70613945	70614728	intron	ENST00000581549	LINC00511	-1.00543	5.69022e-06	783
chr5	74332978	74333338	intergenic	ENST00000322348	GCNT4	-1.08732	0.000417419	360
chr4	1722559	1723411	promoter	ENST00000536901	TMEM129	-1.03022	0.000137032	852
chr18	21166005	21167139	promoter	ENST00000540608	NPC1	-1.35891	1.12325e-09	1134
chr17	39058236	39058611	intergenic	ENST00000167588	KRT20	-1.18872	0.000566561	375
chr2	167231978	167233085	promoter	ENST00000375387	SCN9A	-1.12263	1.59884e-05	1107
chrY	297421	298266	intergenic	ENST00000516032	RNU6-1334P	-1.02223	0.000591269	845
chr17	70462355	70462619	intron	ENST00000580861	LINC00511	-1.02796	4.9407e-06	264
chr22	42709789	42710226	intron	ENST00000515426	TCF20	-1.13232	0.000238172	437
chr13	30646504	30647236	intergenic	ENST00000413591	LINC00365	-1.28291	4.68635e-05	732
chr18	77393621	77394083	intergenic	ENST00000317008	RP11-567M16.3	1.01963	0.000826971	462
chr17	73613416	73613713	promoter	ENST00000578300	MYO15B	-1.08884	3.97237e-05	297
chr18	20558174	20558672	intron	ENST00000585177	RBBP8	-1.32911	2.72621e-07	498
chr21	18899540	18900000	promoter	ENST00000363884	Y_RNA	-1.30633	8.0201e-05	460
chr4	19557727	19558281	intron	ENST00000511431	RP11-608O21.1	-1.73582	1.56481e-06	554
chr4	99582947	99583241	exon	ENST00000569927_160528		-1.24303	0.000166355	294
chr15	102432818	102433991	intergenic	ENST00000560907	WBP1LP5	1.21004	0.000214612	1173
chr3	195487289	195487523	intron	ENST00000480843	MUC4	1.62529	6.13166e-05	234
chr19	2128409	2128837	promoter	ENST00000590683	AP3D1	2.02858	4.56475e-07	428
chr4	156679791	156681400	promoter	ENST00000513437	GUCY1B3	-1.09759	2.15711e-06	1609
chr4	38735730	38736026	intergenic	ENST00000410298	RNA5SP158	1.1652	0.000553308	296
chrX	15755897	15756576	promoter	ENST00000380319	CA5B	-1.02151	0.000148963	679
chr19	51898699	51898961	promoter	ENST00000600765	CTD-2616J11.14	1.2568	0.000875674	262
chr4	103994568	103995223	intron	ENST00000508136	SLC9B2	-1.51935	4.19692e-05	655
chr2	241564963	241565884	promoter	ENST00000407714	GPR35	1.20654	1.7737e-05	921
chr4	7404260	7404679	intron	ENST00000329016	SORCS2	-1.76234	1.65587e-08	419
chr9	115851492	115852115	intergenic	ENST00000439875	FAM225B	1.3883	0.000261862	623
chr17	79486482	79486780	promoter	ENST00000442532	RP13-766D20.2	-1.2912	0.000288674	298
chr18	24159844	24160367	intron	ENST00000580191	KCTD1	-1.80152	3.40508e-06	523
chr13	21277892	21278693	promoter	ENST00000468605	IL17D	-1.14008	2.24207e-05	801
chr18	2654993	2656229	promoter	ENST00000579647	CBX3P2	-1.0097	0.000980794	1236
chr9	108081065	108081533	intron	ENST00000607692	SLC44A1	-1.33089	0.00013591	468
chr10	35838253	35839249	intron	ENST00000497692	CCNY	1.18865	0.000437288	996
chr18	3218007	3218215	promoter	ENST00000261606	MYOM1	-1.32137	0.000670509	208
chr16	32351227	32353593	intergenic	ENST00000562853	RP11-17M15.4	1.19722	6.53317e-05	2366
chr4	41992323	41992873	promoter	ENST00000510460	SLC30A9	-1.04502	1.15148e-05	550
chr4	122369404	122369799	intergenic	ENST00000512282	TUBB4BP5	-1.10176	0.000410191	395
chr18	6315695	6316404	intron	ENST00000580162	L3MBTL4	-2.141	3.84466e-06	709
chr17	29816786	29817073	promoter	ENST00000578694	RAB11FIP4	-1.45745	1.19763e-07	287
chr17	38501710	38502341	promoter	ENST00000475125	RARA	-1.14417	5.83634e-05	631
chr13	35923722	35924281	intron	ENST00000379939	NBEA	-1.44878	0.000915462	559
chr13	103553441	103553830	intergenic	ENST00000605100	METTL21EP	-1.71579	8.00593e-05	389
chr4	62406648	62407173	intron	ENST00000514996	LPHN3	-1.51328	0.000490499	525
chr17	31281498	31281947	intergenic	ENST00000578289	TMEM98	-1.09697	8.11892e-05	449
chr8	134440828	134441594	intergenic	ENST00000393673	ST13P6	-1.32528	0.000314815	766
chr5	40784185	40784659	intron	ENST00000397006	PRKAA1	-1.24458	0.000213076	474
chr4	185269668	185270393	promoter	ENST00000511465	RP11-290F5.2	-1.11967	0.000143104	725
chr4	164471320	164471761	intron	ENST00000510786	2018-03-01	-1.12327	1.32296e-05	441
chr17	45393737	45394013	intron	ENST00000575039	RP11-290H9.4	-1.58735	1.27926e-05	276
chr12	6873219	6873910	promoter	ENST00000540667	PTMS	-1.11111	0.000478925	691
chr1	201374557	201374865	exon	ENST00000361379_57596		-1.01522	2.68943e-05	308
chr22	41983726	41984326	promoter	ENST00000466645	PMM1	-1.17495	0.000825514	600
chr18	22067707	22067934	promoter	ENST00000583122	RP11-178F10.2	-1.1319	0.000648745	227
chr17	74392058	74392341	exon	ENST00000586409_558822		-1.20554	0.000196114	283
chr14	59296342	59296858	promoter	ENST00000555378	RP11-112J1.2	-1.16702	0.000100535	516
chr4	103701581	103701969	intergenic	ENST00000453744	UBE2D3	-1.03437	0.000581001	388
chr14	88715001	88715398	intron	ENST00000556282	KCNK10	-1.14496	0.00036709	397
chr4	57107532	57108067	intron	ENST00000264229	KIAA1211	-1.189	0.000900135	535
chr18	52613423	52613785	intron	ENST00000587148	CCDC68	-1.12576	4.04842e-05	362
chr4	129495033	129495556	intergenic	ENST00000514265	RP11-184M15.1	-1.63463	3.23592e-06	523
chr10	112835917	112837154	promoter	ENST00000280155	ADRA2A	-1.33925	9.08984e-05	1237
chrX	7894985	7896017	promoter	ENST00000442940	PNPLA4	-1.20919	4.59196e-08	1032
chr2	183956117	183956559	intron	ENST00000444562	AC064871.3	-1.51245	0.000668606	442
chr18	71892391	71892807	promoter	ENST00000480810	RN7SL551P	-1.29662	0.000209917	416
chr6	2986172	2986575	promoter	ENST00000450238	LINC01011	-1.21583	0.000102187	403
chr14	38438045	38438416	intron	ENST00000533625	TTC6	-1.48995	0.000595763	371
chr4	30964479	30964886	intron	ENST00000509759	PCDH7	-1.41407	5.18901e-05	407
chr18	29740444	29740915	intron	ENST00000583696	GAREM	-1.99304	5.72582e-05	471
chr17	57069125	57069558	intron	ENST00000393066	TRIM37	-1.40911	1.87323e-07	433
chr12	105711706	105711997	intron	ENST00000549251	RP11-474B16.1	-1.48591	0.00031772	291
chr18	20284179	20284604	intron	ENST00000578831	RP11-739L10.1	-1.1817	4.15896e-05	425
chr17	64382980	64383423	intron	ENST00000284384	PRKCA	-1.2427	1.46794e-05	443
chr3	24640233	24640703	intergenic	ENST00000415266	EIF3KP2	-1.31756	0.000401259	470
chr18	14430668	14431655	intergenic	ENST00000584783	LONRF2P1	-1.04373	0.000972496	987
chr9	79249252	79250114	intron	ENST00000223609	PRUNE2	-1.80577	4.79955e-08	862
chr3	24565803	24566193	intergenic	ENST00000580344	MIR4792	-1.24444	0.000692282	390
chr4	108729691	108730105	intergenic	ENST00000506462	SGMS2	-1.23056	0.000319278	414
chr12	3982194	3982816	promoter	ENST00000450737	PARP11	-1.00033	0.000314527	622
chr14	50453931	50454479	intron	ENST00000530176	C14orf182	-1.01954	0.000273611	548
chr2	42422735	42423150	intron	ENST00000401738	EML4	-1.32407	0.000257381	415
chr8	8547367	8547711	intergenic	ENST00000519106	CLDN23	-1.13695	0.000163357	344
chr1	28648608	28649153	intergenic	ENST00000479574	MED18	-2.05511	1.02676e-07	545
chr12	646923	647267	intron	ENST00000535680	B4GALNT3	-1.24101	0.000403368	344
chr8	22222876	22223300	promoter	ENST00000359741	SLC39A14	-1.27509	0.000660746	424
chr5	162110217	162110778	intergenic	ENST00000517722	RP11-167P20.1	-1.85092	0.000302752	561
chr22	50228082	50228576	intron	ENST00000565177	RP3-522J7.6	-1.18144	0.000175631	494
chr12	1779737	1779986	intergenic	ENST00000577921	MIR3649	-1.40875	0.000365915	249
chr13	24758417	24758918	intron	ENST00000382141	RP11-307N16.6	-1.19613	0.000137032	501
chr4	187027154	187027446	promoter	ENST00000508379	FAM149A	-1.07499	8.79343e-05	292
chr4	149908119	149908467	intergenic	ENST00000458836	RNU7-197P	-1.0512	0.000871538	348
chr9	90184915	90185347	intron	ENST00000489291	DAPK1	-1.44451	0.000333056	432
chr4	154140059	154140489	intron	ENST00000338700	TRIM2	-1.62407	9.75504e-07	430
chr12	12556572	12557059	intron	ENST00000298571	LOH12CR1	-1.35089	0.000373476	487
chr4	37684752	37685026	intron	ENST00000454158	RELL1	-1.31785	0.00021632	274
chr17	62700725	62701052	intergenic	ENST00000604003	MINOS1P2	-1.41739	8.00593e-05	327
chr17	79823676	79823948	promoter	ENST00000576021	RP11-498C9.3	-1.24273	0.000618073	272
chr17	30533043	30533564	promoter	ENST00000581148	RHOT1	-1.01225	0.000586858	521
chr18	25185269	25185490	intergenic	ENST00000584546	RP11-739N10.1	-1.2406	0.000490717	221
chr18	2939329	2939618	intron	ENST00000261596	LPIN2	-1.42435	9.6477e-05	289
chr18	19774213	19774529	intron	ENST00000581694	GATA6	-1.45507	9.24867e-07	316
chr18	54937345	54938049	intergenic	ENST00000365370	RNU6-737P	-1.63145	0.000187359	704
chr3	191194228	191194546	intergenic	ENST00000518817	PYDC2	-1.74589	2.48555e-05	318
chr5	90184384	90184958	intron	ENST00000425867	GPR98	-1.04775	0.000273696	574
chr6	143160084	143160736	promoter	ENST00000367604	HIVEP2	-1.10548	0.000493773	652
chr18	30050445	30051372	promoter	ENST00000399218	GAREM	-1.53054	0.000268868	927
chr3	43255202	43255564	intergenic	ENST00000410399	AC104434.1	-1.34859	0.000178996	362
chr5	98360931	98361324	intergenic	ENST00000513175	CTD-2007H13.3	-1.26292	4.83071e-06	393
chr19	45198585	45199263	intron	ENST00000590796	CTB-171A8.1	-1.38789	9.91688e-05	678
chr17	76334969	76335254	intron	ENST00000586321	AC061992.2	-1.35184	2.15711e-06	285
chr3	24358451	24358695	intron	ENST00000418247	THRB	-1.11364	0.000374383	244
chr4	31148080	31148352	exon	ENST00000511884_155940		-1.69706	1.24705e-10	272
chr5	34212911	34213718	intron	ENST00000512782	RP11-1023L17.1	-1.68222	2.11137e-05	807
chr10	482220	483506	promoter	ENST00000425723	RP11-490E15.2	2.06119	0.000932091	1286
chr12	132060998	132062024	intergenic	ENST00000541343	RP11-292I17.1	2.00519	1.95344e-05	1026
chr20	61695692	61696532	intron	ENST00000607802	RP11-305P22.9	1.8499	0.000125485	840
chr4	7541341	7542231	intron	ENST00000329016	SORCS2	1.80514	0.000125475	890
chr16	88366497	88367260	intergenic	ENST00000563190	LA16c-444G7.1	1.3207	0.000258592	763
chr1	30664002	30664591	intergenic	ENST00000442774	RP3-357I16.1	1.41115	0.000273696	589
chr16	84558648	84558989	intron	ENST00000565079	TLDC1	1.67198	0.000660746	341
chr18	21453249	21453428	promoter	ENST00000587184	LAMA3	-1.36992	2.08024e-05	179
chr3	195542062	195542854	intergenic	ENST00000463781	MUC4	1.03072	0.000906589	792
chr15	29269492	29270164	promoter	ENST00000560531	RP13-126C7.1	1.11599	4.0145e-05	672
chr8	143026250	143026924	promoter	ENST00000408196	AC104417.1	1.21197	0.000599672	674
chr2	233755631	233756268	promoter	ENST00000461944	NGEF	1.49455	0.000237928	637
chrX	130712602	130713291	intergenic	ENST00000444577	OR13K1P	1.93502	4.47499e-05	689
chr2	242838585	242839046	intron	ENST00000429947	AC131097.3	1.11804	0.000154945	461
chr19	38943593	38944148	intron	ENST00000359596	RYR1	1.40919	7.30721e-05	555
chr19	50215579	50216042	promoter	ENST00000598072	CPT1C	1.60679	0.000488605	463
chr10	132897016	132897650	intron	ENST00000368642	TCERG1L	1.35251	0.000188622	634
chr18	3117490	3118235	intron	ENST00000261606	MYOM1	-1.47686	0.000470445	745
chr16	10394727	10395216	intergenic	ENST00000564797	ATF7IP2	1.47223	0.000301869	489
chr19	34112310	34112461	promoter	ENST00000591231	CHST8	1.64668	6.28244e-05	151
chr11	45149239	45150097	intron	ENST00000530656	PRDM11	1.10803	0.000406408	858
chr2	60524652	60525178	intergenic	ENST00000457668	AC007381.3	1.22625	0.00085145	526
chr18	19770500	19771301	intron	ENST00000581694	GATA6	-1.0548	9.91688e-05	801
chr2	3497474	3498028	intergenic	ENST00000607415	RP11-1293J14.1	1.49318	7.96743e-05	554
chr20	55201436	55201906	intergenic	ENST00000201031	TFAP2C	1.6776	0.000186985	470
chr19	39569172	39569875	intergenic	ENST00000601575	PAPL	1.42229	0.000265074	703
chr19	51893704	51894598	promoter	ENST00000570516	C19orf84	1.5218	0.000220604	894
chr10	133908226	133908803	intergenic	ENST00000298622	JAKMIP3	1.61458	5.71267e-06	577
chr17	44656868	44657529	promoter	ENST00000336125	ARL17A	-1.16885	0.000669046	661
chr7	101321102	101321282	intergenic	ENST00000223167	MYL10	1.53598	0.000567781	180
chr3	139289513	139290376	intron	ENST00000381790	RP11-319G6.1	1.22423	6.56167e-05	863
chr7	6116687	6117343	intergenic	ENST00000436915	AC004895.4	1.05833	9.11552e-05	656
chr1	117635514	117636236	promoter	ENST00000492682	TTF2	1.19997	0.000759524	722
chr12	132816724	132819336	intron	ENST00000328957	GALNT9	1.52431	0.000258348	2612
chr1	16005038	16005519	intergenic	ENST00000606262	RP4-680D5.9	1.45436	0.000109546	481
chr18	29522315	29523852	promoter	ENST00000580420	RP11-326K13.4	-1.51458	0.000855455	1537
chr1	17574935	17575827	promoter	ENST00000375460	PADI3	1.33654	0.00057732	892
chr9	104053040	104053880	intron	ENST00000463206	LPPR1	1.33712	0.00097331	840
chr15	80164774	80165510	intron	ENST00000494999	ST20-MTHFS	1.13006	8.11892e-05	736
chr20	44978838	44979690	exon	ENST00000493599_627499		1.19144	5.59773e-05	852
chr16	56641008	56641623	promoter	ENST00000245185	MT2A	1.21177	0.000317586	615
chr1	61105637	61106487	promoter	ENST00000439156	RP11-776H12.1	1.76203	3.865e-06	850
chr9	139240060	139240754	intron	ENST00000354753	GPSM1	1.03664	0.000333056	694
chr16	53453058	53453761	intergenic	ENST00000567964	RBL2	1.22032	0.000566561	703
chr1	19724621	19725289	intron	ENST00000482808	CAPZB	1.45065	0.000165747	668
chr17	60266034	60266758	intergenic	ENST00000577881	RP11-51L5.3	-1.20931	7.84501e-05	724
chr19	52645300	52645902	promoter	ENST00000597886	CTC-471J1.9	1.26242	0.000188622	602
chr11	33202571	33203188	intron	ENST00000500025	CSTF3-AS1	1.20949	0.000778885	617
chr14	81769514	81770277	intron	ENST00000556280	STON2	-1.00125	2.95053e-06	763
chr11	9567258	9568184	intergenic	ENST00000396602	ZNF143	1.34415	0.000264146	926
chr5	34466571	34467442	intergenic	ENST00000503549	RP11-1325J9.1	-1.32148	1.00791e-09	871
chr2	237573927	237574674	intergenic	ENST00000455068	AC011286.1	1.18178	0.000855455	747
chr7	114670431	114671261	intergenic	ENST00000257724	MDFIC	1.48165	0.000655935	830
chr4	2420021	2420910	promoter	ENST00000382849	RP11-503N18.1	-1.02846	0.000648745	889
chr3	80745459	80745848	intergenic	ENST00000482003	RP11-47P18.1	-1.27805	2.78613e-06	389
chr4	125353676	125354469	intergenic	ENST00000506481	RP11-93I21.2	-1.09825	2.78671e-06	793
chr2	165477406	165478493	promoter	ENST00000446413	GRB14	-1.02986	0.000518393	1087
chr19	31899364	31900164	intron	ENST00000585336	AC007796.1	1.297	0.000645193	800
chr20	45887465	45888265	intron	ENST00000468376	ZMYND8	1.09691	0.000462926	800
chr4	54342467	54343100	intron	ENST00000507166	FIP1L1	1.31886	0.000288447	633
chr1	25296870	25297681	promoter	ENST00000568143	RP11-84D1.2	1.0226	0.00062545	811
chrX	2815696	2816658	intergenic	ENST00000381154	ARSD	-1.22441	2.78671e-06	962
chr12	7950400	7950813	intergenic	ENST00000229307	NANOG	-1.42244	0.000166355	413
chr1	92791916	92792644	intron	ENST00000610020	RPAP2	1.20087	0.000594563	728
chr5	92414000	92415132	intergenic	ENST00000515153	CTD-2091N23.1	-1.04162	2.93802e-06	1132
chr11	70270264	70270605	promoter	ENST00000393747	CTTN	1.11118	0.000902941	341
chr18	24067372	24067793	intron	ENST00000578973	KCTD1	-1.42439	0.00031952	421
chrX	15692727	15694099	promoter	ENST00000380333	CA5BP1	-1.05102	1.75629e-05	1372
chr3	195890536	195890927	intergenic	ENST00000457079	LINC00885	1.15134	0.000426639	391
chr10	133849722	133850635	intergenic	ENST00000368636	BNIP3	1.04837	6.14437e-05	913
chr1	29839867	29840197	intergenic	ENST00000515851	RP11-810H18.1	1.01996	0.000870263	330
chr12	132280700	132281100	promoter	ENST00000537582	SFSWAP	1.26092	0.000274746	400
chr4	120549649	120550511	promoter	ENST00000354960	PDE5A	-1.27246	5.10737e-07	862
chr5	60954962	60955315	exon	ENST00000505623_198864		-1.11188	0.000859716	353
chr8	107630045	107630587	promoter	ENST00000497705	OXR1	-1.05658	4.71294e-05	542
chr10	132892787	132893492	promoter	ENST00000436942	TCERG1L-AS1	1.16799	0.000222646	705
chr7	16961496	16961960	intergenic	ENST00000419352	AC098592.7	-1.20955	0.000245703	464
chr8	142597388	142597870	intergenic	ENST00000427937	AC138647.1	1.15332	4.21331e-05	482
chr4	125127833	125128704	intron	ENST00000507299	CTD-2325B11.1	-1.33168	5.06187e-05	871
chr2	233124653	233125150	exon	ENST00000433430_85344		1.03888	0.000396065	497
chr1	6305892	6306263	promoter	ENST00000377898	HES3	1.13548	0.000655935	371
chrX	47052740	47053352	promoter	ENST00000335972	UBA1	-1.21911	6.52578e-06	612
chr20	59832756	59833009	intron	ENST00000360469	CDH4	1.71859	0.000584666	253
chr5	87564239	87565285	promoter	ENST00000512724	TMEM161B-AS1	-1.06344	5.15995e-05	1046
chr4	124467237	124467606	intergenic	ENST00000508291	RP11-381N20.1	-1.29454	4.5905e-05	369
chr2	241811517	241811995	promoter	ENST00000476698	AGXT	1.47199	1.33919e-06	478
chr16	73116469	73116806	intergenic	ENST00000569990	HCCAT5	1.31292	0.000238068	337
chr16	32639949	32640460	intergenic	ENST00000564327	RP11-96K14.1	1.28585	0.000252564	511
chr7	151169967	151170459	promoter	ENST00000482053	RHEB	1.27445	0.000645357	492
chr15	59548285	59548587	intron	ENST00000558571	MYO1E	-1.06026	0.000240351	302
chr16	63651192	63652144	promoter	ENST00000563855	RP11-368L12.1	-1.25457	0.000594563	952
chr19	30154965	30155734	promoter	ENST00000436066	PLEKHF1	1.1147	3.84466e-06	769
chr7	5635384	5635656	promoter	ENST00000405801	FSCN1	1.00806	7.30721e-05	272
chr11	2008321	2008791	intron	ENST00000419080	MRPL23-AS1	1.26061	3.76626e-05	470
chr4	142271254	142271697	intergenic	ENST00000511213	RP11-362F19.1	-1.05438	0.000426705	443
chrX	7050318	7051134	intron	ENST00000498474	HDHD1	-1.07592	1.83995e-05	816
chr4	176986570	176987383	promoter	ENST00000280190	WDR17	-1.54993	5.06187e-05	813
chr3	15900398	15901920	promoter	ENST00000439830	ANKRD28	-1.06064	0.000417419	1522
chr18	21408398	21408763	promoter	ENST00000591749	LAMA3	-1.25209	1.66384e-06	365
chr4	36352766	36353045	intron	ENST00000504344	RP11-431M7.2	-1.08346	0.000175644	279
chr4	26828299	26828789	intergenic	ENST00000494628	STIM2	-1.12462	0.000546397	490
chr19	34760796	34761482	intron	ENST00000585833	KIAA0355	1.03604	1.62458e-05	686
chr3	188506277	188507139	intron	ENST00000459897	LPP	1.01372	0.00031183	862
chr17	36507408	36508157	promoter	ENST00000577233	SOCS7	-1.01831	2.23389e-05	749
chr4	149297345	149297623	intron	ENST00000511528	NR3C2	-1.18599	0.000580934	278
chr19	38538873	38540260	intron	ENST00000476317	SIPA1L3	1.19322	0.000330828	1387
chr12	17795043	17795272	intergenic	ENST00000539105	RP11-606D9.1	-1.30095	8.94691e-06	229
chr11	64512396	64512888	promoter	ENST00000377485	RASGRP2	1.11601	0.000670509	492
chr18	77679919	77680340	intron	ENST00000478144	PQLC1	1.18082	0.000551498	421
chr5	156692779	156693779	promoter	ENST00000517634	CTC-248O19.1	-1.15169	8.94731e-07	1000
chr19	38524195	38525390	intron	ENST00000476317	SIPA1L3	1.46143	0.000201619	1195
chr18	21452574	21453145	promoter	ENST00000587184	LAMA3	-1.59587	7.97843e-11	571
chr19	36760064	36760513	intergenic	ENST00000355114	ZNF565	1.42961	0.000988298	449
chr4	90226929	90227192	promoter	ENST00000609438	GPRIN3	-1.33979	7.59934e-05	263
chr16	4464103	4464762	promoter	ENST00000576457	CORO7	-1.02862	0.000526795	659
chrX	24482963	24483767	promoter	ENST00000441463	PDK3	-1.14894	2.03186e-06	804
chr18	12657581	12658532	promoter	ENST00000400512	AP005482.1	-1.09785	0.000668998	951
chr7	534134	534368	promoter	ENST00000434541	AC147651.1	1.28892	7.74131e-07	234
chr7	30829073	30829346	intron	ENST00000451002	INMT-FAM188B	1.25349	0.00044066	273
chr5	70743142	70743357	promoter	ENST00000502659	RP11-136K7.2	-1.13574	0.000759523	215
chr3	195510841	195511431	exon	ENST00000478156_152007		1.25433	0.000943255	590
chr4	54457506	54458027	promoter	ENST00000512247	LNX1	-1.06657	9.36824e-06	521
chr16	4394345	4394677	promoter	ENST00000575848	PAM16	1.18138	0.000398184	332
chr10	11927228	11927674	intron	ENST00000445498	PROSER2-AS1	1.48856	0.000309855	446
chr22	43892550	43892910	intron	ENST00000538182	MPPED1	1.11962	0.00033217	360
chr9	114827947	114828604	intron	ENST00000374264	SUSD1	-1.39369	0.000102187	657
chr20	59950361	59951203	intron	ENST00000360469	CDH4	1.05214	0.000570448	842
chr17	72987700	72988299	intron	ENST00000337231	CDR2L	-1.00712	0.000198273	599
chr17	62161429	62162290	intron	ENST00000584041	ERN1	-1.1739	5.31332e-05	861
chr18	20263110	20263735	intergenic	ENST00000578831	RP11-739L10.1	-1.57722	3.3502e-08	625
chr20	31208975	31209164	intergenic	ENST00000360785	C20orf203	1.38837	0.000165851	189
chr7	158995289	158995591	intergenic	ENST00000437005	PIP5K1P2	1.27283	0.000529267	302
chr8	17658296	17659254	promoter	ENST00000522768	RP11-156K13.1	-1.22689	0.000311258	958
chr19	1144620	1144966	intron	ENST00000587655	SBNO2	1.31923	0.000818432	346
chr2	97117403	97117850	intergenic	ENST00000310865	NEURL3	1.02169	0.000129484	447
chr1	245100328	245100603	intergenic	ENST00000364888	RN7SKP55	1.65845	0.000100535	275
chr19	38735536	38736387	promoter	ENST00000590510	SPINT2	1.48762	0.000281545	851
chr19	34809126	34810741	intron	ENST00000588338	KIAA0355	1.38418	7.77132e-06	1615
chr17	854896	856177	intron	ENST00000575171	NXN	1.25985	0.000287967	1281
chr19	31830912	31831630	intron	ENST00000558569	TSHZ3	1.68561	0.000461457	718
chr19	38905395	38905919	promoter	ENST00000588708	RASGRP4	1.68964	5.15995e-05	524
chr13	30122775	30123280	intron	ENST00000450494	SLC7A1	-1.30969	0.000223806	505
chr3	152974102	152975125	intergenic	ENST00000582522	RN7SL300P	1.04218	0.000455798	1023
chr17	56494818	56495318	promoter	ENST00000580014	RNF43	-1.01544	0.000179677	500
chr12	15427333	15427966	intron	ENST00000393736	RERG	-1.29756	1.04623e-05	633
chr18	19862218	19863030	intergenic	ENST00000459476	snoU13	-1.38513	6.26614e-06	812
chr14	31697679	31698056	intergenic	ENST00000365532	Y_RNA	-1.22962	7.51362e-05	377
chr20	55363228	55363724	intergenic	ENST00000384429	RNU6-929P	1.55122	1.5526e-06	496
chr19	36799597	36800084	promoter	ENST00000600983	CTD-3162L10.1	1.36288	0.000808774	487
chr19	31828906	31829306	intron	ENST00000558569	TSHZ3	1.46108	0.000314815	400
chr4	79548832	79549112	intergenic	ENST00000364128	Y_RNA	-1.04396	0.000801599	280
chr1	148929648	148931757	promoter	ENST00000457390	RP11-14N7.2	1.14427	0.000570658	2109
chr16	57298954	57299312	promoter	ENST00000564018	PLLP	-1.09392	1.65477e-07	358
chr18	20679542	20679947	intergenic	ENST00000400473	CABLES1	-1.17304	2.06144e-05	405
chr12	12223581	12224233	promoter	ENST00000308721	BCL2L14	-1.13385	0.000257223	652
chr5	170224689	170225199	intron	ENST00000519598	GABRP	1.03018	0.000198926	510
chr8	118958604	118959299	intron	ENST00000436216	EXT1	-1.00323	0.000636696	695
chr5	170184196	170184589	promoter	ENST00000521965	MIR4454	-1.2304	1.21937e-05	393
chr15	39565852	39566905	promoter	ENST00000561058	RP11-624L4.1	-1.14308	1.82476e-08	1053
chr5	81931049	81932003	intergenic	ENST00000510845	CTD-2015A6.2	-1.00538	0.000265074	954
chr1	8800026	8800575	intron	ENST00000480342	RERE	1.25603	0.000875674	549
chr14	87265459	87266198	intergenic	ENST00000557527	RP11-322L20.1	-1.34926	0.000859755	739
chr4	169019178	169019931	intron	ENST00000506926	RP11-310I9.1	-1.29109	1.32613e-06	753
chr1	165742556	165743015	exon	ENST00000423121_23045		1.32737	0.000783941	459
chr1	180126329	180127241	intron	ENST00000367600	QSOX1	-1.08342	0.000470522	912
chr3	195627548	195627967	intron	ENST00000468819	TNK2	1.00649	0.000867482	419
chr1	68345690	68346295	intron	ENST00000413628	GNG12-AS1	-1.10764	0.000107017	605
chr5	95429064	95430289	intron	ENST00000511775	CTD-2337A12.1	-1.22217	5.98862e-05	1225
chr12	113342092	113342931	promoter	ENST00000202917	OAS1	1.04429	0.000969785	839
chr14	50908246	50909117	intron	ENST00000013125	MAP4K5	-1.07035	3.99451e-05	871
chr16	56687942	56688603	intergenic	ENST00000334346	MT1B	1.19885	0.000916897	661
chr4	98353586	98354125	intron	ENST00000518105	RP11-681L8.1	-1.30311	8.02573e-05	539
chrX	17613238	17614124	intron	ENST00000380060	NHS	-1.26135	0.000393458	886
chr7	86475603	86476697	intron	ENST00000439827	GRM3	-1.29899	0.000537187	1094
chr13	73745224	73745935	intergenic	ENST00000364383	RNU4-10P	-1.19964	9.91688e-05	711
chr13	39260761	39261550	promoter	ENST00000280481	FREM2	-1.20584	2.25473e-10	789
chr1	11999122	11999719	intron	ENST00000196061	PLOD1	1.22527	0.000937746	597
chr18	14178703	14179225	promoter	ENST00000581181	ANKRD20A5P	-1.31946	1.21837e-05	522
chr6	15949256	15950233	intergenic	ENST00000448802	ARPC3P5	-1.20921	0.000329768	977
chr5	73704005	73704568	intron	ENST00000507781	CTC-419K13.1	-1.18004	2.11137e-05	563
chr4	184276391	184276972	intergenic	ENST00000514910	RP11-451F20.1	-1.10397	0.000365833	581
chr18	29952163	29952949	intron	ENST00000269209	GAREM	-1.79674	1.21937e-05	786
chr4	120651110	120651691	intergenic	ENST00000503266	RP11-236P13.1	-1.14736	8.80452e-06	581
chr4	147866860	147867427	promoter	ENST00000502319	TTC29	-1.09809	5.06187e-05	567
chr13	24606606	24607289	intron	ENST00000382141	RP11-307N16.6	-1.26561	4.89782e-06	683
chr9	116333099	116333705	intron	ENST00000428429	RP11-168K11.2	-1.04898	0.000151576	606
chr16	52288281	52288983	promoter	ENST00000408588	AC007333.1	-1.15415	0.000953267	702
chr4	168139291	168139787	intron	ENST00000512042	SPOCK3	-1.34719	0.000604521	496
chr2	237791572	237792049	intergenic	ENST00000413385	AC011286.1	1.28402	0.000287967	477
chr1	4016604	4017089	intergenic	ENST00000412674	RP13-614K11.1	1.09318	0.0004076	485
chr5	50728721	50729673	intergenic	ENST00000505723	CTD-2335O3.2	-1.00518	0.000144847	952
chr10	14862005	14862511	intron	ENST00000465530	CDNF	1.29541	0.000953267	506
chr4	111751532	111751971	intergenic	ENST00000515999	AC024198.1	-1.22199	0.000655935	439
chrX	64416588	64417229	intergenic	ENST00000451184	RP11-231N9.1	-1.05189	0.00038182	641
chr1	227947119	227947769	intron	ENST00000478768	SNAP47	1.29914	6.5828e-05	650
chr13	76583584	76584230	intergenic	ENST00000448806	LINC01034	-1.57696	7.08241e-05	646
chr18	21207297	21207674	intron	ENST00000587763	ANKRD29	-1.53617	1.30418e-08	377
chr22	32475114	32475693	intron	ENST00000543737	SLC5A1	-1.52453	4.10243e-07	579
chr3	126678871	126679767	intron	ENST00000510044	CHCHD6	1.17395	1.328e-06	896
chr4	106830892	106831539	promoter	ENST00000506056	NPNT	-1.21392	7.09807e-06	647
chr15	63343399	63343882	promoter	ENST00000561241	RP11-244F12.3	-1.34868	4.61459e-05	483
chr3	141133388	141134001	intron	ENST00000513570	ZBTB38	1.2752	0.000919398	613
chr21	36391861	36392371	intron	ENST00000416754	RUNX1	-1.14322	0.0004685	510
chr13	103782751	103783563	intergenic	ENST00000245312	SLC10A2	-1.43223	1.95344e-05	812
chr5	110072468	110072845	promoter	ENST00000512886	TMEM232	-1.09025	0.000138102	377
chr9	89951812	89952262	intergenic	ENST00000391119	SNORA26	-1.22634	6.97002e-08	450
chr18	8794410	8794963	intron	ENST00000518815	SOGA2	-1.63444	6.16031e-05	553
chr10	79115617	79115970	promoter	ENST00000418515	RP11-619F23.2	1.09826	0.000681581	353
chr17	48770069	48771000	promoter	ENST00000574246	RP11-294J22.6	-1.20783	9.22992e-05	931
chr5	14581642	14582228	promoter	ENST00000274217	FAM105A	-1.11888	2.38069e-05	586
chr18	71007537	71008213	intron	ENST00000583942	CTD-2354A18.1	-1.39956	0.000703384	676
chr22	34142384	34142996	intron	ENST00000416275	LARGE-AS1	-1.31765	0.000465989	612
chr19	51596977	51597664	intergenic	ENST00000421832	CTU1	1.05611	0.000800164	687
chr18	7878650	7879298	intron	ENST00000400053	PTPRM	-1.1955	0.000176409	648
chr4	67440362	67441524	intergenic	ENST00000470993	RPS23P3	-1.27485	3.56656e-08	1162
chr11	68847695	68848373	intron	ENST00000442692	TPCN2	1.10959	3.47844e-05	678
chr15	86106408	86107073	intron	ENST00000558811	AKAP13	-1.07917	0.00013584	665
chr14	38063747	38065628	promoter	ENST00000556845	TTC6	-1.07759	4.46082e-07	1881
chr13	74864507	74864895	promoter	ENST00000383890	RNY1P5	-1.54858	0.000691873	388
chr22	40783623	40784186	promoter	ENST00000607915	RP5-1042K10.10	-1.26541	0.00045435	563
chr18	23669906	23671402	promoter	ENST00000578595	SS18	-1.27386	4.13014e-05	1496
chr2	228626684	228627219	promoter	ENST00000516537	RNA5SP121	-1.67483	0.000265074	535
chr14	75749392	75750562	intergenic	ENST00000303562	FOS	-1.27067	3.23592e-06	1170
chr5	34717596	34718270	promoter	ENST00000502736	RAI14	1.02912	0.000142847	674
chr1	204616727	204616979	intron	ENST00000496057	LRRN2	1.13886	0.000112925	252
chr9	132105932	132106561	promoter	ENST00000423122	RP11-65J3.1	1.05197	0.000297789	629
chr19	7489776	7490370	intron	ENST00000593531	CTD-2207O23.3	-1.16894	0.000165541	594
chrX	21816665	21817660	intergenic	ENST00000465888	MBTPS2	-1.02748	0.000610255	995
chr9	131821742	131822331	promoter	ENST00000474639	FAM73B	1.16225	0.000988437	589
chr18	60087362	60088390	promoter	ENST00000591796	RP11-640A1.4	-1.02089	1.27926e-05	1028
chr2	187426114	187426881	intergenic	ENST00000261023	ITGAV	1.22192	1.64835e-05	767
chr18	21269015	21270342	promoter	ENST00000399516	LAMA3	-1.15475	8.16067e-10	1327
chr8	26165314	26165833	intron	ENST00000523964	PPP2R2A	-1.10433	0.000377462	519
chr6	43663358	43663937	intergenic	ENST00000372133	MRPS18A	-1.38758	5.0585e-06	579
chr10	8610021	8610921	intergenic	ENST00000425516	CHCHD3P1	-1.01174	0.000763667	900
chr10	52753171	52754401	intron	ENST00000373985	PRKG1	-1.13404	1.27926e-05	1230
chr17	69325178	69326441	intergenic	ENST00000410631	RNU6-305P	-1.34833	2.11137e-05	1263
chr12	22741552	22742171	intergenic	ENST00000535801	RP11-268P4.2	-1.6609	1.6253e-05	619
chr4	77613059	77614188	intron	ENST00000486758	SHROOM3	-1.46572	8.16201e-06	1129
chr22	42579385	42580044	intron	ENST00000404876	TCF20	-1.27718	0.000468309	659
chr11	102800546	102801385	intergenic	ENST00000260302	MMP13	-1.15062	5.49445e-05	839
chr1	168769107	168770153	intergenic	ENST00000420691	LINC00626	-1.50857	0.000360585	1046
chr17	48968048	48968736	intron	ENST00000514358	TOB1-AS1	-1.41852	8.16332e-09	688
chr6	131579205	131579893	intron	ENST00000474850	AKAP7	-2.07569	9.56951e-06	688
chr5	111869063	111869538	intergenic	ENST00000514243	RP11-159K7.1	-1.05038	2.72387e-05	475
chr10	9866325	9867152	intergenic	ENST00000419836	RP5-1051H14.2	-1.50582	0.000420343	827
chr21	40174479	40175013	intergenic	ENST00000360214	ETS2	-1.48467	0.000100535	534
chr3	169022989	169023782	intron	ENST00000485957	MECOM	-1.09062	0.000128817	793
chr10	74209572	74210383	intron	ENST00000489666	MICU1	-1.48375	0.000921827	811
chr2	101441977	101442437	intron	ENST00000430586	AC092168.2	-1.65276	2.08953e-05	460
chr15	71438884	71439471	intron	ENST00000261862	THSD4	-1.30445	0.000662885	587
chr18	52434366	52434770	intron	ENST00000586570	RAB27B	-1.67278	1.39618e-06	404
chrX	17027964	17029048	intron	ENST00000380064	REPS2	-1.40446	4.74019e-05	1084
chr4	74889262	74890088	intergenic	ENST00000464637	RN7SL218P	-1.21011	0.000426787	826
chr8	127836689	127837275	intergenic	ENST00000519319	PCAT1	-1.41005	3.59219e-14	586
chr5	60757258	60757764	intron	ENST00000252744	ZSWIM6	-1.20245	6.48118e-05	506
chr3	151576923	151578197	intron	ENST00000475855	RP11-454C18.2	-1.62036	0.0001878	1274
chrX	17050088	17050991	intron	ENST00000380064	REPS2	-1.21586	4.08468e-05	903
chr15	54081718	54082628	intergenic	ENST00000383914	RNU6-449P	-1.63495	0.000313026	910
chr4	115433283	115434630	intergenic	ENST00000310836	UGT8	-1.22677	6.43721e-06	1347
chr6	131579943	131580553	intron	ENST00000474850	AKAP7	-1.60763	5.7492e-07	610
chr7	65226259	65226827	promoter	ENST00000384058	SNORA15	-1.65117	3.50652e-05	568
chr12	22715040	22716069	intergenic	ENST00000542742	RP11-359J14.3	-1.651	1.94294e-06	1029
chr8	8543551	8544101	intergenic	ENST00000519106	CLDN23	-1.52584	3.7686e-05	550
chr17	56477290	56477780	intron	ENST00000583841	BZRAP1-AS1	-1.08774	9.24545e-05	490
chr4	30903182	30904207	intron	ENST00000511884	PCDH7	-1.0904	1.77937e-05	1025
chr12	13539722	13539939	promoter	ENST00000532841	C12orf36	-1.34369	0.00045205	217
chr12	13539993	13540519	promoter	ENST00000531049	C12orf36	-1.3436	8.73235e-05	526
chr4	109875916	109876470	intron	ENST00000399126	COL25A1	-1.34478	0.000265074	554
chr15	97862475	97863361	promoter	ENST00000559394	RP11-315L6.1	-1.51584	0.000470445	886
chr5	32302570	32303291	intron	ENST00000513622	MTMR12	-1.36244	0.000463393	721
chr15	30110396	30110856	intron	ENST00000473741	TJP1	-1.14092	0.000291669	460
chr4	175181121	175181620	intron	ENST00000513696	FBXO8	-1.43218	4.05916e-05	499
chr21	16513635	16514425	intergenic	ENST00000449746	AF127577.12	-1.3783	2.87547e-05	790
chr2	66800612	66801208	promoter	ENST00000433396	AC007392.3	-1.41066	0.000508974	596
chr3	169097224	169097849	intron	ENST00000485957	MECOM	-1.22678	1.25959e-05	625
chr4	149352458	149353065	intron	ENST00000511528	NR3C2	-1.01504	0.000907166	607
chr7	116452899	116453499	promoter	ENST00000464223	CAPZA2	-1.44445	9.69691e-06	600
chr12	122595449	122596247	intron	ENST00000319080	MLXIP	-1.04481	0.000929293	798
chrX	110580244	110580776	intron	ENST00000496551	DCX	-1.32534	0.000657776	532
chr6	56558773	56559190	promoter	ENST00000521104	DST	-1.14287	0.000824004	417
chr8	71578881	71579614	promoter	ENST00000276590	LACTB2	-1.08708	0.000213843	733
chr14	31503002	31503435	intron	ENST00000555417	AP4S1	-1.34702	3.10807e-07	433
chr5	55053665	55054839	intron	ENST00000504880	SLC38A9	-1.4539	2.72555e-05	1174
chr14	68631120	68631904	intron	ENST00000557045	RAD51B	-1.19152	0.000907166	784
chr4	53728083	53728700	promoter	ENST00000515677	RASL11B	-1.00337	3.36988e-05	617
chrX	17878644	17879810	promoter	ENST00000545871	RAI2	-1.24405	0.000429543	1166
chr17	31121546	31122070	intron	ENST00000583621	MYO1D	-1.43389	0.000674684	524
chr13	73899238	73900358	intergenic	ENST00000420129	MARK2P12	-1.06694	0.000216442	1120
chr7	117356474	117357412	intron	ENST00000445366	CTTNBP2	-1.09738	0.000347052	938
chr17	71856589	71857110	intergenic	ENST00000580370	CTD-2532D12.5	-1.04749	0.000908562	521
chr4	87863404	87863696	intron	ENST00000511442	AFF1	-1.14236	0.000104544	292
chr14	90114844	90115344	promoter	ENST00000516846	Y_RNA	-1.33339	0.000628966	500
chr13	113339543	113340006	intergenic	ENST00000356049	C13orf35	-1.43021	0.000404899	463
chr18	20714210	20714563	promoter	ENST00000579963	CABLES1	-1.17664	7.18232e-05	353
chr13	106458613	106459355	intergenic	ENST00000415294	LINC00343	-1.0854	0.000397294	742
chr18	10798713	10799240	intron	ENST00000579112	PIEZO2	-1.31034	2.65564e-05	527
chr4	154110178	154111052	intron	ENST00000437508	TRIM2	-1.00234	0.000418861	874
chr15	74305515	74306058	intron	ENST00000564725	PML	-1.73306	0.000622514	543
chr5	60550923	60551655	intron	ENST00000503882	CTC-436P18.3	-1.45385	5.59342e-06	732
chr10	60228227	60229121	intergenic	ENST00000373886	BICC1	-1.33339	9.15979e-05	894
chr2	151828282	151829233	intergenic	ENST00000425983	AC023469.2	-1.10217	9.51133e-05	951
chr4	156625042	156625531	intron	ENST00000513574	GUCY1A3	-1.15759	1.83278e-05	489
chr16	82061215	82061820	intergenic	ENST00000563491	HSD17B2	-1.53387	4.53238e-06	605
chr3	27683392	27684170	intergenic	ENST00000607601	RP11-222K16.1	-1.08347	0.000470791	778
chr8	38624299	38625022	intron	ENST00000348567	TACC1	-1.02886	8.64836e-05	723
chr17	46018633	46019210	promoter	ENST00000433001	AC003665.1	-1.14664	0.000216952	577
chr5	139544548	139545540	exon	ENST00000607850_189600		-1.19954	0.000318792	992
chr4	30954382	30954826	intron	ENST00000509759	PCDH7	-1.17089	0.00052295	444
chrX	35457520	35458562	intergenic	ENST00000516602	RNU6-1087P	-1.05523	0.000201107	1042
chr8	17652219	17652783	intron	ENST00000381862	MTUS1	-1.53109	5.60442e-05	564
chr1	172137033	172137953	intron	ENST00000523513	DNM3	-1.2817	0.000978863	920
chr4	155664739	155665500	promoter	ENST00000510733	LRAT	-1.59448	1.92651e-14	761
chr22	39317071	39317566	promoter	ENST00000450216	CTA-150C2.13	-1.00418	0.000299488	495
chr11	22696063	22696714	promoter	ENST00000433790	GAS2	-1.36111	2.15711e-06	651
chr5	66381100	66381787	intron	ENST00000447738	MAST4	-1.08875	0.000128505	687
chr4	45648854	45650096	intergenic	ENST00000363850	RNU6-931P	-1.01844	0.000278707	1242
chr4	187564825	187565498	intron	ENST00000441802	FAT1	-1.39853	5.30974e-07	673
chr15	53746791	53747925	intergenic	ENST00000567224	WDR72	-1.40135	4.95969e-05	1134
chr4	105862880	105863326	intron	ENST00000515649	RP11-556I14.1	-1.10872	0.000716702	446
chr4	77521435	77522140	intron	ENST00000485780	SHROOM3	-1.12969	0.0007169	705
chr1	160512233	160512642	exon	ENST00000534968_54273		-1.54169	0.000141048	409
chr4	25789258	25790342	intron	ENST00000502949	SEL1L3	-1.48969	6.04661e-05	1084
chr21	15588231	15588966	promoter	ENST00000400577	RBM11	-1.35524	3.98025e-05	735
chr15	23095116	23095978	promoter	ENST00000559762	RP11-566K19.5	-1.14018	6.83955e-05	862
chr10	3598428	3598998	intergenic	ENST00000426811	RP11-482E14.2	1.86781	0.000525509	570
chr12	43309649	43310455	intergenic	ENST00000603420	RP11-510P12.1	-1.25559	0.000300172	806
chr2	36008748	36009185	intergenic	ENST00000431951	MRPL50P1	-1.81063	0.000220604	437
chr4	175547466	175548242	intergenic	ENST00000274093	GLRA3	-1.42591	0.000165851	776
chr12	123129219	123129801	intron	ENST00000356987	HCAR1	1.17217	0.000345696	582
chr8	42082268	42083254	promoter	ENST00000459183	snoU13	-1.26057	0.000541772	986
chr5	139598938	139599611	intron	ENST00000509789	CYSTM1	-1.21983	0.000552213	673
chr7	121037949	121038214	promoter	ENST00000411715	CYCSP19	-1.35192	9.24867e-07	265
chr4	94763615	94764289	intergenic	ENST00000306011	ATOH1	-1.25663	0.000252589	674
chr12	12603953	12604650	promoter	ENST00000605743	RP11-253I19.4	-1.48027	0.000824004	697
chr18	21075012	21075330	intergenic	ENST00000269221	C18orf8	-1.19449	0.000367623	318
chrX	23925684	23926349	promoter	ENST00000490078	APOO	-1.02492	8.00593e-05	665
chr21	36250878	36251125	intron	ENST00000486278	RUNX1	-1.31657	0.000716702	247
chr18	8329209	8329564	intron	ENST00000577827	PTPRM	-1.19067	0.000140351	355
chr2	73944031	73944360	intergenic	ENST00000489476	TPRKB	-1.29276	2.15407e-06	329
chr4	37491862	37492339	intron	ENST00000508175	C4orf19	-1.21169	5.36202e-05	477
chrY	2558421	2558773	intergenic	ENST00000516032	RNU6-1334P	-1.32333	9.60451e-05	352
chr15	63969949	63970349	promoter	ENST00000559715	HERC1	-1.11254	0.000488605	400
chr18	19664513	19664896	intergenic	ENST00000579830	RP11-595B24.2	-1.14982	4.93296e-07	383
chr4	74548559	74549428	intergenic	ENST00000436089	AC112518.3	-1.1856	0.0004076	869
chr18	9422752	9423417	intergenic	ENST00000262120	TWSG1	-1.51443	0.000352393	665
chr18	21464667	21465113	promoter	ENST00000586751	LAMA3	-1.31288	6.65954e-05	446
chr4	48261077	48261668	intron	ENST00000381501	TEC	-1.27567	8.24587e-05	591
chr12	15305835	15306272	promoter	ENST00000541243	RERG-AS1	-1.21106	5.49445e-05	437
chr4	105979088	105979826	intron	ENST00000506386	RP11-556I14.1	-1.07897	0.000446355	738
chrX	2608934	2609490	promoter	ENST00000381180	CD99	-1.44208	8.95252e-07	556
chr13	73544410	73545113	promoter	ENST00000469712	PIBF1	-1.57633	1.08098e-06	703
chr4	55896756	55897737	promoter	ENST00000517006	RNU6-410P	-1.38956	0.000161107	981
chr4	13703459	13704075	intron	ENST00000510907	RP11-341G5.1	-1.30651	3.24206e-05	616
chr14	64137369	64137812	intergenic	ENST00000247225	SGPP1	-1.70835	0.000402143	443
chr12	26421726	26422408	intron	ENST00000540392	RP11-283G6.4	-1.36654	8.15412e-05	682
chr18	4004111	4004976	promoter	ENST00000582051	DLGAP1	-1.51178	0.000347052	865
chrX	16328282	16328968	intergenic	ENST00000516839	AC078993.1	-1.31281	0.000285275	686
chrX	13012317	13012875	intergenic	ENST00000451311	TMSB4X	-1.75388	2.42225e-05	558
chr5	50521576	50522552	intergenic	ENST00000468490	CTD-2312P21.1	-1.05848	0.000112925	976
chr4	87933836	87934323	intron	ENST00000544085	AFF1	-1.28149	0.000110078	487
chr15	57619201	57619605	promoter	ENST00000567319	RP11-358M11.4	-1.28845	0.00013956	404
chr8	118959719	118960347	intron	ENST00000436216	EXT1	-1.20457	9.72502e-05	628
chr4	170106361	170107215	intron	ENST00000508685	SH3RF1	-1.54824	6.52578e-06	854
chr14	23029755	23030313	intergenic	ENST00000557595	AE000662.92	-1.03135	2.49751e-05	558
chr13	102392011	102392599	intron	ENST00000376143	FGF14	-1.38185	0.000518393	588
chr4	186639663	186640609	intron	ENST00000456060	SORBS2	-1.17266	0.000233046	946
chr17	35281035	35281678	intron	ENST00000529264	RP11-445F12.1	-1.2212	1.83278e-05	643
chr18	19790101	19790813	intergenic	ENST00000578741	RP11-627G18.4	-1.42987	1.96595e-07	712
chr4	85432843	85433341	intergenic	ENST00000295886	NKX6-1	-1.14762	0.000508974	498
chr1	40357889	40358640	intergenic	ENST00000397332	MYCL	-1.29797	7.37591e-05	751
chr13	52532098	52532856	intron	ENST00000542656	ATP7B	-1.02797	7.51579e-05	758
chr12	92940036	92940836	promoter	ENST00000459090	snoU13	-1.49646	7.59934e-05	800
chr4	158954507	158955331	intergenic	ENST00000513850	RP11-312A15.3	-1.06916	2.33335e-06	824
chrX	132843583	132844339	intron	ENST00000406757	GPC3	-1.88114	1.51036e-05	756
chr5	31048491	31049119	intergenic	ENST00000495944	RPL19P11	-1.19134	0.000418101	628
chr18	24337137	24337871	intron	ENST00000579964	AQP4-AS1	-1.31557	0.00059378	734
chr4	151435655	151436697	intron	ENST00000513021	LRBA	-1.1012	0.000684411	1042
chr4	72003550	72004695	intergenic	ENST00000264485	SLC4A4	-1.26659	0.000252589	1145
chr16	52290147	52290849	promoter	ENST00000408588	AC007333.1	-1.27008	0.000100933	702
chr18	19624260	19625733	intron	ENST00000584898	RP11-595B24.1	-1.36623	3.07344e-07	1473
chr18	21209345	21209877	promoter	ENST00000587763	ANKRD29	-1.40921	2.98615e-10	532
chr13	102399458	102399928	intron	ENST00000376143	FGF14	-1.68225	3.84466e-06	470
chr4	106772105	106772882	intron	ENST00000510876	INTS12	-1.10652	0.000220696	777
chr18	21290854	21291433	promoter	ENST00000588044	RPL23AP77	-1.40739	5.06187e-05	579
chr13	108486621	108487030	promoter	ENST00000449551	FAM155A-IT1	-1.35164	0.000594563	409
chr8	135029476	135029978	intergenic	ENST00000605278	RP11-157E21.2	-1.27176	0.000584666	502
chr13	73614637	73615691	intergenic	ENST00000437000	PSMD10P3	-1.08988	0.000314527	1054
chr18	60766821	60767604	intergenic	ENST00000398117	BCL2	-1.00556	0.000178291	783
chr9	27385265	27386040	intron	ENST00000603061	MOB3B	-1.30778	0.000350592	775
chr17	72970801	72971274	promoter	ENST00000532900	HID1	-1.28557	0.000281606	473
chrX	24163828	24164250	intergenic	ENST00000427551	ZFX-AS1	-1.95051	1.86806e-06	422
chr18	70985941	70986635	intergenic	ENST00000563172	CTD-2354A18.1	-1.61156	0.000312831	694
chr12	9880385	9880890	intron	ENST00000327839	CLECL1	-1.33098	0.00081169	505
chr13	60181712	60182550	intergenic	ENST00000400324	DIAPH3	-1.25648	6.92134e-05	838
chr15	90877324	90877942	intergenic	ENST00000412799	GABARAPL3	-1.16676	0.000217363	618
chr18	59402679	59403762	intron	ENST00000590968	RP11-879F14.1	-1.27691	0.000824568	1083
chr14	39308853	39309445	promoter	ENST00000557440	LINC00639	-1.08245	0.000137668	592
chr4	22943322	22944138	intergenic	ENST00000511453	RP11-412P11.1	-1.15897	0.000750173	816
chr4	139833077	139833445	intron	ENST00000507038	RP11-371F15.3	-1.02837	0.000237597	368
chr18	19686422	19686904	intergenic	ENST00000579830	RP11-595B24.2	-1.10888	6.52578e-06	482
chr10	43137085	43137382	intergenic	ENST00000486614	ZNF33B	-1.3538	0.000249392	297
chr20	15119226	15119713	intron	ENST00000310348	MACROD2	-1.50862	5.02954e-07	487
chr21	36168889	36169428	intron	ENST00000399240	RUNX1	-1.08752	0.000901851	539
chr18	4017582	4018096	intron	ENST00000577430	DLGAP1	-1.25651	0.00076998	514
chr5	132208952	132209463	promoter	ENST00000485457	LEAP2	-1.25312	0.000748317	511
chr7	115979679	115980039	intron	ENST00000446355	AC002066.1	-1.22254	0.000490184	360
chr18	55102256	55103165	promoter	ENST00000581316	AC090340.1	-1.02098	0.000313026	909
chr4	170035695	170036113	intron	ENST00000284637	SH3RF1	-1.60884	0.000170993	418
chrX	15872339	15873736	promoter	ENST00000421527	AP1S2	-1.08514	2.084e-08	1397
chr4	177114274	177114599	promoter	ENST00000515234	SPATA4	-1.68751	0.000233374	325
chr18	40105871	40106286	intron	ENST00000589068	LINC00907	-1.4009	0.000734411	415
chr13	99300363	99300982	intergenic	ENST00000430810	CALM2P4	-1.25348	0.000163491	619
chr7	12969053	12969525	intergenic	ENST00000441256	RBMX2P4	-1.31498	0.000347297	472
chrX	117907769	117908146	intron	ENST00000371637	IL13RA1	-1.28201	0.00022191	377
chr1	12050437	12051116	intron	ENST00000412236	MFN2	1.26792	0.000831504	679
chr4	171147427	171147816	intergenic	ENST00000504509	RP11-789C1.1	-1.57843	0.000868759	389
chr12	13158692	13159059	intron	ENST00000543321	RP11-377D9.3	-1.65959	0.000270437	367
chr8	29595979	29596739	intron	ENST00000506121	LINC00589	-1.10089	3.39638e-05	760
chr8	22312699	22313062	intron	ENST00000522000	PPP3CC	-1.40661	0.000263212	363
chr4	103811017	103811934	intron	ENST00000514972	SLC9B1	-1.11103	0.000534817	917
chr8	8549498	8549897	intergenic	ENST00000519106	CLDN23	-1.37984	0.000323386	399
chr4	106818891	106819676	promoter	ENST00000513430	NPNT	-1.03858	0.000766869	785
chr10	6343519	6344014	intron	ENST00000399868	RP11-563J2.2	-1.02164	0.000256021	495
chr9	78528856	78529314	promoter	ENST00000459505	AL359253.1	-1.59139	9.36824e-06	458
chr5	17114415	17114792	intron	ENST00000606445	BASP1	-1.0615	0.00031952	377
chrX	15624226	15624853	intron	ENST00000421585	GS1-594A7.3	-1.43993	0.000570254	627
chr18	21189439	21189988	intron	ENST00000591617	ANKRD29	-1.53794	1.64835e-05	549
chr10	115312349	115312929	promoter	ENST00000541666	HABP2	-1.19436	0.000925641	580
chr6	119915982	119916519	intergenic	ENST00000368468	MAN1A1	-1.25601	0.000825514	537
chr19	39646961	39647663	promoter	ENST00000599657	PAK4	1.28224	0.000273695	702
chr4	157873335	157873855	intron	ENST00000422544	PDGFC	-1.57977	0.000322868	520
chr4	77510524	77510923	intron	ENST00000485780	SHROOM3	-1.06012	0.000256021	399
chr3	7246159	7246840	intron	ENST00000435689	GRM7	-1.25158	0.000772363	681
chr18	9673064	9673873	intergenic	ENST00000581937	KRT18P8	-1.15522	0.000572527	809
chr18	71068317	71068856	intergenic	ENST00000563172	CTD-2354A18.1	-1.22452	0.00088518	539
chr4	18814749	18815500	intergenic	ENST00000503815	RP11-608B3.1	-1.54154	0.000649975	751
chr18	9736984	9737287	promoter	ENST00000578806	RP11-692N5.2	-1.58317	0.000750427	303
chr12	21597079	21597766	intron	ENST00000538582	PYROXD1	-1.38376	7.59934e-05	687
chr18	28981489	28981834	promoter	ENST00000581452	RP11-534N16.1	-1.55725	0.000537187	345
chr5	37165920	37166523	intron	ENST00000511824	C5orf42	-1.14679	0.00013591	603
chr12	60566172	60566790	intergenic	ENST00000551882	RP11-335M9.1	-1.26381	0.00066534	618
chr18	26372413	26372889	intergenic	ENST00000582726	RP11-510D21.1	-1.30314	0.000133314	476
chrX	3631095	3632157	promoter	ENST00000262848	PRKX	-1.24815	2.11582e-06	1062
chr18	3250757	3251051	promoter	ENST00000578562	MYL12A	-1.0523	0.000890092	294
chr18	65288323	65288979	intron	ENST00000583687	RP11-638L3.1	-1.51393	0.00042015	656
chr5	144843814	144844163	intergenic	ENST00000510259	PRELID2	-1.41085	9.95243e-05	349
chr18	21544367	21545241	intron	ENST00000582300	RP11-403A21.1	-1.05738	0.000424369	874
chr12	71557965	71558303	intron	ENST00000549421	TSPAN8	-1.61216	0.000176881	338
chr12	13025022	13026103	intergenic	ENST00000459725	RPL13AP20	-1.09385	0.000248617	1081
chr12	71555389	71555659	intron	ENST00000549421	TSPAN8	-1.60278	0.000553391	270
chr5	54660393	54660916	intron	ENST00000545714	SKIV2L2	-1.16163	0.000714097	523
chr6	106894847	106895225	intergenic	ENST00000365516	RNA5SP211	-1.79786	0.000200806	378
chrX	77192772	77193146	intron	ENST00000602791	RP5-1000K24.2	-1.22783	0.000240825	374
chr18	12000289	12000722	promoter	ENST00000588863	IMPA2	-2.16255	3.39638e-05	433
chr18	3456781	3457062	promoter	ENST00000472042	TGIF1	-1.74701	3.13375e-05	281
chr5	43893907	43894383	intergenic	ENST00000508829	RP11-8L21.1	-1.60956	0.000117377	476
chr13	35515748	35516975	promoter	ENST00000379939	NBEA	-1.5762	3.816e-11	1227
chr18	26374435	26374857	intergenic	ENST00000582726	RP11-510D21.1	-1.31277	0.000210379	422
chr15	89668375	89668644	intron	ENST00000562073	ABHD2	-1.64599	0.00025907	269
chr4	37978642	37979668	promoter	ENST00000446803	TBC1D1	-1.05841	6.42235e-05	1026
chr13	77498752	77499091	intergenic	ENST00000426582	BTF3P11	-1.3737	0.000837187	339
chrX	105961933	105962318	intron	ENST00000324342	RNF128	-1.51028	0.000965769	385
chr14	56355837	56356276	intergenic	ENST00000569625	RP11-1012E15.1	-1.07654	0.000353559	439
chr3	66543117	66543471	intron	ENST00000475366	LRIG1	-1.22675	0.00014663	354
chr4	4501198	4501552	intron	ENST00000512780	STX18	-1.43501	0.000840543	354
chr15	90401815	90402255	intron	ENST00000559629	C15orf38-AP3S2	-1.9262	2.49751e-05	440
chr7	13005419	13005842	intergenic	ENST00000441256	RBMX2P4	-1.14894	0.000259042	423
chr14	37798337	37798669	intron	ENST00000556940	MIPOL1	-1.52336	6.7095e-06	332
chr17	48774453	48774711	promoter	ENST00000364470	Y_RNA	-1.16193	0.000669046	258
chr13	32519681	32520190	intron	ENST00000428783	EEF1DP3	-1.12138	7.09807e-06	509
chr17	10640501	10640980	intron	ENST00000583012	CTC-297N7.5	-1.12087	5.15686e-05	479
chr8	142140988	142141629	promoter	ENST00000517908	RP11-809O17.1	1.22913	0.000365833	641
chr9	45008582	45009082	intron	ENST00000421848	RP11-374M1.4	-1.17352	0.000604521	500
chr18	19748853	19749787	promoter	ENST00000583490	GATA6-AS1	-1.54401	1.02113e-06	934
chr8	17646298	17647375	intron	ENST00000381862	MTUS1	-1.19624	0.000572527	1077
chr17	618801	619322	promoter	ENST00000437048	VPS53	-1.27249	0.000668536	521
chr13	93125967	93126657	intron	ENST00000377067	GPC5	-1.64084	0.000599672	690
chr10	65479061	65479739	intron	ENST00000444770	RP11-170M17.1	-1.7178	1.23821e-06	678
chr3	19189370	19190217	promoter	ENST00000452398	KCNH8	-1.61078	1.60546e-05	847
chr1	59245356	59246066	intergenic	ENST00000371222	JUN	-1.22589	4.71294e-05	710
chr9	105629671	105630230	intergenic	ENST00000430854	RP11-338N12.1	-1.49789	0.000365833	559
chr2	134946547	134947309	intron	ENST00000409645	MGAT5	-1.1115	0.000810235	762
chr12	113905094	113906232	intron	ENST00000261731	LHX5	1.03156	0.000755326	1138
chr13	78271260	78272125	promoter	ENST00000466548	SLAIN1	-1.58102	4.59196e-08	865
chr14	68658282	68659082	intron	ENST00000557045	RAD51B	-1.08095	4.42866e-05	800
chrX	22003441	22003730	intron	ENST00000415881	SMS	-1.07541	0.000188622	289
chr7	38903200	38903772	intron	ENST00000457055	VPS41	-1.1574	4.16142e-06	572
chr17	53510366	53511001	intergenic	ENST00000262065	MMD	-1.11054	0.000172764	635
chr3	194353440	194353664	promoter	ENST00000447139	AC046143.3	1.06558	0.000816795	224
chr12	15373831	15374573	promoter	ENST00000537717	RERG	-1.01826	2.08953e-05	742
chr15	52199610	52200183	promoter	ENST00000606352	U6	-1.12103	2.33309e-08	573
chrY	2476943	2477666	intergenic	ENST00000516032	RNU6-1334P	-1.18739	0.000139966	723
chr17	46024345	46024764	promoter	ENST00000580372	RP11-6N17.6	-1.15687	0.000912918	419
chrX	1710260	1710695	promoter	ENST00000381261	AKAP17A	-1.00512	0.000665373	435
chrY	2558832	2559585	intergenic	ENST00000516032	RNU6-1334P	-1.3312	8.3673e-07	753
chr18	23806089	23807166	promoter	ENST00000418698	TAF4B	-1.38548	2.68282e-05	1077
chr4	69598563	69599228	intergenic	ENST00000509261	RP11-1267H10.4	-1.31413	9.15891e-08	665
chr12	6419391	6420221	promoter	ENST00000396988	PLEKHG6	-1.047	0.000454369	830
chr18	2984812	2985290	promoter	ENST00000584915	LPIN2	-1.5756	6.04661e-05	478
chrX	20392961	20393546	intergenic	ENST00000517169	RN7SKP183	-1.03103	0.000885896	585
chr15	66124847	66125582	intron	ENST00000568850	RAB11A	-1.06823	6.52578e-06	735
chr4	119273882	119274465	promoter	ENST00000296498	PRSS12	-1.00091	5.26218e-05	583
chr3	19188141	19189179	promoter	ENST00000328405	KCNH8	-1.12696	0.000231162	1038
chr11	94335540	94336653	intron	ENST00000537874	RP11-867G2.8	-1.14069	1.08197e-05	1113
chr18	29665492	29665879	intron	ENST00000583184	RP11-53I6.2	-1.70319	0.000288434	387
chr5	176513355	176514471	promoter	ENST00000513166	FGFR4	-1.02121	0.000257223	1116
chr18	12376764	12377928	promoter	ENST00000590811	AFG3L2	-1.05015	0.000416023	1164
chrX	33780627	33780788	intron	ENST00000445233	RP11-305F18.1	-1.3188	0.000971924	161
chrX	83441953	83443818	promoter	ENST00000460730	RPS6KA6	-1.03973	0.000129484	1865
chr4	15679072	15679693	intron	ENST00000514541	FBXL5	-1.30126	6.55494e-10	621
chr3	194432537	194433012	intron	ENST00000423318	AC090505.6	1.01187	0.000609527	475
chr17	36070163	36070788	intron	ENST00000560016	HNF1B	-1.78791	6.28686e-11	625
chr18	28551397	28551656	intron	ENST00000583580	RP11-25I11.1	-1.92827	8.55811e-05	259
chr18	21795580	21796435	promoter	ENST00000384039	RNU6-435P	-1.00326	0.000950643	855
chr4	89897580	89898181	intron	ENST00000509094	FAM13A	-1.1482	0.000964647	601
chr8	40013191	40014286	intergenic	ENST00000315792	C8orf4	-1.02624	0.000353652	1095
chr4	52883991	52884363	promoter	ENST00000343457	LRRC66	-1.29788	0.000260726	372
chr3	66692481	66692862	intergenic	ENST00000459863	RPL21P41	-1.43194	0.000795716	381
chr18	19748357	19748632	promoter	ENST00000579431	GATA6-AS1	-1.26241	0.000177255	275
chr5	58145773	58146112	intron	ENST00000510198	CTD-2176I21.2	-1.35178	1.21937e-05	339
chr5	40485204	40485821	intergenic	ENST00000583717	AC108105.1	-1.22005	0.000236403	617
chr7	64532350	64532740	promoter	ENST00000384334	SNORA15	-1.70186	6.43721e-06	390
chr18	21450963	21451245	promoter	ENST00000269217	LAMA3	-1.41249	1.81828e-07	282
chr15	57899754	57900281	intron	ENST00000569089	MYZAP	-1.17322	1.94294e-06	527
chr12	27425172	27426386	intron	ENST00000543246	STK38L	-1.10832	1.96514e-05	1214
chr2	306486	306655	promoter	ENST00000592090	AC079779.5	1.88821	9.52334e-05	169
chr16	83983871	83984533	promoter	ENST00000361711	OSGIN1	1.34547	7.08241e-05	662
chr7	591580	592225	promoter	ENST00000517177	AC147651.2	1.22975	0.000182721	645
Median peak width								595.5
Min								151
Max								2612
