# Supplementary material for: Pancreatic cancer prognosis is predicted by an ATAC-array technology for assessing chromatin accessibility
Source: Nat Commun. 2021 May 24;12:3044. doi: 10.1038/s41467-021-23237-2 (PMC8144607; doi:10.1038/s41467-021-23237-2)
Supplement: Supplementary file 6 — Supplementary Data 4 [file 41467_2021_23237_MOESM6_ESM.xlsx]

## Sheet: Sheet1
Supplementary Data 4: HNF1b TF-binding motif identified to the nearest genes
Annotation	Transcript ID	Gene symbol
promoter	ENST00000427426	RP5-857K21.7
promoter	ENST00000514057	MTATP6P1
intergenic	ENST00000518796	RP11-726G23.2
promoter	ENST00000435212	MTATP8P2
promoter	ENST00000467115	MTATP8P1
promoter	ENST00000574371	RP11-750B16.1
intergenic	ENST00000518796	RP11-726G23.2
promoter	ENST00000515896	RNA5-8SP6
intergenic	ENST00000571006	ANKRD26P1
promoter	ENST00000410336	RNA5SP425
intergenic	ENST00000583871	AC136932.2
promoter	ENST00000571643	CDC27
intergenic	ENST00000571006	ANKRD26P1
promoter	ENST00000531861	EYA4
promoter	ENST00000520146	RP11-473O4.3
promoter	ENST00000466053	FBXO24
promoter	ENST00000604952	MTRNR2L6
intergenic	ENST00000438417	TRBV25OR9-2
intergenic	ENST00000518938	CTB-63M22.1
promoter	ENST00000457379	AC009234.1
promoter	ENST00000268042	ARRDC4
promoter	ENST00000557372	SEL1L
promoter	ENST00000409010	COQ10B
promoter	ENST00000376544	TLE4
promoter	ENST00000542194	GOLT1B
promoter	ENST00000448789	RAB5B
promoter	ENST00000578512	hsa-mir-3181
intron	ENST00000437428	FAM157A
promoter	ENST00000405805	HMGB1
promoter	ENST00000368107	DUSP23
promoter	ENST00000522480	CTD-2547E10.2
intergenic	ENST00000571006	ANKRD26P1
intergenic	ENST00000524806	CTD-2119L1.1
promoter	ENST00000557310	EIF2S1
promoter	ENST00000606967	RP11-277B15.3
promoter	ENST00000361735	METTL13
promoter	ENST00000515439	DTWD2
promoter	ENST00000472747	SERPINI1
promoter	ENST00000507251	CTD-2203K17.1
promoter	ENST00000486100	PRPF40A
promoter	ENST00000554389	RP11-857B24.1
promoter	ENST00000514109	UBA6-AS1
promoter	ENST00000274457	FEM1C
promoter	ENST00000459421	MIR2110
promoter	ENST00000519792	TRIQK
promoter	ENST00000485275	LRIF1
promoter	ENST00000222574	HBP1
promoter	ENST00000562919	RP11-73K9.2
promoter	ENST00000497393	GTF2E1
promoter	ENST00000379160	PCNA
promoter	ENST00000503687	KCTD7
promoter	ENST00000548304	KANSL2
promoter	ENST00000583046	MBD2
promoter	ENST00000262719	PHLPP1
promoter	ENST00000502397	ELMOD2
promoter	ENST00000523863	WWP1
promoter	ENST00000487884	AC093627.9
intergenic	ENST00000504996	BIN2P1
promoter	ENST00000609497	RP5-1159O4.1
promoter	ENST00000461679	C9orf72
promoter	ENST00000554117	PNN
promoter	ENST00000442889	RP11-312B8.1
promoter	ENST00000557398	FAM174B
promoter	ENST00000424861	STK3
promoter	ENST00000558280	NRL
promoter	ENST00000596206	AC132192.1
promoter	ENST00000510572	MTND1P22
promoter	ENST00000447622	RP11-19J3.5
promoter	ENST00000527783	C12orf60
promoter	ENST00000500009	RP11-10L7.1
promoter	ENST00000560177	NUSAP1
promoter	ENST00000591519	VPS4B
promoter	ENST00000465212	RP11-567P17.2
promoter	ENST00000397914	CYB5A
promoter	ENST00000607172	RP11-27N21.3
promoter	ENST00000603319	MTATP6P2
promoter	ENST00000470490	PCNP
promoter	ENST00000501300	RP11-588G21.2
promoter	ENST00000447322	RP11-153F1.1
promoter	ENST00000453775	MTND1P9
promoter	ENST00000556135	DAAM1
promoter	ENST00000510212	RPL34-AS1
promoter	ENST00000548240	ALG10B
intergenic	ENST00000481703	RPL7P40
promoter	ENST00000569691	C15orf65
promoter	ENST00000367333	TMEM9
promoter	ENST00000560985	TICRR
promoter	ENST00000532808	BIRC3
promoter	ENST00000257287	CEP135
promoter	ENST00000458310	RFESD
promoter	ENST00000456661	MTND1P11
promoter	ENST00000524307	TBC1D31
promoter	ENST00000417464	UPP1
promoter	ENST00000606406	AC010894.3
promoter	ENST00000515173	DDX11L9
promoter	ENST00000511780	MTND1P19
promoter	ENST00000480135	CTB-13L3.1
promoter	ENST00000526794	DDX10
promoter	ENST00000357650	SLC30A7
promoter	ENST00000508362	RP11-679C8.2
promoter	ENST00000482484	CDC73
promoter	ENST00000448841	WBP1L
promoter	ENST00000514729	RP11-319G6.1
intron	ENST00000472359	ELMO1
promoter	ENST00000451775	AC099850.1
promoter	ENST00000487103	HIVEP1
promoter	ENST00000410396	RNU2-2P
promoter	ENST00000526176	RP11-267N12.3
promoter	ENST00000514358	TOB1-AS1
intron	ENST00000579505	MSI2
intergenic	ENST00000609737	LINC00899
intron	ENST00000513044	RBM47
promoter	ENST00000372336	ZCCHC24
promoter	ENST00000506496	FBXO4
promoter	ENST00000519253	PCM1
intergenic	ENST00000579720	RP11-183C12.1
promoter	ENST00000567047	RP11-626G11.5
promoter	ENST00000472162	SLC25A13
promoter	ENST00000504110	C4orf3
promoter	ENST00000488910	ATG3
intergenic	ENST00000516029	SNORA31
promoter	ENST00000412804	ITPR1-AS1
promoter	ENST00000517906	MTND1P5
promoter	ENST00000425470	AC009313.1
intron	ENST00000551519	PPM1H
promoter	ENST00000372103	NXT2
promoter	ENST00000489079	SRI
promoter	ENST00000506919	MMAA
promoter	ENST00000329321	GPR39
promoter	ENST00000333479	KNTC1
promoter	ENST00000604183	RP5-855F16.1
intron	ENST00000470729	ANKRD30BL
promoter	ENST00000467957	YBX1
promoter	ENST00000526422	NCAPD3
promoter	ENST00000463836	RPL22L1
promoter	ENST00000455281	XXYLT1
promoter	ENST00000603719	MTND5P10
promoter	ENST00000343348	SEMA6A
promoter	ENST00000336984	AGPAT1
intron	ENST00000556280	STON2
promoter	ENST00000509390	RP11-72K17.2
promoter	ENST00000478109	S100A11
promoter	ENST00000602982	CTD-2033C11.1
promoter	ENST00000548317	RARG
intron	ENST00000555971	FAM174B
promoter	ENST00000461063	SOX2-OT
intergenic	ENST00000515153	CTD-2091N23.1
intergenic	ENST00000413339	RP11-464C19.2
promoter	ENST00000326873	STK11
promoter	ENST00000529431	SLC25A45
promoter	ENST00000557972	LACTB
intron	ENST00000361477	ASTN2
promoter	ENST00000449579	DLEU2
promoter	ENST00000510447	COX7C
promoter	ENST00000240499	ZNF141
promoter	ENST00000557151	SIPA1L1
promoter	ENST00000365096	RNA5-8SP4
promoter	ENST00000483799	PLEKHA8
promoter	ENST00000454935	LINC00263
intron	ENST00000468030	RP11-458D21.5
promoter	ENST00000456580	CAPN5
intron	ENST00000476312	ZNF124
intron	ENST00000546508	LINC00609
intergenic	ENST00000419255	SEMA3C
promoter	ENST00000478168	NSFL1C
promoter	ENST00000529500	PSMC3
promoter	ENST00000599849	ALKBH7
promoter	ENST00000572706	RP11-485G7.5
promoter	ENST00000562823	ADPGK
promoter	ENST00000521127	SNHG6
intron	ENST00000464726	SVIL
intron	ENST00000443097	UPK3B
intron	ENST00000355898	ZNF507
promoter	ENST00000419190	RP11-465N4.4
promoter	ENST00000483826	ZNF44
promoter	ENST00000556554	HSP90AA1
promoter	ENST00000475663	NIPAL3
promoter	ENST00000455150	EEF1B2
promoter	ENST00000408991	C19orf73
intergenic	ENST00000367002	RD3
intron	ENST00000466359	NFX1
promoter	ENST00000562781	DOCK9-AS2
intron	ENST00000524649	ARHGAP42
promoter	ENST00000418945	RP11-98I9.4
promoter	ENST00000491275	HMGN5
promoter	ENST00000569912	RP3-496C20.1
promoter	ENST00000537992	ITGB8
promoter	ENST00000434404	RP5-1061H20.3
promoter	ENST00000436821	ZNF443
promoter	ENST00000466778	EVI5
promoter	ENST00000298352	NGB
promoter	ENST00000575007	RP11-109M19.4
promoter	ENST00000556706	CTD-2320B12.3
promoter	ENST00000564582	CHD9
promoter	ENST00000434563	RP11-629N8.3
intron	ENST00000427802	FSTL5
intergenic	ENST00000264170	KYNU
promoter	ENST00000526292	MTMR9
promoter	ENST00000594546	CTD-2331H12.7
intergenic	ENST00000578831	RP11-739L10.1
intergenic	ENST00000356805	SPTBN1
intron	ENST00000534788	UPK2
intergenic	ENST00000427200	AC009414.1
intergenic	ENST00000577703	NDUFV2
intron	ENST00000436216	EXT1
intergenic	ENST00000516867	AL391559.1
intergenic	ENST00000297350	TNFRSF11B
promoter	ENST00000587898	AC010761.14
promoter	ENST00000539601	SLC9A8
intron	ENST00000418403	RP11-462G2.1
promoter	ENST00000373257	LPIN3
promoter	ENST00000543146	CCT2
promoter	ENST00000524246	FAM114A2
intron	ENST00000269209	GAREM
promoter	ENST00000610159	RP11-83A24.2
promoter	ENST00000489731	NOTCH2
intron	ENST00000478540	CDK14
intergenic	ENST00000512978	CTD-2023M8.1
promoter	ENST00000462163	RPN2
promoter	ENST00000461135	C1orf116
promoter	ENST00000369957	MECP2
promoter	ENST00000539810	TBK1
intron	ENST00000289672	PKD1L1
intergenic	ENST00000470993	RPS23P3
intron	ENST00000366892	PARK2
promoter	ENST00000344519	ZNF66
intron	ENST00000468591	EEPD1
promoter	ENST00000601402	GPR108
promoter	ENST00000493201	BACH2
intergenic	ENST00000457453	RP11-510N19.3
promoter	ENST00000430969	TNRC18
promoter	ENST00000392870	GRK5
promoter	ENST00000466108	MTND4P16
intron	ENST00000522028	RP11-486M23.2
intergenic	ENST00000520487	RP11-470M17.2
promoter	ENST00000539824	SH3TC1
intron	ENST00000420095	LMCD1-AS1
promoter	ENST00000528711	RP11-664H7.2
promoter	ENST00000282878	RAB3C
promoter	ENST00000591796	RP11-640A1.4
promoter	ENST00000266077	SLC2A4RG
intron	ENST00000542899	LATS2
promoter	ENST00000587470	VMP1
promoter	ENST00000423427	NLGN1
promoter	ENST00000511833	ZNF721
promoter	ENST00000496932	ELOVL1
intron	ENST00000366952	SLC22A2
promoter	ENST00000413185	AC073283.4
intron	ENST00000425867	GPR98
promoter	ENST00000515784	WDR36
intergenic	ENST00000411737	AC127391.3
promoter	ENST00000544679	NDUFA9
promoter	ENST00000485465	CHMP3
promoter	ENST00000599798	ZNF611
intron	ENST00000553947	RP11-986E7.7
intron	ENST00000514972	SLC9B1
promoter	ENST00000377325	ZNF165
promoter	ENST00000566254	CFDP1
promoter	ENST00000604646	MTRNR2L11
promoter	ENST00000414305	ENPP3
intergenic	ENST00000581937	KRT18P8
promoter	ENST00000599768	MAP1LC3B
intron	ENST00000522573	CSGALNACT1
promoter	ENST00000488068	EPHA1
promoter	ENST00000289135	ESYT3
promoter	ENST00000446169	RP11-410C4.4
intergenic	ENST00000609491	RP11-686O6.1
promoter	ENST00000496225	MEIG1
promoter	ENST00000361875	TSC22D2
promoter	ENST00000375958	ERCC5
intron	ENST00000302196	IL1RAPL1
promoter	ENST00000513795	SPDL1
promoter	ENST00000608228	RP11-130C6.1
promoter	ENST00000608317	PAXIP1-AS1
intron	ENST00000518415	TACC1
promoter	ENST00000481658	FAM117B
intergenic	ENST00000457815	RP11-135A1.3
intergenic	ENST00000393844	SLC29A1
promoter	ENST00000417502	STXBP5-AS1
promoter	ENST00000418279	CEP170B
promoter	ENST00000494922	ACYP2
promoter	ENST00000392263	CASP8
intron	ENST00000500636	RP3-510L9.1
promoter	ENST00000411546	RP11-347C12.2
intergenic	ENST00000605782	RP11-377H23.1
promoter	ENST00000580315	CDC42EP4
intron	ENST00000310974	DPY19L1
promoter	ENST00000469849	INO80B
promoter	ENST00000378747	OPTN
promoter	ENST00000342462	TMPPE
intron	ENST00000262539	PTPN3
intergenic	ENST00000596885	Z95704.4
promoter	ENST00000453658	TJP2
promoter	ENST00000475879	STX7
intergenic	ENST00000345075	ETS1
intron	ENST00000409645	MGAT5
intron	ENST00000532979	CTD-2005H7.2
intergenic	ENST00000396668	TMEM106B
intron	ENST00000540392	RP11-283G6.4
intron	ENST00000557045	RAD51B
intron	ENST00000476890	ETV5
promoter	ENST00000438243	PI4KB
promoter	ENST00000446769	CEBPZ
promoter	ENST00000606080	FRK
promoter	ENST00000500215	RP11-7F17.5
intergenic	ENST00000374875	NRP1
intron	ENST00000444495	EIF2B5
promoter	ENST00000602507	RP6-99M1.2
promoter	ENST00000592314	SF3A2
promoter	ENST00000496491	TM4SF1-AS1
promoter	ENST00000603904	RP11-407N17.3
promoter	ENST00000471541	ZNF717
promoter	ENST00000413687	C1orf106
promoter	ENST00000556318	EXOC5
intron	ENST00000453333	SEMA3E
promoter	ENST00000578221	IMPACT
promoter	ENST00000510154	MRPL3
intergenic	ENST00000445880	RP1-52D1.1
promoter	ENST00000579469	SMIM6
intron	ENST00000517315	NSMCE2
promoter	ENST00000536405	RP11-467L20.10
promoter	ENST00000354370	HNF4G
promoter	ENST00000436880	MIR181A1HG
promoter	ENST00000419308	FOXA2
intron	ENST00000475044	TRPM8
promoter	ENST00000322887	SEC24A
promoter	ENST00000569565	VWA9
intron	ENST00000583629	RP11-176N18.2
intergenic	ENST00000513456	MRPS33P3
intergenic	ENST00000491847	CISH
promoter	ENST00000519046	EIF3H
promoter	ENST00000381465	TRIB2
promoter	ENST00000540648	BTBD8
intergenic	ENST00000555997	ZFP36L1
intron	ENST00000560418	IQGAP1
promoter	ENST00000394691	PLEKHG3
promoter	ENST00000524735	ILK
promoter	ENST00000543494	AP003419.11
intron	ENST00000568850	RAB11A
promoter	ENST00000609260	RP11-702B10.1
promoter	ENST00000355999	STK39
intergenic	ENST00000451362	RP11-139I14.2
intergenic	ENST00000521953	RP11-1149M10.2
promoter	ENST00000485322	ZNF782
intergenic	ENST00000486614	ZNF33B
intron	ENST00000537874	RP11-867G2.8
promoter	ENST00000417638	RP11-3L8.3
intron	ENST00000528921	FAT3
promoter	ENST00000513166	FGFR4
intron	ENST00000375077	CORO2A
intergenic	ENST00000608358	RP11-305L7.7
intron	ENST00000474545	ANXA11
promoter	ENST00000417160	RP11-375A20.1
intron	ENST00000523825	CASC8
intron	ENST00000369016	ENSA
promoter	ENST00000484645	RAPGEF4
promoter	ENST00000537264	ACTR3B
promoter	ENST00000546508	LINC00609
intron	ENST00000514541	FBXL5
intergenic	ENST00000343987	AC096772.6
promoter	ENST00000428289	RP11-196G18.3
promoter	ENST00000483306	LRRFIP2
promoter	ENST00000497374	SPTSSB
promoter	ENST00000418430	AC105760.2
promoter	ENST00000478918	FAM104B
promoter	ENST00000272369	MEIS1
promoter	ENST00000569869	RP5-1024G6.7
promoter	ENST00000595201	CTC-453G23.8
promoter	ENST00000505245	ATP6V1E2
promoter	ENST00000554335	SAMD4A
promoter	ENST00000430859	AC005083.1
promoter	ENST00000505185	RAI14
promoter	ENST00000573502	CDC27
promoter	ENST00000578097	PROCA1
intron	ENST00000452634	VN2R4P
intergenic	ENST00000442326	AC016700.3
promoter	ENST00000308302	GOLT1A
intron	ENST00000539041	SMPDL3A
intergenic	ENST00000411949	AC006460.2
intron	ENST00000484348	FAM129B
intergenic	ENST00000442943	RP11-366L18.1
intergenic	ENST00000419075	AC137675.1
promoter	ENST00000492272	BCL11A
promoter	ENST00000528717	RP11-315O6.1
promoter	ENST00000546034	SLC29A2
promoter	ENST00000579275	AC000403.1
promoter	ENST00000597556	ZNF429
promoter	ENST00000401937	RP4-803A2.1
promoter	ENST00000588071	CCDC130
promoter	ENST00000341155	RP11-22B23.1
intron	ENST00000377833	CUBN
intron	ENST00000371837	LIPA
intergenic	ENST00000536835	RP11-680F8.1
promoter	ENST00000355100	ABHD2
promoter	ENST00000329665	ZSCAN22
promoter	ENST00000396445	KIAA1217
promoter	ENST00000480684	PAX8
intron	ENST00000368149	ARHGAP18
promoter	ENST00000440284	ACSM3
intergenic	ENST00000450628	AC010096.2
promoter	ENST00000272342	ETAA1
promoter	ENST00000521244	C1orf220
intergenic	ENST00000336812	DHX15
intron	ENST00000493223	SMOX
promoter	ENST00000414907	NCOA4
intron	ENST00000388882	TNFAIP8
intron	ENST00000460012	PLCH1
intron	ENST00000609686	GRIN2B
promoter	ENST00000539041	SMPDL3A
promoter	ENST00000584676	RP11-55L4.2
intergenic	ENST00000395824	ZNF287
promoter	ENST00000512816	CXXC5
intron	ENST00000375259	SLC35D2
promoter	ENST00000368267	SMG5
promoter	ENST00000561442	USP3
intron	ENST00000288670	FMNL2
promoter	ENST00000490008	COMMD2
promoter	ENST00000505197	GCLC
promoter	ENST00000581819	RBBP8
intron	ENST00000436111	PKN2
intergenic	ENST00000546569	RP11-154D9.1
intergenic	ENST00000578848	AC022716.1
intron	ENST00000455931	RP11-348F1.2
promoter	ENST00000532370	CTSB
intron	ENST00000524610	RP11-317J19.1
intron	ENST00000522391	MAGI2
intron	ENST00000544938	MMP20
intron	ENST00000262901	SIM1
promoter	ENST00000406098	RP11-331O9.2
promoter	ENST00000299698	A2ML1
promoter	ENST00000443124	EPB41L5
intergenic	ENST00000342435	PLSCR1
promoter	ENST00000488134	TMEM182
intergenic	ENST00000403060	RP11-134C1.1
intron	ENST00000525987	SDHD
promoter	ENST00000326092	RPL21
intron	ENST00000507288	MYO10
promoter	ENST00000415104	RP11-666A1.5
intron	ENST00000310193	CYP7B1
intron	ENST00000402822	ATP9A
intergenic	ENST00000609028	RP11-191L17.1
promoter	ENST00000474115	RP11-93H12.4
intergenic	ENST00000580016	CR381653.1
intron	ENST00000399868	RP11-563J2.2
intergenic	ENST00000414772	RP5-1158E12.3
intergenic	ENST00000447765	PRDX3P3
promoter	ENST00000603780	SNRPGP17
promoter	ENST00000511601	FHDC1
promoter	ENST00000532599	TMEM9B-AS1
promoter	ENST00000505062	FAM156A
promoter	ENST00000384483	Y_RNA
intron	ENST00000420572	RP1-209A6.1
promoter	ENST00000271636	CGN
intron	ENST00000424848	CDK6
intergenic	ENST00000359865	SOGA2
intergenic	ENST00000431501	AC005008.2
promoter	ENST00000519856	RP11-697N18.3
promoter	ENST00000556725	SYNE2
promoter	ENST00000470775	RGS3
intron	ENST00000468050	PFKP
promoter	ENST00000608517	RP11-428K3.1
promoter	ENST00000592674	RPRD1A
intron	ENST00000412065	AC006994.2
intergenic	ENST00000447415	RP4-612B15.2
intron	ENST00000482820	CHN2
intergenic	ENST00000330824	GPIHBP1
promoter	ENST00000267377	SSTR1
intron	ENST00000526728	PRR5L
promoter	ENST00000500504	SEPHS2
intron	ENST00000582311	KSR1
promoter	ENST00000344312	STARD13
intergenic	ENST00000375915	FAM155A
intergenic	ENST00000449746	AF127577.12
intron	ENST00000496116	CMSS1
promoter	ENST00000251566	UGT2A3
promoter	ENST00000467030	DZIP1L
intron	ENST00000551093	CHURC1
intergenic	ENST00000375820	COL4A1
promoter	ENST00000454782	PXT1
promoter	ENST00000477517	C1orf21
promoter	ENST00000435872	RP11-73M7.1
intron	ENST00000019103	SCTR
intergenic	ENST00000416794	CRIP1P3
intron	ENST00000401827	PDE7A
promoter	ENST00000360238	CUEDC1
intron	ENST00000507508	ZNF608
intergenic	ENST00000414407	LINC00398
intergenic	ENST00000422309	COTL1P1
intergenic	ENST00000263054	SORCS1
intergenic	ENST00000555797	CTD-3006G17.2
intergenic	ENST00000263904	STAM2
intron	ENST00000310348	MACROD2
intergenic	ENST00000542219	RP11-43N5.1
intron	ENST00000506346	GPR125
intergenic	ENST00000576600	CTD-2135D7.3
promoter	ENST00000392744	VWA5A
intergenic	ENST00000378970	NR0B1
intron	ENST00000511495	CKMT2-AS1
intron	ENST00000471089	UOX
promoter	ENST00000521063	NDUFAF6
promoter	ENST00000494134	RN7SL653P
promoter	ENST00000493228	PCBD1
promoter	ENST00000500112	CCAT1
intron	ENST00000422276	IQCE
intergenic	ENST00000438679	ISCA1P2
promoter	ENST00000465261	LMO7
promoter	ENST00000517927	MIR146A
promoter	ENST00000392258	CASP8
intergenic	ENST00000297350	TNFRSF11B
promoter	ENST00000352766	PRR5-ARHGAP8
intergenic	ENST00000418331	PTPRJ
promoter	ENST00000544874	BFSP1
intron	ENST00000439343	BLOC1S5-TXNDC5
intron	ENST00000535594	RP11-196H14.2
intron	ENST00000513907	SERINC5
promoter	ENST00000564505	CTD-3037G24.3
intergenic	ENST00000441001	RP11-491H19.1
intergenic	ENST00000266581	AMIGO2
promoter	ENST00000443061	MYOCD
intron	ENST00000509702	PPARGC1A
intergenic	ENST00000429927	CDKL2
intron	ENST00000370882	LRRC1
intergenic	ENST00000569865	RP1-45N11.1
intron	ENST00000453333	SEMA3E
promoter	ENST00000607970	RP11-395N3.2
intergenic	ENST00000413887	RP11-154H17.1
promoter	ENST00000476317	SIPA1L3
promoter	ENST00000355028	BCL2L13
promoter	ENST00000516501	RNY5
intron	ENST00000527088	DLG2
intergenic	ENST00000257192	DSG1
intergenic	ENST00000401507	KIF2A
intron	ENST00000423952	C2orf80
promoter	ENST00000480534	HNMT
intron	ENST00000520837	TSPAN18
intron	ENST00000524717	MAML2
intergenic	ENST00000422059	RP5-1120P11.1
promoter	ENST00000459713	COA1
intron	ENST00000335049	RASSF6
intron	ENST00000323571	WIPF2
promoter	ENST00000544540	TMEM72
intron	ENST00000491540	TACC2
intergenic	ENST00000226574	NFKB1
intron	ENST00000543945	PTPN14
intron	ENST00000481793	RNLS
intergenic	ENST00000407595	CCDC85A
intergenic	ENST00000384472	RNU1-148P
promoter	ENST00000607372	RP11-63G10.3
intergenic	ENST00000585682	FAM198B
promoter	ENST00000359907	HIST1H4A
intergenic	ENST00000408334	MIR1208
intron	ENST00000480180	DNAJC12
intergenic	ENST00000440916	RP11-666A1.4
promoter	ENST00000279488	DUSP6
promoter	ENST00000344111	COX19
intron	ENST00000443501	FNDC3B
intron	ENST00000519319	PCAT1
promoter	ENST00000540918	TTC39C
promoter	ENST00000539778	CMIP
intron	ENST00000603061	MOB3B
intergenic	ENST00000408096	RNU6ATAC19P
intron	ENST00000432694	RP1-15D23.2
intron	ENST00000430776	RP11-541F9.2
promoter	ENST00000464737	PECR
intergenic	ENST00000313754	ARMC10P1
promoter	ENST00000519831	MRPL15
intron	ENST00000517638	RALYL
intron	ENST00000422626	VN2R3P
promoter	ENST00000544190	TBC1D30
promoter	ENST00000259791	HIST1H2AB
promoter	ENST00000371177	TM2D1
intergenic	ENST00000549282	ERBB3
intron	ENST00000583798	MBP
intergenic	ENST00000403786	AC019129.1
intergenic	ENST00000423193	AC090044.2
promoter	ENST00000461137	KIAA1009
intergenic	ENST00000509010	RP11-395P13.6
promoter	ENST00000543612	EPS8
intergenic	ENST00000532428	APIP
promoter	ENST00000541683	FADS1
promoter	ENST00000515608	CTD-2541M15.1
intron	ENST00000414366	RP11-318K12.1
promoter	ENST00000414885	AC019181.2
intergenic	ENST00000295754	TGFBR2
intron	ENST00000505499	EFNA5
intergenic	ENST00000263270	AP2S1
promoter	ENST00000540824	ST8SIA1
exon	ENST00000331222_271714
promoter	ENST00000542871	EDEM2
intergenic	ENST00000562897	RP11-416I2.1
intergenic	ENST00000433288	KRT8P28
intron	ENST00000430457	AC023590.1
intergenic	ENST00000420070	LINC00261
intergenic	ENST00000413286	RP11-543F8.2
intergenic	ENST00000555153	FRDAP
promoter	ENST00000267812	MFAP1
promoter	ENST00000557998	RNF111
intron	ENST00000358991	NCKAP5
intergenic	ENST00000296135	LZTFL1
intron	ENST00000367603	HIVEP2
promoter	ENST00000407916	RP4-791C19.1
intron	ENST00000399703	ANKRD18A
intergenic	ENST00000421575	AC010967.2
promoter	ENST00000471834	SYNE1
intergenic	ENST00000521215	RP11-17A4.4
promoter	ENST00000543621	DNMBP
intergenic	ENST00000449345	RP11-85G21.1
intron	ENST00000519160	RP11-513O17.2
intergenic	ENST00000521269	KB-1299A7.1
intron	ENST00000418858	PHEX
promoter	ENST00000420335	RP11-452F19.3
promoter	ENST00000305354	TM4SF4
intergenic	ENST00000452528	RP11-451O13.1
intron	ENST00000543898	ABCB1
intergenic	ENST00000422116	AC007679.3
intergenic	ENST00000533003	KRT8P7
intergenic	ENST00000216962	PYGB
promoter	ENST00000492180	TBC1D1
promoter	ENST00000587703	PTPN2
intron	ENST00000536311	MYT1
intron	ENST00000523825	CASC8
intergenic	ENST00000364768	RNY4P16
intergenic	ENST00000333274	EFNA5
intron	ENST00000484845	DLGAP1
intergenic	ENST00000416343	RP11-84O12.4
intergenic	ENST00000366955	CENPF
promoter	ENST00000366558	KMO
intron	ENST00000528458	RP11-164N3.3
intergenic	ENST00000542219	RP11-43N5.1
intergenic	ENST00000455940	RP11-572H4.1
intergenic	ENST00000302092	IGHV1OR21-1
intron	ENST00000509789	CYSTM1
promoter	ENST00000584060	RP11-874J12.3
promoter	ENST00000552646	LRIG3
intron	ENST00000507166	FIP1L1
intergenic	ENST00000398197	TBC1D32
intron	ENST00000395357	C9orf3
intron	ENST00000468065	ADAM9
intron	ENST00000392452	MB21D2
intron	ENST00000539096	CSMD1
intergenic	ENST00000272233	RHOB
promoter	ENST00000314332	HIST1H2BC
intergenic	ENST00000453476	AC007381.2
promoter	ENST00000479425	BDH1
intron	ENST00000254657	PER2
intron	ENST00000526713	TRPC6
intergenic	ENST00000429538	PAX8
intergenic	ENST00000561565	RP11-96B5.4
intergenic	ENST00000444513	RP11-1018J11.1
intergenic	ENST00000480924	RPL23AP68
promoter	ENST00000558675	RP11-325N19.3
intron	ENST00000606793	CTD-2116N17.1
intergenic	ENST00000508291	RP11-381N20.1
promoter	ENST00000494137	LAMA2
intron	ENST00000460204	ITGB8
promoter	ENST00000469737	YAE1D1
intron	ENST00000521841	PSD3
promoter	ENST00000533300	RP11-159H10.3
intron	ENST00000396364	FXN
intron	ENST00000498188	DLGAP1
intergenic	ENST00000568811	RP11-307O13.1
intron	ENST00000581419	SKAP1
intergenic	ENST00000413391	RPL17P12
promoter	ENST00000411416	PLAC8
intron	ENST00000510784	FAM65B
intergenic	ENST00000505083	RP11-1057B8.2
intron	ENST00000509665	SEMA6A
promoter	ENST00000447171	AC007255.8
promoter	ENST00000474338	GRHL2
intron	ENST00000577089	RP11-515E23.1
promoter	ENST00000413503	SHANK2
intergenic	ENST00000302165	IRF2BP1
intergenic	ENST00000414350	GGA1
intron	ENST00000549421	TSPAN8
promoter	ENST00000527868	IFT46
promoter	ENST00000526530	DERA
intergenic	ENST00000430677	RP5-1061H20.5
promoter	ENST00000363766	SNORD114-27
promoter	ENST00000423988	RP11-443B7.1
intron	ENST00000367313	LAD1
promoter	ENST00000455245	LINC00537
intergenic	ENST00000457457	AC016735.1
promoter	ENST00000538700	RHNO1
promoter	ENST00000486113	VAV2
intergenic	ENST00000556039	ERO1L
intergenic	ENST00000378204	EXT1
intron	ENST00000479789	BAIAP2L1
promoter	ENST00000607590	RP5-1120P11.1
intron	ENST00000452199	RP11-382E9.1
promoter	ENST00000540635	RP11-711K1.7
intron	ENST00000434452	DSC3
intron	ENST00000590942	CTD-2526M8.3
intron	ENST00000431341	AC013463.2
intergenic	ENST00000455071	RP11-30P6.6
promoter	ENST00000551766	RRN3P3
intron	ENST00000539722	PRKCQ
intron	ENST00000347596	GUCY1A2
exon	ENST00000450216_641720
intron	ENST00000609438	GPRIN3
intergenic	ENST00000438651	AC022431.2
promoter	ENST00000461735	SLC4A2
intron	ENST00000480534	HNMT
intron	ENST00000561306	SYNM
promoter	ENST00000460017	STK40
promoter	ENST00000451794	NEURL3
intron	ENST00000479922	DAGLB
intron	ENST00000485851	TBC1D8
promoter	ENST00000593588	AC004257.1
promoter	ENST00000568469	TMC7
intron	ENST00000476189	EZR
intergenic	ENST00000413008	AP001331.1
promoter	ENST00000593307	WI2-87327B8.1
intron	ENST00000394455	ZFYVE26
intron	ENST00000413030	AC074289.1
intergenic	ENST00000342435	PLSCR1
promoter	ENST00000588559	PTPRH
intron	ENST00000575325	RP11-683L23.1
intergenic	ENST00000495944	RPL19P11
intron	ENST00000395125	DAAM1
promoter	ENST00000420193	PRKG1-AS1
intron	ENST00000416150	AC005027.3
promoter	ENST00000461759	MGST3
intron	ENST00000439304	TRPV5
intron	ENST00000472627	SMURF1
intron	ENST00000357992	ELK4
intron	ENST00000564904	PARN
intron	ENST00000409163	DPP10
intron	ENST00000442541	METTL8
intergenic	ENST00000514494	PPARGC1A
intron	ENST00000378610	CDKAL1
intron	ENST00000545477	GPR126
promoter	ENST00000517996	KB-1507C5.2
intron	ENST00000370759	GIPC2
intergenic	ENST00000532527	OR5BD1P
intron	ENST00000561394	RP11-184D12.1
intron	ENST00000563091	TOX3
promoter	ENST00000461696	ANKRD28
promoter	ENST00000605833	VIM-AS1
intergenic	ENST00000454392	RP11-715L17.1
intron	ENST00000570546	CIITA
promoter	ENST00000517670	RP11-363E6.3
promoter	ENST00000410792	RNU2-63P
intron	ENST00000463008	DARS
promoter	ENST00000578916	PTPRM
intron	ENST00000476654	MGLL
intron	ENST00000524328	AGO2
intergenic	ENST00000459319	snoU13
intron	ENST00000463879	ANKRD44
intergenic	ENST00000516927	Y_RNA
promoter	ENST00000544638	B4GALNT3
promoter	ENST00000453242	PROSER2-AS1
intergenic	ENST00000356443	MYOM1
intron	ENST00000493372	LMTK2
intergenic	ENST00000497904	SUMO1P1
promoter	ENST00000414938	EGOT
intergenic	ENST00000510053	CTD-2516K3.3
intron	ENST00000517315	NSMCE2
promoter	ENST00000514096	LIMCH1
intergenic	ENST00000265361	SEMA3C
intergenic	ENST00000420219	LINC00426
promoter	ENST00000265734	CDK6
intergenic	ENST00000518580	RP11-109J4.1
intergenic	ENST00000400316	PHLPP1
promoter	ENST00000433485	CARD10
intergenic	ENST00000297405	CSMD3
promoter	ENST00000514318	GNB2L1
promoter	ENST00000400664	KLHDC7A
promoter	ENST00000517376	RP11-1C8.4
intergenic	ENST00000607522	FHL2
exon	ENST00000484135_26092
intron	ENST00000526606	AMBRA1
intergenic	ENST00000552175	MTND1P24
intron	ENST00000487238	RP11-550I24.2
intron	ENST00000469787	SLC2A2
intron	ENST00000522244	RP11-1084E5.1
intergenic	ENST00000396326	HNRNPA1P32
promoter	ENST00000602975	RP11-797A18.6
intergenic	ENST00000565166	CTD-2576F9.1
intergenic	ENST00000396039	PARD6B
intergenic	ENST00000363893	RNU6-961P
intron	ENST00000474177	PLD5
intergenic	ENST00000537894	FAM216B
intergenic	ENST00000453420	AL035610.2
promoter	ENST00000549788	RP11-845M18.7
intron	ENST00000508366	ATP6AP1L
intron	ENST00000436577	CDK14
promoter	ENST00000427732	RP11-89F3.2
intron	ENST00000535680	B4GALNT3
intron	ENST00000478849	OPN3
promoter	ENST00000375121	RNF186
intergenic	ENST00000483209	B4GALT4
intron	ENST00000529213	PLEKHA7
promoter	ENST00000581865	YPEL2
intron	ENST00000559931	SMAD6
promoter	ENST00000431130	AC092839.4
promoter	ENST00000379803	SIN3B
promoter	ENST00000317276	PER1
intergenic	ENST00000307768	JAGN1
promoter	ENST00000374391	ALOX5
promoter	ENST00000436893	MID1IP1-AS1
promoter	ENST00000558781	RP11-279F6.1
intron	ENST00000488645	MYOF
promoter	ENST00000441120	CRYZ
promoter	ENST00000584294	LPIN2
intron	ENST00000533880	PRSS23
intergenic	ENST00000382264	IFNAR2
intron	ENST00000489491	PDZD8
intron	ENST00000486173	PTPN14
promoter	ENST00000426972	DDAH1
promoter	ENST00000435636	DIAPH3-AS1
promoter	ENST00000458075	MTND6P9
promoter	ENST00000516643	RNU6-107P
intergenic	ENST00000516619	RNA5SP285
promoter	ENST00000457457	AC016735.1
intergenic	ENST00000455241	LINC00332
intron	ENST00000560943	RASGRF1
intergenic	ENST00000519722	CTD-2345M20.2
intergenic	ENST00000453673	IGKV1OR2-108
intron	ENST00000435576	TRABD2B
intergenic	ENST00000582251	RP11-41O4.2
promoter	ENST00000569833	RP11-268G13.1
intron	ENST00000360726	PAQR8
intron	ENST00000471959	FYN
intron	ENST00000449577	C7orf63
promoter	ENST00000451682	ARPC1B
promoter	ENST00000601801	NEAT1
intergenic	ENST00000408779	AC090573.1
promoter	ENST00000558166	AKAP13
promoter	ENST00000560473	KLF13
intergenic	ENST00000427619	AC010148.1
intergenic	ENST00000229335	AICDA
intron	ENST00000530814	ABTB2
intergenic	ENST00000516738	AC139931.1
intron	ENST00000560341	SRP14-AS1
intron	ENST00000598623	RP11-13J10.1
promoter	ENST00000485018	THADA
intron	ENST00000540235	JUP
promoter	ENST00000483706	TKT
intergenic	ENST00000369519	RBM20
promoter	ENST00000552024	SLC16A7
intron	ENST00000427285	SLC3A1
promoter	ENST00000519177	SNTB1
intergenic	ENST00000317658	CAPZA3
promoter	ENST00000438293	RP11-88H9.2
intron	ENST00000551519	PPM1H
intron	ENST00000520894	RP11-434I12.2
promoter	ENST00000512285	GALNT7
intron	ENST00000476675	PRKCE
intron	ENST00000483075	ETV1
promoter	ENST00000458272	KLF7
promoter	ENST00000580948	LINC00511
promoter	ENST00000433123	RP11-193H5.5
promoter	ENST00000367419	GINM1
intron	ENST00000544307	PDE3A
intergenic	ENST00000550177	RP11-25I15.3
intron	ENST00000551935	EGLN3
intron	ENST00000558980	RP11-815J21.4
promoter	ENST00000577807	RP11-599B13.3
promoter	ENST00000314084	CTC-471F3.4
intergenic	ENST00000436549	AC012075.1
intron	ENST00000514639	GAB1
intergenic	ENST00000503137	CCDC11P1
intron	ENST00000370598	BAI3
promoter	ENST00000420192	MTHFD1L
intron	ENST00000417811	DPY19L1P1
intergenic	ENST00000401120	MIR873
promoter	ENST00000605687	ANKRD18B
intergenic	ENST00000431135	CHCHD4P2
intron	ENST00000393310	LIMS1
intron	ENST00000306320	FAM134B
intron	ENST00000598000	AL590483.1
intron	ENST00000242737	ITPR2
promoter	ENST00000595022	DTNA
intron	ENST00000457719	RP11-418J17.3
promoter	ENST00000449206	MTND1P31
promoter	ENST00000440430	GS1-542M4.4
intron	ENST00000564080	RP11-96O20.4
promoter	ENST00000580500	LINC00511
promoter	ENST00000539704	MET
promoter	ENST00000576453	FUK
intergenic	ENST00000395762	IL4R
intron	ENST00000560175	SMAD3
promoter	ENST00000469390	PEAR1
intron	ENST00000412972	RP11-243J16.7
intergenic	ENST00000416056	RP11-565J7.1
intergenic	ENST00000463183	LINC00960
intron	ENST00000469506	TRAK1
promoter	ENST00000399868	RP11-563J2.2
promoter	ENST00000390971	SNORA40
intergenic	ENST00000424640	RP11-423O2.7
promoter	ENST00000530193	PPAPDC1B
intron	ENST00000342745	KIAA0247
promoter	ENST00000520483	DPYS
intron	ENST00000566418	RP11-686F15.2
promoter	ENST00000356763	PIK3R4
intergenic	ENST00000358415	ITIH2
intron	ENST00000607203	RP11-894J14.5
promoter	ENST00000422971	CTA-941F9.9
intron	ENST00000426221	SCML4
intergenic	ENST00000515627	AC005355.2
intergenic	ENST00000452528	RP11-451O13.1
intergenic	ENST00000327308	C1orf180
intron	ENST00000602997	AKR1C3
promoter	ENST00000581290	RP11-201M22.1
intergenic	ENST00000580702	RP11-93H10.1
intron	ENST00000424895	AC092594.1
intergenic	ENST00000412690	AC010982.1
intron	ENST00000417175	CCNT2
promoter	ENST00000432251	AC008063.3
promoter	ENST00000472782	ATP5G3
intron	ENST00000404098	PLCB1
intron	ENST00000480862	HGD
intergenic	ENST00000515942	RN7SKP46
intron	ENST00000424690	NAALADL2-AS2
intron	ENST00000512285	GALNT7
intergenic	ENST00000264690	KLKB1
promoter	ENST00000512859	CTD-2249K22.1
intergenic	ENST00000296839	FOXQ1
promoter	ENST00000438652	MYO1B
intron	ENST00000543019	CCDC91
intron	ENST00000432067	RP4-610C12.1
intron	ENST00000562415	PDPK2
promoter	ENST00000472820	AGPAT2
intron	ENST00000389737	TRMT44
intron	ENST00000371097	LCOR
intergenic	ENST00000439084	SPATS2L
promoter	ENST00000434309	RP11-91K9.1
intergenic	ENST00000506459	RP11-141P6.1
intron	ENST00000604872	FBXW7
intron	ENST00000420835	JAZF1
intron	ENST00000477901	GLIS3
promoter	ENST00000581568	LPIN2
intergenic	ENST00000400473	CABLES1
intron	ENST00000557938	IGF1R
promoter	ENST00000454489	AC099344.3
promoter	ENST00000577673	AC091043.1
intergenic	ENST00000445207	RPL5P10
intron	ENST00000358357	POM121
promoter	ENST00000471086	RN7SL396P
promoter	ENST00000416473	RP11-439K3.1
promoter	ENST00000554817	CT60
promoter	ENST00000460879	NUDT17
intron	ENST00000520532	TRAPPC9
promoter	ENST00000494388	TAMM41
intron	ENST00000544064	EPS8
promoter	ENST00000516047	MIR449C
intron	ENST00000376008	TMEM51
intron	ENST00000375678	C20orf112
intergenic	ENST00000441178	RPEL1
intergenic	ENST00000444672	AC092155.4
intergenic	ENST00000372215	UCK1
intron	ENST00000482462	PDGFA
intron	ENST00000395357	C9orf3
intergenic	ENST00000281437	BARX2
intergenic	ENST00000438758	AC125634.1
intron	ENST00000494580	CTNNA3
promoter	ENST00000449712	LINC00704
intergenic	ENST00000531136	CTC-497E21.5
intron	ENST00000527840	SOX6
intergenic	ENST00000449390	RPL7P6
intergenic	ENST00000448407	DAOA-AS1
promoter	ENST00000553780	SERPINA5
intron	ENST00000559620	RP11-138E16.1
intron	ENST00000453448	KCMF1
intron	ENST00000409309	SULT1C4
intergenic	ENST00000608775	RP11-324L17.1
promoter	ENST00000507180	RBM47
intergenic	ENST00000436089	AC112518.3
intergenic	ENST00000310836	UGT8
promoter	ENST00000433477	CTSO
promoter	ENST00000582442	AL355353.1
intergenic	ENST00000585016	AC092022.1
intergenic	ENST00000518308	RP11-1149O23.2
intron	ENST00000397579	NFIB
intron	ENST00000469455	TMC1
promoter	ENST00000563810	RP11-930P14.2
intron	ENST00000580162	L3MBTL4
intron	ENST00000543898	ABCB1
intergenic	ENST00000505567	RP11-267A15.3
promoter	ENST00000448843	ALOXE3
intergenic	ENST00000390745	AC084262.1
promoter	ENST00000385092	MIR30A
intron	ENST00000588388	RHPN2
intron	ENST00000457242	LPP
intergenic	ENST00000324501	PSEN1
promoter	ENST00000555967	CTD-2134A5.4
promoter	ENST00000557323	GPX2
promoter	ENST00000584406	AP006477.1
promoter	ENST00000266088	SLC5A1
intron	ENST00000565495	RP11-382A20.4
intergenic	ENST00000527001	EHF
intergenic	ENST00000272520	C1QL2
intron	ENST00000360655	NAV2
intergenic	ENST00000569751	RP11-437L7.1
intergenic	ENST00000566735	ITPRIPL2
promoter	ENST00000564376	RP11-407G23.3
promoter	ENST00000362134	MIR21
exon	ENST00000395762_491043
exon	ENST00000409638_83872
intergenic	ENST00000361246	CDC42BPB
intron	ENST00000361228	RASSF9
intron	ENST00000546830	POC1B
intergenic	ENST00000436190	MAPRE2
intron	ENST00000586448	SLC14A2
intron	ENST00000464883	MACROD2
intron	ENST00000351008	SPATA16
promoter	ENST00000521697	CTB-180C19.1
intergenic	ENST00000370819	COL21A1
intergenic	ENST00000604659	RP11-33E15.1
intergenic	ENST00000520459	RP11-317J10.4
intron	ENST00000519725	RGS22
intron	ENST00000404796	RP11-145E5.5
intron	ENST00000443097	UPK3B
intron	ENST00000557627	TEP1
intergenic	ENST00000427710	RTN4
intron	ENST00000396376	SNX10
intergenic	ENST00000564505	CTD-3037G24.3
promoter	ENST00000468878	TRIM46
intron	ENST00000556347	RP11-47I22.4
intron	ENST00000559468	RP11-654A16.3
promoter	ENST00000511921	CTB-114C7.4
intron	ENST00000539096	CSMD1
intron	ENST00000270112	HUNK
intergenic	ENST00000384972	MIR129-1
intron	ENST00000520500	PPP2CB
intron	ENST00000528294	ECE1
promoter	ENST00000564748	RP11-102M11.2
intron	ENST00000419408	NDUFA10
intron	ENST00000497291	KCNAB1
promoter	ENST00000590582	HKR1
promoter	ENST00000455557	AC108676.1
intergenic	ENST00000564198	RP1-140C12.2
intron	ENST00000427329	RAD18
intergenic	ENST00000393907	CISD1P1
promoter	ENST00000533434	RP11-890B15.2
promoter	ENST00000328333	COL7A1
intron	ENST00000450271	PBRM1
promoter	ENST00000444459	APPL1
intergenic	ENST00000557546	RP11-566J3.2
intron	ENST00000565822	RP11-58A18.1
intron	ENST00000541865	GALNT2
intron	ENST00000444257	PLB1
intron	ENST00000361131	PPP1R14C
intron	ENST00000531794	EHF
promoter	ENST00000491775	ARHGEF7
intergenic	ENST00000415853	ATP6V1G1P7
promoter	ENST00000482490	ADAMTS9
promoter	ENST00000542224	IFLTD1
intergenic	ENST00000284273	UBASH3B
intron	ENST00000439830	ANKRD28
intergenic	ENST00000408248	AL391538.1
promoter	ENST00000462874	PYROXD2
intergenic	ENST00000319332	LEPREL1
promoter	ENST00000476043	XDH
intergenic	ENST00000542224	IFLTD1
promoter	ENST00000438914	RP3-450M14.1
intron	ENST00000476317	SIPA1L3
exon	ENST00000464003_81831
promoter	ENST00000560395	NR2F2-AS1
intron	ENST00000474665	LIMD1
promoter	ENST00000375475	NXPE2
intron	ENST00000463369	SHQ1
intron	ENST00000544989	HDAC4
intergenic	ENST00000413128	NFU1P1
intergenic	ENST00000582069	MIR4472-2
intron	ENST00000498053	LRRFIP1
intergenic	ENST00000517010	AL121898.1
intron	ENST00000402914	MACROD2
intergenic	ENST00000566485	RP11-463O9.6
intergenic	ENST00000367382	ATP6V1G3
intergenic	ENST00000369489	CD58
intron	ENST00000461715	TMEM164
intron	ENST00000432993	AC114765.1
intergenic	ENST00000305786	CYCS
intergenic	ENST00000457858	LINC01038
intron	ENST00000481434	PRKAG2
intergenic	ENST00000384233	RNU6-793P
intron	ENST00000496277	CNIH3
promoter	ENST00000574135	ZFAND2A
intron	ENST00000254190	CHSY1
intron	ENST00000512853	SNX25
intergenic	ENST00000550185	RP11-626I20.3
intergenic	ENST00000379519	YPEL5
intron	ENST00000402822	ATP9A
promoter	ENST00000376180	ITGBL1
intron	ENST00000471311	PDPK1
promoter	ENST00000426284	PPP1R14BP2
intergenic	ENST00000220592	AGO2
intron	ENST00000396168	PTPN5
promoter	ENST00000483952	ENAH
promoter	ENST00000315927	YOD1
intron	ENST00000549830	LINC00592
intron	ENST00000466178	GOLM1
intron	ENST00000438804	ICA1L
intron	ENST00000550309	RP11-159D23.2
intron	ENST00000563850	VAT1L
intergenic	ENST00000405924	SUMO2P12
promoter	ENST00000460477	IGFBP3
promoter	ENST00000516026	RNU6ATAC32P
intergenic	ENST00000581968	AC108057.1
intergenic	ENST00000583406	AL050335.1
intron	ENST00000474798	CTD-2021J15.1
intron	ENST00000256458	IRAK2
intergenic	ENST00000371266	GRIA3
promoter	ENST00000362603	SNORA63
intron	ENST00000355867	SVIL
promoter	ENST00000530181	PPFIBP2
intron	ENST00000412606	AC096559.1
promoter	ENST00000306675	ADRA1B
intron	ENST00000369519	RBM20
intron	ENST00000553039	CKAP4
promoter	ENST00000437615	LINC00242
intergenic	ENST00000430078	RP3-393E18.2
intron	ENST00000423110	AP1S3
intron	ENST00000404321	PTPRN2
intron	ENST00000488645	MYOF
intron	ENST00000522280	TATDN1
intergenic	ENST00000428434	C4BPAP2
promoter	ENST00000559135	HNRNPA1P71
intergenic	ENST00000563347	RP11-328J14.1
intergenic	ENST00000439575	RP11-118K6.2
intron	ENST00000525330	XIRP2-AS1
intron	ENST00000463981	DGKB
intron	ENST00000439411	CAMTA1
promoter	ENST00000578262	MIR3193
intergenic	ENST00000369295	ADRB1
promoter	ENST00000414816	AC012317.1
promoter	ENST00000590818	DENND1C
intron	ENST00000488210	RP11-23D24.2
intergenic	ENST00000568107	GAN
intron	ENST00000357272	FLNB
promoter	ENST00000423174	ASS1P7
intergenic	ENST00000603982	RP11-259K5.1
promoter	ENST00000530924	ETS1
promoter	ENST00000460987	NRP2
intron	ENST00000488470	TNIK
intergenic	ENST00000364742	RN7SKP15
intergenic	ENST00000568248	AC083843.1
intergenic	ENST00000375715	ROR2
intron	ENST00000497452	IL12A-AS1
intergenic	ENST00000170564	GPATCH1
promoter	ENST00000581998	MIR5689
promoter	ENST00000311388	DEPDC7
intergenic	ENST00000375715	ROR2
intergenic	ENST00000483681	DNASE1L3
intron	ENST00000332840	SYN3
intron	ENST00000474889	PTPRG
intergenic	ENST00000217233	TRIB3
intron	ENST00000420403	RP11-1L9.1
intergenic	ENST00000377045	ARAF
intergenic	ENST00000425910	GS1-164F24.1
promoter	ENST00000556280	STON2
promoter	ENST00000416378	RP3-328E19.4
intergenic	ENST00000401725	AC019109.1
intergenic	ENST00000235382	RGS2
intergenic	ENST00000345075	ETS1
intergenic	ENST00000233190	NDUFS1
promoter	ENST00000470146	ARPC2
promoter	ENST00000411291	RN7SKP192
promoter	ENST00000412405	RP4-734C18.1
promoter	ENST00000524991	SLC35F2
intron	ENST00000449649	RALB
intron	ENST00000389720	SPTB
intron	ENST00000530335	ME3
intron	ENST00000427044	RYK
intron	ENST00000485694	NBAS
promoter	ENST00000533868	SIK2
intron	ENST00000528101	SYT13
intron	ENST00000452124	ATP2B2
intron	ENST00000304032	AGAP1
promoter	ENST00000510895	MCCC2
intergenic	ENST00000221665	FIZ1
intergenic	ENST00000365069	RNA5SP224
intergenic	ENST00000510753	RP11-171N4.1
intron	ENST00000378610	CDKAL1
intergenic	ENST00000416086	KRT18P44
intergenic	ENST00000452381	AC064834.2
promoter	ENST00000482824	BTD
intergenic	ENST00000411690	LINC00396
promoter	ENST00000428861	ATG4B
intron	ENST00000395260	RTKN2
promoter	ENST00000595560	ZNF550
intergenic	ENST00000512831	AC005150.1
intergenic	ENST00000463224	SFR1
intergenic	ENST00000418358	AC011747.3
intron	ENST00000489291	DAPK1
intergenic	ENST00000216862	CYP24A1
intron	ENST00000368620	STK32C
intron	ENST00000553979	DIO2-AS1
intergenic	ENST00000349155	TBX3
promoter	ENST00000556762	RP11-255G12.3
intergenic	ENST00000497904	SUMO1P1
intergenic	ENST00000447936	LINC00864
intron	ENST00000431376	AC074011.2
promoter	ENST00000573326	AKAP1
intergenic	ENST00000422626	VN2R3P
intron	ENST00000389793	LYST
intergenic	ENST00000375256	ZNF367
promoter	ENST00000244565	UNC5CL
intergenic	ENST00000372625	TCEAL1
exon	ENST00000582176_145448
intron	ENST00000412276	AC007319.1
promoter	ENST00000455071	RP11-30P6.6
intron	ENST00000497199	PLS1
promoter	ENST00000451160	RP11-508N12.4
intron	ENST00000513943	PPP2R2C
intron	ENST00000440600	INTS7
intron	ENST00000608183	GS1-122H1.2
intron	ENST00000549499	FGD6
intergenic	ENST00000326685	ABLIM3
promoter	ENST00000599386	PAK4
promoter	ENST00000599386	PAK4
intron	ENST00000379514	SUGT1P
intergenic	ENST00000159060	NOX3
intron	ENST00000449693	RP11-383C5.3
intron	ENST00000430650	LINC01121
intron	ENST00000452716	AC023115.2
intergenic	ENST00000437354	AC073316.1
intergenic	ENST00000436132	AC078882.1
intergenic	ENST00000435023	RP11-540K16.1
intron	ENST00000455905	GS1-259H13.10
intergenic	ENST00000465422	SVIL
promoter	ENST00000326995	NR2E3
intergenic	ENST00000475855	RP11-454C18.2
intron	ENST00000392145	SLC22A3
intergenic	ENST00000572747	AF001550.7
intergenic	ENST00000518337	RP11-956J14.2
intergenic	ENST00000433388	RP1-137D17.1
promoter	ENST00000497741	RAC1
intron	ENST00000464596	MBNL1
intergenic	ENST00000523647	SMARCE1P4
promoter	ENST00000542583	TMC5
intron	ENST00000541865	GALNT2
intron	ENST00000401694	AC009403.2
promoter	ENST00000423943	LINC01133
intron	ENST00000507508	ZNF608
intergenic	ENST00000452634	VN2R4P
intron	ENST00000475752	SCG5
intron	ENST00000505150	DDX60L
intron	ENST00000556016	RP11-789A21.1
intergenic	ENST00000275764	STRA8
intergenic	ENST00000414886	AC093901.1
intron	ENST00000428054	DPY19L1
intron	ENST00000530814	ABTB2
intergenic	ENST00000435612	XXyac-YX65C7_A.3
intergenic	ENST00000426691	VN2R6P
intergenic	ENST00000384396	RNU6-163P
intergenic	ENST00000343218	DPYSL3
promoter	ENST00000430123	RP11-354K1.1
intron	ENST00000415882	C1orf132
intron	ENST00000360467	COL4A2
promoter	ENST00000494586	CCSER2
intron	ENST00000360467	COL4A2
intergenic	ENST00000454152	LINC00703
promoter	ENST00000438702	RP5-881L22.5
intron	ENST00000436171	PANX1
intron	ENST00000432096	YAE1D1
intergenic	ENST00000559874	ANPEP
intron	ENST00000419809	AC010987.5
intron	ENST00000430153	PCNXL2
promoter	ENST00000467154	RP4-733B9.1
intron	ENST00000388887	STAB2
intron	ENST00000419809	AC010987.5
promoter	ENST00000436530	AL163953.2
intergenic	ENST00000476489	ZNF775
intron	ENST00000540523	STAM
intergenic	ENST00000540244	RP11-575F12.1
promoter	ENST00000580807	AC099332.1
promoter	ENST00000507679	MLLT4
intergenic	ENST00000343677	HIST1H1C
promoter	ENST00000317243	ZNF554
intergenic	ENST00000604004	RP4-799G3.2
promoter	ENST00000572914	CRYM
intergenic	ENST00000589603	AC002115.9
promoter	ENST00000454342	MAGIX
promoter	ENST00000547694	GIT2
intron	ENST00000397992	ZFHX3
intergenic	ENST00000445589	RP5-859D4.3
intergenic	ENST00000516804	RNU7-168P
promoter	ENST00000602484	RP1-127C7.6
intron	ENST00000434858	TAF1B
intron	ENST00000410112	EXOC6B
intron	ENST00000379237	USP6NL
intron	ENST00000243903	ACTR5
promoter	ENST00000379612	MICAL2
promoter	ENST00000570401	CRYM
intron	ENST00000510571	MYLK
intron	ENST00000438647	RAPGEF1
promoter	ENST00000509647	FAT1
intergenic	ENST00000516232	RNA5SP228
intron	ENST00000448427	MRPL33
intron	ENST00000370489	ENTPD7
promoter	ENST00000399085	EPN2
promoter	ENST00000566213	HSD17B2
intron	ENST00000481288	STK24
intergenic	ENST00000256544	KATNBL1
intron	ENST00000378610	CDKAL1
promoter	ENST00000391027	RNU6-316P
promoter	ENST00000451792	AC017060.1
promoter	ENST00000400271	CELA3A
intergenic	ENST00000453087	AC008154.5
intergenic	ENST00000434574	AC016732.2
promoter	ENST00000483920	BDH1
intron	ENST00000578973	KCTD1
promoter	ENST00000490272	ZNF480
intron	ENST00000347055	KRCC1
intron	ENST00000518468	RB1CC1
intergenic	ENST00000451714	RP11-237M21.1
intergenic	ENST00000552027	RP11-340M11.1
promoter	ENST00000585537	RP1-193H18.3
intergenic	ENST00000504349	RP11-155L15.1
intron	ENST00000433812	GLI2
intergenic	ENST00000294740	ZNF281
intergenic	ENST00000268150	MFGE8
intergenic	ENST00000445534	AC112715.2
promoter	ENST00000419023	VPS45
intergenic	ENST00000524544	ARL6IP1P3
intergenic	ENST00000286355	ADCY8
intergenic	ENST00000493629	RN7SL194P
intergenic	ENST00000560336	LINC00520
intron	ENST00000274625	FGF18
promoter	ENST00000452342	RP11-644K8.1
intergenic	ENST00000436636	TNIK
promoter	ENST00000537774	WTAPP1
intergenic	ENST00000366518	KIF26B
intron	ENST00000497452	IL12A-AS1
intron	ENST00000509109	CCSER1
intergenic	ENST00000506678	RP11-335L23.2
intergenic	ENST00000392957	EPHB6
promoter	ENST00000363151	RNA5SP448
intron	ENST00000334534	SLX4IP
promoter	ENST00000254301	LGALS3
intergenic	ENST00000423838	AC068138.1
intron	ENST00000538384	NOL10
intergenic	ENST00000491455	SMYD2
intergenic	ENST00000531124	RP11-170L9.1
intron	ENST00000554435	TSHR
intron	ENST00000420016	AC016907.3
intron	ENST00000442977	OXR1
promoter	ENST00000524048	HOXA-AS2
intergenic	ENST00000514182	CSRNP1
intron	ENST00000469981	TMEM212
intron	ENST00000548740	RP11-510I5.4
intergenic	ENST00000554025	RP11-1127D7.1
intergenic	ENST00000442382	RP4-781K5.6
intergenic	ENST00000378060	VPS36
promoter	ENST00000413723	AC012314.19
intron	ENST00000428780	IDI2-AS1
intron	ENST00000489771	AC018816.3
intron	ENST00000397456	EEF1E1-BLOC1S5
intergenic	ENST00000365375	RNU6-728P
intergenic	ENST00000379416	XDH
intron	ENST00000407528	CADM2
intron	ENST00000563091	TOX3
intergenic	ENST00000537361	HNF1A-AS1
intergenic	ENST00000308105	C1orf100
intergenic	ENST00000254624	EFR3A
promoter	ENST00000414774	RP11-95I16.2
intergenic	ENST00000323848	SRRM1
intron	ENST00000551729	RP11-1022B3.1
intron	ENST00000414450	LAMB4
promoter	ENST00000555110	PRKCH
intron	ENST00000424811	FAM196A
intron	ENST00000528931	MICAL2
intron	ENST00000417294	MAP4K4
intron	ENST00000013894	ABHD5
intron	ENST00000463538	DPY19L1
intron	ENST00000519181	KB-1507C5.2
promoter	ENST00000289290	PLS3
promoter	ENST00000430852	RP11-318E3.4
promoter	ENST00000546313	NNMT
intron	ENST00000482808	CAPZB
intergenic	ENST00000375500	LYZL1
promoter	ENST00000506322	SCOC
intergenic	ENST00000299540	RP3-420J14.1
intron	ENST00000432747	SKAP2
intron	ENST00000341865	C6orf132
intron	ENST00000541467	TMEM120B
promoter	ENST00000478987	VWA8
intron	ENST00000188403	NR1H4
promoter	ENST00000454354	USP40
intergenic	ENST00000582220	AL583784.1
intergenic	ENST00000334062	RASA3
intergenic	ENST00000603541	BUB1P1
intron	ENST00000261402	NUAK1
intron	ENST00000505957	CPNE4
promoter	ENST00000455105	RP11-763B22.4
intron	ENST00000421629	RP11-184A2.3
intron	ENST00000486829	ARHGEF3
promoter	ENST00000304355	SPACA5
promoter	ENST00000582276	PGAP3
intergenic	ENST00000371253	GPR110
intergenic	ENST00000428457	TNS3
intergenic	ENST00000527151	RP11-679I18.4
promoter	ENST00000529161	EHF
promoter	ENST00000474942	WFDC3
promoter	ENST00000413723	AC012314.19
intergenic	ENST00000408651	AL049798.1
intron	ENST00000533227	LUZP2
intron	ENST00000481051	DOCK9
promoter	ENST00000554433	RP11-300J18.2
intron	ENST00000554644	BTBD7
intergenic	ENST00000465292	KCNS3
intron	ENST00000510457	TXK
intron	ENST00000529613	IL15
intergenic	ENST00000508799	RP11-818C3.1
intron	ENST00000532348	SUSD1
intron	ENST00000522815	RP11-136O12.2
intron	ENST00000536471	CNR2
promoter	ENST00000530126	RP11-12D16.2
intron	ENST00000426012	RP1-122P22.2
intergenic	ENST00000448018	TPT1P14
intron	ENST00000427560	DISC1
intron	ENST00000449224	CRTAP
promoter	ENST00000432296	MIR181A1HG
intron	ENST00000389797	LRCH1
intron	ENST00000580403	RP11-669I1.1
intron	ENST00000520261	IPCEF1
intron	ENST00000438682	PPARG
intron	ENST00000490471	CDCP1
intergenic	ENST00000418393	AC004231.2
intron	ENST00000374016	DEC1
intron	ENST00000480342	RERE
promoter	ENST00000222399	LAMB1
intron	ENST00000486384	C1orf131
promoter	ENST00000462501	STARD7
intergenic	ENST00000422831	AC004920.3
intergenic	ENST00000567966	RP11-345M22.3
intron	ENST00000375915	FAM155A
intergenic	ENST00000435321	GLUD1P7
intergenic	ENST00000517695	CTD-2588J1.1
intergenic	ENST00000401725	AC019109.1
intron	ENST00000593740	LIPE-AS1
promoter	ENST00000543387	RP11-473M14.3
promoter	ENST00000518046	HOXA-AS2
promoter	ENST00000516830	RNU2-24P
intron	ENST00000458257	INMT-FAM188B
promoter	ENST00000407332	CYB5R3
intergenic	ENST00000384486	U3
intergenic	ENST00000443181	MIR4426
intron	ENST00000427329	RAD18
intergenic	ENST00000364442	RNA5SP72
intergenic	ENST00000435505	VRK2
intergenic	ENST00000431975	AKAP7
intergenic	ENST00000344419	IYD
intron	ENST00000399429	COL28A1
intron	ENST00000605423	BIN2
intron	ENST00000547590	RP11-150C16.1
intron	ENST00000419752	FLNB
promoter	ENST00000491896	C3orf49
intron	ENST00000378013	ARHGAP26
intron	ENST00000538287	ABCC4
intron	ENST00000533509	ARHGAP32
intergenic	ENST00000425678	AC011747.6
intron	ENST00000374557	EPB41L4B
intron	ENST00000534782	RP11-820L6.1
promoter	ENST00000547094	RP11-654D12.3
intron	ENST00000566748	MPHOSPH6
intron	ENST00000567841	TERF2
promoter	ENST00000373077	SGK2
intron	ENST00000559370	ANXA2
promoter	ENST00000478987	VWA8
intergenic	ENST00000509735	KRT8P4
intergenic	ENST00000392115	RP3-431P23.2
promoter	ENST00000413651	DPP4
intergenic	ENST00000602992	CTD-2227E11.1
exon	ENST00000543139_401873
promoter	ENST00000442173	DOCK9
intergenic	ENST00000338205	KIAA0368
intergenic	ENST00000390698	AC104802.1
intron	ENST00000488190	RP11-680B3.2
intergenic	ENST00000437118	AC016682.1
intron	ENST00000472650	PNKD
intron	ENST00000416992	MKLN1
promoter	ENST00000413053	MIR194-2
promoter	ENST00000447430	AC016831.7
intron	ENST00000342505	JAK1
intergenic	ENST00000464704	EIF4BP8
intron	ENST00000480733	STAG1
intron	ENST00000422544	PDGFC
intergenic	ENST00000445974	RP11-437J19.1
intergenic	ENST00000323130	TMEM67
intron	ENST00000609619	RP11-38M8.1
intron	ENST00000542738	RNF115
intergenic	ENST00000565520	GS1-279B7.1
intergenic	ENST00000604480	RP11-168P13.1
intron	ENST00000465304	PARP15
intron	ENST00000334546	PPP2R3A
intron	ENST00000292035	MED27
promoter	ENST00000325404	SOX2
intron	ENST00000427560	DISC1
intron	ENST00000272133	CNIH3
promoter	ENST00000526336	C14orf105
exon	ENST00000474602_314575
intergenic	ENST00000362835	Y_RNA
intergenic	ENST00000420807	LINC01031
intron	ENST00000264741	ITGA9
promoter	ENST00000430365	VGLL4
intron	ENST00000503906	RP11-321N4.5
intergenic	ENST00000517906	MTND1P5
intron	ENST00000572599	TMEM159
intron	ENST00000513253	CHCHD6
promoter	ENST00000568697	CTD-2600O9.1
intron	ENST00000522807	RP11-594N15.2
intergenic	ENST00000427504	RHBDF1P1
intron	ENST00000314830	SH2D3C
intergenic	ENST00000516916	RNU6-765P
intergenic	ENST00000416129	RAC1P3
intergenic	ENST00000458107	RP11-3G20.2
intergenic	ENST00000422831	AC004920.3
intron	ENST00000595248	RP11-372E1.6
intergenic	ENST00000339824	KSR2
intergenic	ENST00000569835	RP11-16E18.3
intron	ENST00000281923	MGAT5
intergenic	ENST00000592773	ZNF536
intron	ENST00000431729	RP11-191N8.2
promoter	ENST00000393614	AHCYL1
intergenic	ENST00000601369	RP11-119F19.2
intron	ENST00000380858	SLC2A13
intron	ENST00000568462	WDR59
intergenic	ENST00000295754	TGFBR2
promoter	ENST00000384721	RNU6-606P
promoter	ENST00000462663	RARRES1
intron	ENST00000426691	VN2R6P
intron	ENST00000446446	CHN2
exon	ENST00000288177_514890
intergenic	ENST00000555595	CTD-2200A16.1
intergenic	ENST00000371491	SLC1A7
intron	ENST00000416305	ARHGAP21
intron	ENST00000477173	PDHX
intergenic	ENST00000551503	RP11-96H19.1
intron	ENST00000507063	NEDD4
promoter	ENST00000272273	LTBP1
intron	ENST00000497602	PRKCE
promoter	ENST00000442534	LARS2-AS1
promoter	ENST00000461700	EPM2A
intergenic	ENST00000414296	DPY19L2P3
intron	ENST00000544596	ABCA13
promoter	ENST00000460662	DGKI
intron	ENST00000425251	VN2R5P
promoter	ENST00000470747	RP1-170O19.20
promoter	ENST00000522693	HAVCR1
intron	ENST00000556347	RP11-47I22.4
intergenic	ENST00000367356	LINC00862
promoter	ENST00000556949	RP11-187E13.2
promoter	ENST00000556091	SERPINA1
intron	ENST00000467882	NVL
intron	ENST00000517315	NSMCE2
intron	ENST00000321276	SGPP2
promoter	ENST00000468025	CELSR1
intron	ENST00000421723	NCEH1
intergenic	ENST00000432834	RP5-860P4.2
intron	ENST00000555947	RP11-661P17.1
intergenic	ENST00000405921	RP1-290I10.2
intergenic	ENST00000437355	PSPH
intergenic	ENST00000506382	WI2-2373I1.1
promoter	ENST00000420723	SBK3
promoter	ENST00000467740	RN7SL329P
intron	ENST00000369016	ENSA
intergenic	ENST00000379936	CNGA4
intergenic	ENST00000604200	CAHM
intron	ENST00000519028	TNFRSF10B
intergenic	ENST00000557731	GLRX5
intron	ENST00000478871	RALGPS2
intergenic	ENST00000435879	RP11-254B13.1
intron	ENST00000560800	NR2F2-AS1
promoter	ENST00000487811	STAMBP
intron	ENST00000494668	P2RY14
intron	ENST00000497291	KCNAB1
intron	ENST00000509648	ANXA5
intron	ENST00000425715	HIBADH
intergenic	ENST00000524008	CTD-3023L14.3
intergenic	ENST00000324093	PLXND1
promoter	ENST00000536552	PADI1
intron	ENST00000518285	FAM49B
intergenic	ENST00000606924	RP1-151F17.2
promoter	ENST00000458272	KLF7
promoter	ENST00000492315	ZNHIT1
intron	ENST00000536570	TRPV4
promoter	ENST00000464838	ARHGAP26
promoter	ENST00000300576	GOLGA6C
intergenic	ENST00000418607	RP11-435B5.7
promoter	ENST00000573144	KAT8
intron	ENST00000518004	RP11-1407O15.2
intron	ENST00000562090	GLG1
intron	ENST00000529507	AMPD3
intergenic	ENST00000380680	UBL3
intron	ENST00000508197	CAST
promoter	ENST00000533239	DDX6
promoter	ENST00000308243	CRB3
intergenic	ENST00000381782	NSUN7
promoter	ENST00000395892	CLIC1
intergenic	ENST00000477729	RP11-745A24.2
intron	ENST00000531481	CCDC73
promoter	ENST00000583990	BPTF
promoter	ENST00000401529	RAC2
intron	ENST00000341700	GNA14
intron	ENST00000608183	GS1-122H1.2
promoter	ENST00000528736	RASSF7
promoter	ENST00000585187	RP11-583F2.1
promoter	ENST00000290209	SLC12A6
promoter	ENST00000565286	RP11-1H8.4
intron	ENST00000354325	TRERF1
exon	ENST00000381051_643475
exon	ENST00000421351_236272
promoter	ENST00000479276	SYT8
promoter	ENST00000548846	RP3-473L9.4
intron	ENST00000416836	PLCB4
intergenic	ENST00000523647	SMARCE1P4
intergenic	ENST00000371437	NDUFA1
promoter	ENST00000598312	ZNF329
intergenic	ENST00000434255	RP1-32B1.4
promoter	ENST00000494372	UFM1
promoter	ENST00000364498	U3
intergenic	ENST00000259555	IFNA5
intron	ENST00000470567	MVB12B
promoter	ENST00000446386	MPZL3
intron	ENST00000413722	NUTM2A-AS1
promoter	ENST00000082468	BTN3A1
promoter	ENST00000569206	PRDM7
intron	ENST00000586098	GLYAT
intron	ENST00000545250	TSC1
promoter	ENST00000566954	RP13-122B23.8
intron	ENST00000581549	LINC00511
intron	ENST00000373481	KIAA1522
promoter	ENST00000534647	CTNND1
intergenic	ENST00000588495	AC011526.1
promoter	ENST00000544704	WTAPP1
intron	ENST00000554681	DCAF5
intron	ENST00000509763	UGT2B7
intergenic	ENST00000420129	MARK2P12
intron	ENST00000456100	AL163953.3
promoter	ENST00000580782	RP11-20B24.5
intron	ENST00000485353	THADA
intron	ENST00000538065	ATXN7
intron	ENST00000563952	CMTM4
intergenic	ENST00000567370	RP11-645C24.5
intergenic	ENST00000440916	RP11-666A1.4
promoter	ENST00000447186	ZNF143
promoter	ENST00000487272	BTN3A3
intron	ENST00000310924	TBC1D16
intron	ENST00000460913	CDK19
intergenic	ENST00000257497	ANXA1
intron	ENST00000381725	GAGE2B
intergenic	ENST00000522111	TRNP1
promoter	ENST00000485111	ZNF398
promoter	ENST00000544672	SLC44A4
promoter	ENST00000429171	SVILP1
intergenic	ENST00000336156	KIAA0930
promoter	ENST00000440456	RP3-400N23.6
intron	ENST00000542583	TMC5
intergenic	ENST00000364834	RNA5SP396
promoter	ENST00000507103	FRG1
intergenic	ENST00000429519	MTHFD2L
promoter	ENST00000507603	EREG
intergenic	ENST00000322507	COL12A1
intergenic	ENST00000415932	CASC20
intron	ENST00000492665	ZBTB20
intron	ENST00000295522	CLDN1
intergenic	ENST00000606884	GMDS-AS1
promoter	ENST00000521721	EFCAB1
exon	ENST00000569927_160528
intron	ENST00000558902	MYO5C
intergenic	ENST00000537871	RARRES3
promoter	ENST00000482651	HDGF
intergenic	ENST00000342679	MAP2K3
promoter	ENST00000563973	RP11-1166P10.6
intergenic	ENST00000374279	UGCG
intergenic	ENST00000500914	RP11-10K16.1
promoter	ENST00000602783	PPFIA3
intron	ENST00000398379	POM121C
intron	ENST00000509094	FAM13A
intron	ENST00000443097	UPK3B
intron	ENST00000589445	R3HDM4
promoter	ENST00000265748	ANLN
intergenic	ENST00000436121	RP11-550H2.1
intergenic	ENST00000254977	BTBD3
intron	ENST00000402203	TNRC6B
intergenic	ENST00000231454	IL5
intron	ENST00000539357	POLE
promoter	ENST00000421298	AC011747.7
intergenic	ENST00000548506	RP11-148B3.2
intergenic	ENST00000428838	RP5-1177I5.3
intron	ENST00000575833	MKL2
intergenic	ENST00000580016	CR381653.1
exon	ENST00000517608_289984
intron	ENST00000607692	SLC44A1
promoter	ENST00000514353	SLC4A8
intergenic	ENST00000432361	RP11-435B5.4
intergenic	ENST00000549284	RP11-754I20.2
promoter	ENST00000427632	IGLV9-49
intron	ENST00000373807	GSN
intergenic	ENST00000528537	RP4-562D20.2
promoter	ENST00000479576	CCDC13
promoter	ENST00000543666	PCK1
intron	ENST00000580162	L3MBTL4
promoter	ENST00000506039	XXbac-B444P24.8
intron	ENST00000512069	PDE4D
intergenic	ENST00000465163	RP11-685B14.1
intron	ENST00000376873	CLDN10
intergenic	ENST00000606491	CTD-2024P10.2
promoter	ENST00000574520	CTD-2545H1.2
intron	ENST00000538287	ABCC4
intron	ENST00000330266	THADA
intron	ENST00000406205	PHACTR1
promoter	ENST00000485248	CAPN13
promoter	ENST00000596259	PCBP1-AS1
promoter	ENST00000458626	C1orf226
promoter	ENST00000433608	TTLL6
intron	ENST00000420186	AP001604.3
intergenic	ENST00000330266	THADA
exon	ENST00000480175_625711
intron	ENST00000480993	RALGPS1
intergenic	ENST00000331369	FUNDC2P2
intergenic	ENST00000605100	METTL21EP
intron	ENST00000495075	MRPS22
promoter	ENST00000408362	AC013406.1
intron	ENST00000558436	RP11-798K3.3
intergenic	ENST00000224600	RBP3
intergenic	ENST00000578289	TMEM98
intergenic	ENST00000393673	ST13P6
intron	ENST00000509721	PPP2R2B
intergenic	ENST00000370473	GBP1
intron	ENST00000397006	PRKAA1
intergenic	ENST00000603437	RP11-863N1.4
promoter	ENST00000434739	GOLGA6D
intron	ENST00000280333	DOCK1
intergenic	ENST00000409083	FAM211A
promoter	ENST00000592286	RP11-309E23.2
intergenic	ENST00000503391	COQ2
promoter	ENST00000562763	RP11-432I5.2
promoter	ENST00000531570	ZNF681
intergenic	ENST00000372067	VEGFA
promoter	ENST00000524942	RP11-810P12.5
intergenic	ENST00000330266	THADA
promoter	ENST00000464223	CAPZA2
intron	ENST00000566869	RP11-361L15.4
intron	ENST00000505698	UGDH
intron	ENST00000538707	GPBP1
promoter	ENST00000415691	HNF4A
promoter	ENST00000367215	LAX1
intergenic	ENST00000254977	BTBD3
intron	ENST00000468164	C9orf3
intergenic	ENST00000270162	SIK1
exon	ENST00000361379_57596
intron	ENST00000549551	RP11-654D12.2
intron	ENST00000533765	NHSL1
promoter	ENST00000588525	FUT5
intron	ENST00000549893	C12orf75
promoter	ENST00000466645	PMM1
promoter	ENST00000308009	SLC16A11
intron	ENST00000522338	PTK2B
intron	ENST00000594101	LINC00969
intron	ENST00000525440	NME7
intron	ENST00000475252	RP11-690P14.4
intron	ENST00000513440	CLOCK
promoter	ENST00000311620	ANKS4B
intergenic	ENST00000525121	RP11-701I24.1
intergenic	ENST00000543206	RP11-320N7.2
intergenic	ENST00000514265	RP11-184M15.1
promoter	ENST00000423141	NPC1L1
promoter	ENST00000491417	PER2
promoter	ENST00000435984	AC104135.3
intergenic	ENST00000326306	CCR8
intergenic	ENST00000504195	HMGB3P17
promoter	ENST00000305208	UGT1A1
promoter	ENST00000244565	UNC5CL
intron	ENST00000432634	TRPC4AP
intergenic	ENST00000311601	SH3PXD2B
intron	ENST00000508079	WDR1
intron	ENST00000476535	LCLAT1
intergenic	ENST00000379705	TRPC4
intergenic	ENST00000577089	RP11-515E23.1
promoter	ENST00000589377	KCNJ16
intron	ENST00000522435	ARHGEF10
intron	ENST00000570618	ARL17B
intron	ENST00000389044	TRIP12
intergenic	ENST00000458182	AC096554.1
intron	ENST00000440785	AC016768.1
promoter	ENST00000423715	RP11-67K19.3
intron	ENST00000533625	TTC6
exon	ENST00000265598_150313
intergenic	ENST00000396081	HERPUD2
intergenic	ENST00000516895	RN7SKP277
promoter	ENST00000473583	GLYCTK
intron	ENST00000319945	RNF157
intron	ENST00000373946	EPB41L1
intergenic	ENST00000579276	AL162571.1
intron	ENST00000393066	TRIM37
intron	ENST00000485468	GALNT14
intron	ENST00000549251	RP11-474B16.1
promoter	ENST00000530021	MICAL2
promoter	ENST00000577013	NAA60
intron	ENST00000578831	RP11-739L10.1
intron	ENST00000434879	RP4-655J12.4
promoter	ENST00000581788	RP11-70L8.4
promoter	ENST00000608358	RP11-305L7.7
promoter	ENST00000363216	RNU6-433P
promoter	ENST00000521491	CDH17
intron	ENST00000435846	ERBB4
intergenic	ENST00000582003	AC092377.1
intron	ENST00000373434	RALGPS1
intron	ENST00000453358	PPP2R4
intron	ENST00000515247	RP11-319G6.1
intron	ENST00000546840	RP11-162P23.2
intron	ENST00000223609	PRUNE2
intron	ENST00000529229	CTD-2523D13.1
intergenic	ENST00000412068	RP11-439L8.4
promoter	ENST00000516100	U8
intron	ENST00000540024	RP11-766N7.3
intron	ENST00000588151	TNPO2
intron	ENST00000511973	TRANK1
intron	ENST00000431391	RP11-447L10.1
intergenic	ENST00000553036	RSL24D1P5
intergenic	ENST00000506462	SGMS2
promoter	ENST00000599988	FCGRT
promoter	ENST00000543677	OASL
promoter	ENST00000473713	LINC00870
intron	ENST00000373069	SLC25A25
intergenic	ENST00000421444	RP11-137F15.1
intron	ENST00000530176	C14orf182
intergenic	ENST00000407683	NEU4
intron	ENST00000401738	EML4
intron	ENST00000241305	CPXM2
intergenic	ENST00000578627	AL139821.1
promoter	ENST00000431313	GAL3ST1
intergenic	ENST00000330148	FAM87A
intron	ENST00000596915	ELL
intron	ENST00000465127	TM4SF2
intron	ENST00000539474	WWOX
promoter	ENST00000521851	KB-1615E4.2
intergenic	ENST00000567966	RP11-345M22.3
intron	ENST00000514350	IQGAP2
intron	ENST00000494066	NMRK1
intergenic	ENST00000373231	KCNK17
promoter	ENST00000608657	ITGB5
promoter	ENST00000585715	FUT3
intergenic	ENST00000479574	MED18
promoter	ENST00000359741	SLC39A14
intron	ENST00000461074	MCF2L2
intron	ENST00000565177	RP3-522J7.6
promoter	ENST00000529573	PDZD3
intergenic	ENST00000466609	WWP1P1
intergenic	ENST00000446794	RP11-57C13.4
promoter	ENST00000433375	GLIS2
intergenic	ENST00000504297	CTC-255N20.1
intron	ENST00000382141	RP11-307N16.6
intergenic	ENST00000361042	WASF3
promoter	ENST00000553813	PTGR2
intron	ENST00000439966	MERTK
intergenic	ENST00000525575	RP11-536I6.2
intergenic	ENST00000382771	SERPINB5
promoter	ENST00000498358	RP13-1039J1.2
intron	ENST00000505863	DDX60L
intron	ENST00000489291	DAPK1
intron	ENST00000565054	PLCG2
intron	ENST00000544715	ETV6
intron	ENST00000374557	EPB41L4B
promoter	ENST00000574070	CLDN7
intron	ENST00000361034	GRAMD4
promoter	ENST00000465729	ARMC3
intron	ENST00000590735	ACLY
intron	ENST00000534764	GRAMD1B
promoter	ENST00000421868	AC114812.5
intergenic	ENST00000287546	VPS8
intron	ENST00000409934	HIBCH
intron	ENST00000448732	R3HDM2
intron	ENST00000549503	PRKD1
intron	ENST00000511775	CTD-2337A12.1
intergenic	ENST00000565399	RP11-63E9.1
intergenic	ENST00000516562	RNU6-725P
intergenic	ENST00000440189	RP11-179B15.5
intergenic	ENST00000458096	RP11-400G3.3
intron	ENST00000392316	MYO1B
intron	ENST00000388940	SCFD2
intron	ENST00000503013	ARSJ
promoter	ENST00000460358	DNAJC5G
intron	ENST00000533365	AHNAK
intergenic	ENST00000515437	MDGA1
intron	ENST00000506796	SULT1E1
intron	ENST00000261596	LPIN2
promoter	ENST00000609494	MAST3
promoter	ENST00000313326	TAAR3
promoter	ENST00000475287	ARHGAP26
intron	ENST00000435539	RP11-69C17.2
intron	ENST00000445300	RP11-431K24.1
intergenic	ENST00000602862	RP11-118F19.1
promoter	ENST00000465815	RIN2
intergenic	ENST00000413365	RPS21P8
intron	ENST00000539778	CMIP
promoter	ENST00000437277	SLC39A5
promoter	ENST00000572499	RP11-1260E13.2
promoter	ENST00000491676	KLHL6-AS1
intergenic	ENST00000441001	RP11-491H19.1
intergenic	ENST00000366621	KCNK1
intron	ENST00000430453	KIAA1217
promoter	ENST00000557128	KLHDC1
intergenic	ENST00000555871	RP11-1042B17.5
intergenic	ENST00000577171	AC140912.1
intergenic	ENST00000513875	RP11-422J15.1
intergenic	ENST00000507957	CTD-2631K10.1
promoter	ENST00000510980	MEF2C
intergenic	ENST00000262193	PSMB1
intron	ENST00000522020	MCPH1
intron	ENST00000447413	AC074286.1
promoter	ENST00000367604	HIVEP2
intergenic	ENST00000342362	PRLR
intergenic	ENST00000249014	CDC42EP1
intron	ENST00000545614	RP3-468K18.5
promoter	ENST00000332536	BAIAP2L2
promoter	ENST00000465978	C21orf90
intergenic	ENST00000286953	C14orf2
intron	ENST00000560465	AC007950.1
intergenic	ENST00000369135	OTUD7B
promoter	ENST00000437833	RP11-122G18.5
intron	ENST00000381923	TMEM52B
intergenic	ENST00000411184	AL157931.1
intron	ENST00000584636	AC015922.5
intergenic	ENST00000412707	LOC124685
intergenic	ENST00000400000	VAPA
intergenic	ENST00000508799	RP11-818C3.1
intron	ENST00000374021	C6orf106
intergenic	ENST00000410399	AC104434.1
intergenic	ENST00000408568	AC098680.1
intergenic	ENST00000513175	CTD-2007H13.3
promoter	ENST00000538981	RAPGEFL1
intergenic	ENST00000408850	AL160056.1
intergenic	ENST00000555837	CDKN3
intergenic	ENST00000339514	MYO1B
intron	ENST00000339024	MAP3K7CL
exon	ENST00000511884_155940
intron	ENST00000512782	RP11-1023L17.1
intron	ENST00000433829	FANCC
promoter	ENST00000567226	RP11-114H24.2
promoter	ENST00000549038	RNF41
promoter	ENST00000589557	CTB-186G2.1
intron	ENST00000478504	COA1
promoter	ENST00000544292	PARD3
intergenic	ENST00000604358	CTC-661I16.2
exon	ENST00000367935_54808
intergenic	ENST00000311637	ATP9A
promoter	ENST00000596396	AL590452.1
intron	ENST00000221476	CKM
promoter	ENST00000574177	RP11-433P17.3
intergenic	ENST00000567026	RP11-356O24.1
promoter	ENST00000587184	LAMA3
intergenic	ENST00000435872	RP11-73M7.1
intron	ENST00000491897	SRGAP2B
intergenic	ENST00000410855	AL645944.1
promoter	ENST00000593832	COLGALT1
promoter	ENST00000523728	RP11-705O24.1
intron	ENST00000499879	STK4
intron	ENST00000366555	KMO
intergenic	ENST00000426884	RP11-421E17.4
intron	ENST00000462884	TMEM45A
intron	ENST00000371184	NFIA
intergenic	ENST00000425640	RPL5P6
intron	ENST00000435777	COL22A1
promoter	ENST00000605754	RP11-592P9.1
intergenic	ENST00000311275	ZMYND8
intergenic	ENST00000512850	PSMC1P5
intron	ENST00000520416	NCOA2
intron	ENST00000487898	FAF1
intergenic	ENST00000481624	RP11-572C15.5
intergenic	ENST00000370332	GFI1
promoter	ENST00000312134	CST6
intergenic	ENST00000487718	RN7SL215P
promoter	ENST00000431691	RP11-3L21.2
intergenic	ENST00000509908	CTB-88F18.3
intergenic	ENST00000511661	CTC-236F12.4
intergenic	ENST00000424953	RP4-788P17.1
intron	ENST00000439009	LINC00578
promoter	ENST00000467397	SLC9C1
intergenic	ENST00000484076	RP11-18H7.1
intron	ENST00000436577	CDK14
promoter	ENST00000442353	PLA2G4A
promoter	ENST00000516026	RNU6ATAC32P
intron	ENST00000609119	RYR2
intron	ENST00000406926	FAM73B
intergenic	ENST00000606430	RP1-60O19.1
intergenic	ENST00000361136	TSC22D2
promoter	ENST00000417884	RP3-340N1.2
intergenic	ENST00000608190	RP5-1098D14.1
promoter	ENST00000489995	PLD1
intron	ENST00000522280	TATDN1
intergenic	ENST00000606491	CTD-2024P10.2
intron	ENST00000309502	ADORA1
promoter	ENST00000463423	CTPS1
intergenic	ENST00000373842	MED18
promoter	ENST00000316786	C9orf106
intron	ENST00000454043	LINC00299
intron	ENST00000261606	MYOM1
intron	ENST00000358990	ANKRD46
intron	ENST00000510525	MTRR
intergenic	ENST00000423842	RP11-61J19.3
intron	ENST00000371997	NCOA3
intergenic	ENST00000306117	KCNS1
intron	ENST00000536929	STAG1
[truncated: 7,615 more rows]
