# Supplementary material for: Pancreatic cancer prognosis is predicted by an ATAC-array technology for assessing chromatin accessibility
Source: Nat Commun. 2021 May 24;12:3044. doi: 10.1038/s41467-021-23237-2 (PMC8144607; doi:10.1038/s41467-021-23237-2)
Supplement: Supplementary file 7 — Supplementary Data 5 [file 41467_2021_23237_MOESM7_ESM.xlsx]

## Sheet: Sheet1
Supplementary Data 5: ZKSCAN1 TF-binding motif identified to the nearest genes
Annotation	Transcript ID	Gene symbol
promoter	ENST00000540040	MTRNR2L1
promoter	ENST00000604882	MTRNR2L2
promoter	ENST00000536684	MTRNR2L8
intergenic	ENST00000457640	BMS1P9
promoter	ENST00000600213	MTRNR2L12
intergenic	ENST00000502400	RP11-584P21.2
intergenic	ENST00000442351	BMS1P11
intergenic	ENST00000443754	BMS1P10
promoter	ENST00000574371	RP11-750B16.1
intergenic	ENST00000330155	OR4C50P
intergenic	ENST00000457561	RP11-143A22.1
intergenic	ENST00000330155	OR4C50P
intergenic	ENST00000602407	RP11-318K12.3
intron	ENST00000468030	RP11-458D21.5
intergenic	ENST00000330155	OR4C50P
intergenic	ENST00000330155	OR4C50P
intergenic	ENST00000454392	RP11-715L17.1
intergenic	ENST00000459169	CR381670.1
intron	ENST00000602566	NOTCH2
intergenic	ENST00000365096	RNA5-8SP4
promoter	ENST00000604952	MTRNR2L6
intergenic	ENST00000438758	AC125634.1
intergenic	ENST00000454392	RP11-715L17.1
intergenic	ENST00000330155	OR4C50P
promoter	ENST00000488241	LAMTOR4
intergenic	ENST00000455793	RP11-3D23.1
intergenic	ENST00000330155	OR4C50P
promoter	ENST00000520006	G3BP1
intergenic	ENST00000428213	BMS1P12
promoter	ENST00000257663	TMEM60
intergenic	ENST00000455793	RP11-3D23.1
promoter	ENST00000268042	ARRDC4
promoter	ENST00000517784	EMC2
intergenic	ENST00000445742	RP11-782C8.8
intergenic	ENST00000525520	RP11-56P9.5
promoter	ENST00000535699	CRB1
promoter	ENST00000609974	AC144652.1
promoter	ENST00000530778	RNF139-AS1
promoter	ENST00000366892	PARK2
promoter	ENST00000448789	RAB5B
promoter	ENST00000473230	RCL1
promoter	ENST00000514056	GRPEL1
promoter	ENST00000514077	RP11-241F15.3
intergenic	ENST00000523948	TGS1
intergenic	ENST00000303221	EMB
promoter	ENST00000522234	CDK16
promoter	ENST00000449727	NCAPG2
intergenic	ENST00000440494	RP11-278H7.1
promoter	ENST00000491499	SLC25A40
intergenic	ENST00000603327	HSPE1P19
promoter	ENST00000327827	C16orf72
promoter	ENST00000557310	EIF2S1
promoter	ENST00000283646	RPIA
promoter	ENST00000287859	C1orf27
promoter	ENST00000467557	SEP15
promoter	ENST00000529171	CTD-2184C24.2
intron	ENST00000441894	AC018816.3
promoter	ENST00000261461	PPP2R5A
promoter	ENST00000500779	STARD4-AS1
promoter	ENST00000323037	ZNRF2
intergenic	ENST00000509500	AGGF1P1
promoter	ENST00000557147	AC013394.2
promoter	ENST00000442107	TMEM106B
promoter	ENST00000379166	KIF24
promoter	ENST00000554717	WDR89
promoter	ENST00000338176	RAB28
intron	ENST00000400788	TMEM242
promoter	ENST00000421515	NKIRAS1
promoter	ENST00000604929	TUBB4B
promoter	ENST00000572937	ARL16
promoter	ENST00000519516	PLEKHF2
promoter	ENST00000578327	ZBTB14
promoter	ENST00000433642	BLOC1S3
promoter	ENST00000577670	MIR3175
promoter	ENST00000462221	EIF2A
promoter	ENST00000512483	PGRMC2
promoter	ENST00000363046	RMRP
promoter	ENST00000398020	TMEM55B
promoter	ENST00000581332	ENOSF1
promoter	ENST00000492937	TIPARP-AS1
promoter	ENST00000490428	MACROD2
promoter	ENST00000527490	CTD-2541M15.1
intergenic	ENST00000602407	RP11-318K12.3
promoter	ENST00000376040	NAA35
promoter	ENST00000506424	ANKRD37
intergenic	ENST00000330155	OR4C50P
promoter	ENST00000421792	COX18
promoter	ENST00000515410	RAB3A
promoter	ENST00000513371	C4orf29
intergenic	ENST00000457565	AP001464.4
promoter	ENST00000327214	FGFR1OP2
promoter	ENST00000342437	NR3C2
promoter	ENST00000561437	PPP1R3E
promoter	ENST00000602703	RP11-2B6.3
promoter	ENST00000508091	GRSF1
promoter	ENST00000466078	PDS5B
promoter	ENST00000547526	DDIT3
intergenic	ENST00000438417	TRBV25OR9-2
promoter	ENST00000505216	LARP7
promoter	ENST00000558280	NRL
promoter	ENST00000529296	AP001816.1
promoter	ENST00000560221	RP11-35O15.1
intergenic	ENST00000533838	RP11-56P9.4
promoter	ENST00000578314	VAPA
promoter	ENST00000538910	LPCAT3
promoter	ENST00000297632	TMEM65
promoter	ENST00000501133	RP11-10L12.4
promoter	ENST00000527090	ZDHHC5
promoter	ENST00000607662	RP11-480D4.2
promoter	ENST00000409064	KDM3A
promoter	ENST00000494804	NBN
promoter	ENST00000568416	SPSB3
promoter	ENST00000403007	CCDC104
promoter	ENST00000510890	C5orf30
promoter	ENST00000315285	SPAST
promoter	ENST00000554123	RP11-16B13.1
promoter	ENST00000307630	YWHAG
promoter	ENST00000352632	SPTBN4
promoter	ENST00000542087	USP5
promoter	ENST00000481118	LARP4B
promoter	ENST00000587540	RP11-545I5.3
promoter	ENST00000444272	SYNCRIP
promoter	ENST00000282276	MARS2
promoter	ENST00000560598	OTUD7A
promoter	ENST00000375311	ZNF438
promoter	ENST00000397914	CYB5A
intergenic	ENST00000514609	RP11-754I20.1
promoter	ENST00000588211	RP11-773H22.4
promoter	ENST00000491265	MZT2A
intergenic	ENST00000453110	KRT8P17
promoter	ENST00000202677	RALGAPA2
promoter	ENST00000597160	NAPA
promoter	ENST00000450957	SAP130
promoter	ENST00000587332	MAP3K14
promoter	ENST00000430750	UBE3C
promoter	ENST00000510071	RAPGEF6
promoter	ENST00000368516	C1orf43
intergenic	ENST00000455793	RP11-3D23.1
promoter	ENST00000594089	AP001462.6
promoter	ENST00000588251	SEH1L
promoter	ENST00000437249	RP1-8B1.4
promoter	ENST00000469798	DNAJB5
promoter	ENST00000435163	OSER1-AS1
promoter	ENST00000478556	ZNF33A
promoter	ENST00000507584	LYRM7
promoter	ENST00000382263	TNFRSF19
promoter	ENST00000461408	ADAM10
promoter	ENST00000608419	AC073043.1
promoter	ENST00000430592	RP11-160H22.5
promoter	ENST00000317008	RP11-567M16.3
promoter	ENST00000467733	SSR3
promoter	ENST00000279069	LSM14B
promoter	ENST00000461516	ANKAR
promoter	ENST00000380416	PMS2
promoter	ENST00000356454	SOWAHC
promoter	ENST00000592897	ASB16-AS1
intergenic	ENST00000310614	MRPL48
promoter	ENST00000439832	GTPBP10
promoter	ENST00000455796	AC090505.6
promoter	ENST00000429684	AC009299.4
promoter	ENST00000510107	METAP1
promoter	ENST00000549860	RP11-977G19.11
promoter	ENST00000554945	RP11-85K15.2
promoter	ENST00000486614	ZNF33B
promoter	ENST00000384096	SNHG8
promoter	ENST00000547718	RNFT2
promoter	ENST00000476927	IFRD1
promoter	ENST00000469360	IPO5
intron	ENST00000555070	RP11-33N16.3
promoter	ENST00000524576	MRPL11
promoter	ENST00000511298	CDS1
promoter	ENST00000484452	THAP5
promoter	ENST00000531274	TMEM126B
promoter	ENST00000563577	RABEP2
promoter	ENST00000439965	AL355490.1
promoter	ENST00000598729	C19orf54
intron	ENST00000470729	ANKRD30BL
promoter	ENST00000568856	RP11-271M24.2
promoter	ENST00000461038	ZCCHC7
promoter	ENST00000608266	RP11-634H22.1
promoter	ENST00000392590	CDCA4
promoter	ENST00000582827	MIR4767
promoter	ENST00000420786	SEPT2
promoter	ENST00000523892	NDRG1
intron	ENST00000470729	ANKRD30BL
promoter	ENST00000489687	RQCD1
intergenic	ENST00000454392	RP11-715L17.1
promoter	ENST00000576235	ARRB2
promoter	ENST00000518570	RP11-351A11.1
promoter	ENST00000499642	RP11-346I3.4
promoter	ENST00000328771	DHX34
promoter	ENST00000500635	RBM14-RBM4
intergenic	ENST00000471997	PABPC1P2
promoter	ENST00000379412	LDHA
intron	ENST00000409848	TACR1
promoter	ENST00000526036	AP001372.2
intergenic	ENST00000242728	BHLHE41
promoter	ENST00000536836	FAM60A
promoter	ENST00000547961	TWF1
promoter	ENST00000583654	RP11-571L19.7
intergenic	ENST00000455793	RP11-3D23.1
promoter	ENST00000532744	ANP32E
promoter	ENST00000593972	EGLN2
promoter	ENST00000483546	RPP40
promoter	ENST00000563872	STARD9
promoter	ENST00000490232	RN7SL2
promoter	ENST00000398645	KDM2A
promoter	ENST00000492979	SRCRB4D
promoter	ENST00000514906	MBLAC2
promoter	ENST00000358378	MUC5AC
promoter	ENST00000321854	ACBD4
promoter	ENST00000595423	KLHL26
promoter	ENST00000523081	RP11-360L9.4
promoter	ENST00000591686	FBXO46
promoter	ENST00000429214	RP11-162G10.5
promoter	ENST00000511006	ELF2
promoter	ENST00000519769	XPO7
promoter	ENST00000244711	MEA1
promoter	ENST00000589801	HKR1
promoter	ENST00000477030	EPRS
promoter	ENST00000587974	EPG5
promoter	ENST00000550390	EIF4B
promoter	ENST00000585312	AC092634.1
promoter	ENST00000534715	B3GAT3
promoter	ENST00000497786	TCTA
promoter	ENST00000585800	ZNF397
promoter	ENST00000424110	PUM2
promoter	ENST00000452786	IKZF2
promoter	ENST00000590210	SPINT2
promoter	ENST00000504883	KIF2A
promoter	ENST00000417493	SNRNP25
promoter	ENST00000373555	GOLGA1
promoter	ENST00000452107	LANCL2
promoter	ENST00000552800	TMEM116
promoter	ENST00000607544	SRRM5
promoter	ENST00000474342	SLTM
promoter	ENST00000534600	API5
promoter	ENST00000538656	SAFB
promoter	ENST00000475093	MAATS1
promoter	ENST00000479338	EIF4H
promoter	ENST00000313349	SERTAD2
promoter	ENST00000420563	AC053503.4
promoter	ENST00000393256	BCL2L11
promoter	ENST00000357899	ZBTB44
promoter	ENST00000463387	VGLL4
promoter	ENST00000484616	RPS12
promoter	ENST00000419185	SCML1
promoter	ENST00000445701	IL5RA
promoter	ENST00000372025	TMEM69
promoter	ENST00000589978	UBE2S
intergenic	ENST00000581396	TOM1L2
intergenic	ENST00000377300	CTC-281M20.1
promoter	ENST00000545401	GSG1
promoter	ENST00000541971	CENPU
promoter	ENST00000587279	ZNF787
exon	ENST00000561122_476783
promoter	ENST00000449483	RP11-175P19.2
promoter	ENST00000366609	IRF2BP2
promoter	ENST00000467951	ACAT2
promoter	ENST00000481049	UHRF2
promoter	ENST00000509055	AP3S1
promoter	ENST00000431500	AC012456.4
promoter	ENST00000517459	ZNF395
promoter	ENST00000381501	TEC
promoter	ENST00000473592	ZNF37BP
promoter	ENST00000458763	ZZZ3
promoter	ENST00000263228	UBE2R2
promoter	ENST00000557163	TMEM30B
intergenic	ENST00000453110	KRT8P17
promoter	ENST00000515869	ERCC6-PGBD3
promoter	ENST00000467022	NAA50
promoter	ENST00000455239	MZT2B
promoter	ENST00000577275	AC008738.2
promoter	ENST00000471744	SNX13
intergenic	ENST00000430646	RP11-548K12.12
promoter	ENST00000408535	SNORA76
promoter	ENST00000508608	CAST
intergenic	ENST00000366609	IRF2BP2
promoter	ENST00000507809	ANAPC4
promoter	ENST00000589528	ACTN4
promoter	ENST00000384825	MIR636
intron	ENST00000556280	STON2
promoter	ENST00000403856	THADA
promoter	ENST00000461132	SPTLC1
promoter	ENST00000578238	SUMO2
promoter	ENST00000610008	RP11-259N19.1
promoter	ENST00000367815	ATP1B1
promoter	ENST00000466349	TFB1M
promoter	ENST00000599026	AC108004.3
promoter	ENST00000432637	C7orf25
promoter	ENST00000556586	LINC00637
promoter	ENST00000233143	TMSB10
promoter	ENST00000473023	POLE4
promoter	ENST00000526064	GALNT18
promoter	ENST00000570152	AC004158.2
promoter	ENST00000484191	SLC6A6
promoter	ENST00000559656	DET1
promoter	ENST00000484352	HTRA2
promoter	ENST00000543875	TMEM170B
promoter	ENST00000380333	CA5BP1
promoter	ENST00000295317	RNF149
promoter	ENST00000424075	RP11-46H11.12
promoter	ENST00000479469	ZNF37A
promoter	ENST00000484449	PPP1R10
promoter	ENST00000385210	MIR658
promoter	ENST00000513823	TTC37
promoter	ENST00000477229	DDOST
promoter	ENST00000275235	AIG1
intergenic	ENST00000510987	CTD-2013M15.1
intergenic	ENST00000426656	AGGF1P2
promoter	ENST00000370152	HIAT1
promoter	ENST00000597013	ZNF616
promoter	ENST00000373847	CNTRL
intergenic	ENST00000455793	RP11-3D23.1
promoter	ENST00000559018	ADAM8
promoter	ENST00000240499	ZNF141
intergenic	ENST00000547456	RP11-125N22.2
promoter	ENST00000366607	TOMM20
promoter	ENST00000276105	SNX12
promoter	ENST00000426665	ZNF10
intergenic	ENST00000547456	RP11-125N22.2
promoter	ENST00000523945	RP11-10N23.5
promoter	ENST00000398093	DYNC2H1
intron	ENST00000565791	WWOX
promoter	ENST00000591311	AC010504.2
promoter	ENST00000239223	DUSP1
promoter	ENST00000440549	SLC39A6
intergenic	ENST00000453110	KRT8P17
promoter	ENST00000537711	UTP11L
promoter	ENST00000438890	AC068831.3
promoter	ENST00000512377	RP11-177B4.1
promoter	ENST00000446823	FOXK1
promoter	ENST00000439830	ANKRD28
promoter	ENST00000508197	CAST
intron	ENST00000427481	NTM
promoter	ENST00000588896	CACNA2D4
promoter	ENST00000592453	DAZAP1
promoter	ENST00000504833	CTD-2001C12.1
promoter	ENST00000452753	IMMP2L
promoter	ENST00000584082	MIR4515
promoter	ENST00000585528	PIK3C3
promoter	ENST00000506477	HSPA9
promoter	ENST00000536108	KDM4C
promoter	ENST00000426464	DHRS13
promoter	ENST00000564638	MAP1LC3B
promoter	ENST00000591969	RAVER1
promoter	ENST00000422369	TBC1D32
promoter	ENST00000216129	TTLL12
promoter	ENST00000520757	NDUFAF6
promoter	ENST00000473753	RP11-967K21.1
intron	ENST00000507698	RP11-438D8.2
promoter	ENST00000539613	RHBDD1
promoter	ENST00000372291	NCOA5
promoter	ENST00000513975	FIP1L1
promoter	ENST00000554718	NAB2
promoter	ENST00000372050	RALGDS
promoter	ENST00000548852	LTA4H
promoter	ENST00000327761	RASSF1
promoter	ENST00000580552	FBXO15
promoter	ENST00000534283	RELA
promoter	ENST00000588875	SEC11C
promoter	ENST00000433098	BCL2L11
promoter	ENST00000590471	ZNF846
promoter	ENST00000588799	CTD-2562J15.6
promoter	ENST00000566776	PDP2
promoter	ENST00000523859	RP11-37B2.1
promoter	ENST00000476832	ALG2
promoter	ENST00000576313	RP11-166P13.3
promoter	ENST00000455503	RP11-126K1.6
promoter	ENST00000510080	PAIP2
intergenic	ENST00000434709	AC006987.4
promoter	ENST00000536790	ZNF140
intergenic	ENST00000468631	RN7SL189P
intergenic	ENST00000453110	KRT8P17
promoter	ENST00000570282	RP11-412D9.4
intergenic	ENST00000263270	AP2S1
promoter	ENST00000451376	MARCH8
promoter	ENST00000494703	SPG20
promoter	ENST00000421201	PRKCE
promoter	ENST00000573318	MRPL45P2
promoter	ENST00000464559	PSD4
intergenic	ENST00000457565	AP001464.4
promoter	ENST00000258418	CAB39
promoter	ENST00000475171	TXNIP
promoter	ENST00000513037	ROPN1L-AS1
promoter	ENST00000358165	RNASET2
promoter	ENST00000375775	ING1
promoter	ENST00000557562	FERMT2
promoter	ENST00000359013	TGFBR2
promoter	ENST00000395525	SPECC1
promoter	ENST00000306749	FASN
promoter	ENST00000410042	MRPL30
promoter	ENST00000434112	RP11-74C1.4
promoter	ENST00000539276	ATP2A2
promoter	ENST00000512914	MRFAP1
promoter	ENST00000417391	XRCC5
promoter	ENST00000563358	WWOX
promoter	ENST00000512478	OSTC
promoter	ENST00000496636	SH3D21
promoter	ENST00000417295	SH3GL1
promoter	ENST00000400706	ABC7-42389800N19.1
promoter	ENST00000374294	DNAJC25-GNG10
promoter	ENST00000455506	C9orf156
promoter	ENST00000384914	MIR153-1
promoter	ENST00000476364	PPP1R12B
promoter	ENST00000466766	HM13
promoter	ENST00000555120	ZC3H14
promoter	ENST00000584313	CLTC
intergenic	ENST00000454771	WDR60
intergenic	ENST00000377126	KLF9
intron	ENST00000512471	IL6R
promoter	ENST00000505710	QDPR
promoter	ENST00000522727	RAB11FIP1
promoter	ENST00000398319	CABIN1
promoter	ENST00000560748	ANKRD9
promoter	ENST00000604268	FAM229B
promoter	ENST00000493662	MSH5-SAPCD1
promoter	ENST00000444459	APPL1
promoter	ENST00000482294	CBX7
promoter	ENST00000607997	RP11-6J24.6
promoter	ENST00000499762	A2M-AS1
promoter	ENST00000524880	ALG9
promoter	ENST00000244020	SRSF6
promoter	ENST00000479047	CENPBD1P1
promoter	ENST00000582190	AC130689.1
intron	ENST00000432011	RP11-236F9.2
intron	ENST00000401095	TTC34
promoter	ENST00000430792	PIGP
promoter	ENST00000560262	NEO1
promoter	ENST00000555321	ZBTB1
promoter	ENST00000369543	TRIM33
promoter	ENST00000545460	RAP1A
promoter	ENST00000217162	TCFL5
promoter	ENST00000302754	JUNB
intron	ENST00000598216	INSR
promoter	ENST00000231238	TTC1
promoter	ENST00000442296	MXI1
intron	ENST00000373481	KIAA1522
promoter	ENST00000579729	PSMB3
promoter	ENST00000454769	PIP5K1A
promoter	ENST00000573406	C1QBP
intergenic	ENST00000514609	RP11-754I20.1
promoter	ENST00000409418	FCHSD2
intergenic	ENST00000226067	HLF
promoter	ENST00000510841	LRBA
promoter	ENST00000393160	RALGDS
promoter	ENST00000480046	METTL2B
promoter	ENST00000359574	LFNG
promoter	ENST00000408965	CEBPD
intergenic	ENST00000525520	RP11-56P9.5
promoter	ENST00000376769	PPP1R11
promoter	ENST00000577331	AC107871.1
promoter	ENST00000449808	OXSM
promoter	ENST00000564287	RP11-61J19.4
promoter	ENST00000537581	COA4
promoter	ENST00000580762	MRPL45
intergenic	ENST00000445742	RP11-782C8.8
promoter	ENST00000263102	CCDC6
promoter	ENST00000473829	PTCD3
promoter	ENST00000590366	ZNF180
promoter	ENST00000505867	ACAD9
promoter	ENST00000470173	BAP1
promoter	ENST00000460212	N6AMT1
intergenic	ENST00000514609	RP11-754I20.1
promoter	ENST00000433523	CWF19L2
promoter	ENST00000420200	KATNA1
promoter	ENST00000517961	AC084082.3
promoter	ENST00000601237	ZNF83
promoter	ENST00000513684	NREP
promoter	ENST00000322810	PLEC
promoter	ENST00000487903	ATP11A
promoter	ENST00000519690	RPS14
promoter	ENST00000522280	TATDN1
promoter	ENST00000472312	ZC3H12A
promoter	ENST00000513285	SEPSECS
promoter	ENST00000450097	MAP9
promoter	ENST00000507357	ZFYVE20
promoter	ENST00000377403	H6PD
promoter	ENST00000543165	TMEM2
promoter	ENST00000395066	CLK3
intergenic	ENST00000524504	OR4A44P
promoter	ENST00000606771	RP11-500C11.3
promoter	ENST00000568500	RP11-146F11.1
promoter	ENST00000505016	MATR3
intron	ENST00000367813	ATP1B1
promoter	ENST00000405878	XRCC6
intergenic	ENST00000446476	RP5-826L7.1
promoter	ENST00000540587	STARD10
promoter	ENST00000367368	LRP11
promoter	ENST00000606587	CTD-2376I4.2
promoter	ENST00000359491	RP11-544I20.2
promoter	ENST00000327134	PAK2
promoter	ENST00000491740	GPR160
promoter	ENST00000591198	SEPT9
intergenic	ENST00000455793	RP11-3D23.1
promoter	ENST00000415336	RP11-67L3.5
intergenic	ENST00000346798	APP
promoter	ENST00000577327	RP11-91I8.3
intron	ENST00000366952	SLC22A2
promoter	ENST00000557989	RP11-680F8.3
promoter	ENST00000509678	CHIC2
intergenic	ENST00000581659	MIR4477A
intergenic	ENST00000448009	MRPL35P2
promoter	ENST00000420500	ITFG3
promoter	ENST00000559564	ZNF770
promoter	ENST00000602124	CTD-2583A14.9
promoter	ENST00000362400	RNA5S12
promoter	ENST00000476027	YY1AP1
promoter	ENST00000432378	DONSON
promoter	ENST00000488010	TMF1
promoter	ENST00000480123	C6ORF165
promoter	ENST00000538065	ATXN7
promoter	ENST00000578430	SRSF1
exon	ENST00000173229_521169
promoter	ENST00000478492	KANSL3
promoter	ENST00000426077	TMEM185B
promoter	ENST00000464170	C1orf101
promoter	ENST00000521158	VDAC3
promoter	ENST00000608897	RP11-467P9.1
promoter	ENST00000381410	SNX18
intergenic	ENST00000455793	RP11-3D23.1
promoter	ENST00000566254	CFDP1
promoter	ENST00000416847	SCAP
promoter	ENST00000369977	MYO6
intergenic	ENST00000408868	MIR1324
promoter	ENST00000559894	MESP1
promoter	ENST00000544715	ETV6
intergenic	ENST00000581937	KRT18P8
promoter	ENST00000448869	RP11-284F21.7
promoter	ENST00000535684	RPS11P6
promoter	ENST00000529476	USF1
promoter	ENST00000444489	LINC00894
promoter	ENST00000449714	AC144449.1
promoter	ENST00000422435	KIF21B
promoter	ENST00000507774	PRRC1
promoter	ENST00000513795	SPDL1
intron	ENST00000468480	RNF6
promoter	ENST00000398527	MSL3
promoter	ENST00000370334	YTHDF1
promoter	ENST00000568107	GAN
promoter	ENST00000369077	MCMBP
promoter	ENST00000590082	EZH1
promoter	ENST00000609111	ADIRF-AS1
intergenic	ENST00000472841	PMEPA1
promoter	ENST00000567649	NPW
promoter	ENST00000368149	ARHGAP18
promoter	ENST00000362058	CROCCP2
promoter	ENST00000592751	AATF
promoter	ENST00000429009	PIK3C2B
promoter	ENST00000462662	RP11-212P7.3
promoter	ENST00000564656	ATXN2L
promoter	ENST00000435530	SREBF1
promoter	ENST00000606277	NFYC-AS1
promoter	ENST00000394277	PDE1B
promoter	ENST00000419372	SFXN4
promoter	ENST00000501499	RP11-181C3.1
promoter	ENST00000500025	CSTF3-AS1
promoter	ENST00000531439	YAP1
promoter	ENST00000539330	UCP2
promoter	ENST00000493448	WDR44
promoter	ENST00000465911	DNAJC11
promoter	ENST00000375077	CORO2A
promoter	ENST00000565280	FAN1
promoter	ENST00000315273	ASAP2
promoter	ENST00000568130	RP11-429P3.3
promoter	ENST00000441217	AC073046.25
promoter	ENST00000260766	PLCE1
promoter	ENST00000523409	UBXN2B
promoter	ENST00000490920	RP11-706O15.1
promoter	ENST00000535432	E2F3
promoter	ENST00000417845	NEBL-AS1
intergenic	ENST00000497504	RN7SL636P
promoter	ENST00000559722	MTHFS
promoter	ENST00000589258	RP11-322E11.6
promoter	ENST00000466548	SLAIN1
promoter	ENST00000517630	UBE2V2
promoter	ENST00000438107	RP11-706O15.3
promoter	ENST00000478150	STX4
promoter	ENST00000374343	TMEM57
promoter	ENST00000486366	NSF
promoter	ENST00000431923	CECR5-AS1
promoter	ENST00000409131	MORN2
promoter	ENST00000464060	MAGI1
promoter	ENST00000592558	EIF3K
promoter	ENST00000592314	SF3A2
promoter	ENST00000395799	TNRC6A
promoter	ENST00000373783	ADO
promoter	ENST00000472461	SZRD1
promoter	ENST00000491561	RN7SL346P
promoter	ENST00000488154	EPHB1
promoter	ENST00000455609	RP11-197P3.4
promoter	ENST00000485191	C19orf24
promoter	ENST00000443154	RP11-386I8.6
intron	ENST00000553571	NSFL1C
intergenic	ENST00000391144	RNU6-131P
promoter	ENST00000358173	EPHB4
promoter	ENST00000549124	BCDIN3D-AS1
promoter	ENST00000433501	SLC25A25
promoter	ENST00000590412	DTNA
promoter	ENST00000421004	CTD-2037K23.2
promoter	ENST00000426997	C2orf74
promoter	ENST00000430979	QRICH1
promoter	ENST00000426475	AC007405.6
promoter	ENST00000539513	XRN2
promoter	ENST00000479913	RET
promoter	ENST00000296775	KIAA1430
promoter	ENST00000322887	SEC24A
intergenic	ENST00000525520	RP11-56P9.5
promoter	ENST00000434163	KCNIP2
intergenic	ENST00000504057	RP11-706F1.2
promoter	ENST00000419390	ANKRD36B
promoter	ENST00000366843	ENAH
promoter	ENST00000356576	COG6
promoter	ENST00000367558	RGS16
intergenic	ENST00000534336	MALAT1
intergenic	ENST00000510987	CTD-2013M15.1
promoter	ENST00000596785	KXD1
promoter	ENST00000468247	RERE
promoter	ENST00000371097	LCOR
promoter	ENST00000442636	ENO1-AS1
promoter	ENST00000553275	STAT6
promoter	ENST00000506633	SLC25A30-AS1
intergenic	ENST00000391415	KRTAP4-9
promoter	ENST00000416209	PRKAR2A-AS1
promoter	ENST00000482493	KIAA1147
promoter	ENST00000556223	ERO1L
promoter	ENST00000320776	BLOC1S4
intergenic	ENST00000477230	RP11-56M3.1
intron	ENST00000454757	EGFR
promoter	ENST00000539345	TBCD
promoter	ENST00000553296	ZNF219
promoter	ENST00000513412	PHB
promoter	ENST00000552955	YEATS4
promoter	ENST00000541089	POLA2
promoter	ENST00000540368	ATP6V0A2
promoter	ENST00000497380	USP13
intergenic	ENST00000572933	DNAH2
promoter	ENST00000512524	MTRNR2L5
intergenic	ENST00000449110	AC079781.8
promoter	ENST00000452284	THAP7-AS1
promoter	ENST00000505245	ATP6V1E2
promoter	ENST00000452478	ANKRD36
promoter	ENST00000427943	PSPC1
promoter	ENST00000594676	CTB-60E11.9
promoter	ENST00000529911	SRSF8
promoter	ENST00000534131	CTSC
promoter	ENST00000514740	JADE1
promoter	ENST00000429568	POLR2H
promoter	ENST00000362917	SNORA42
promoter	ENST00000373797	EPB41
promoter	ENST00000447817	ZNF280C
intergenic	ENST00000442326	AC016700.3
intron	ENST00000375835	SHC3
promoter	ENST00000588022	RP11-1094M14.7
promoter	ENST00000607016	NUDT3
promoter	ENST00000507154	ERAP1
promoter	ENST00000436985	ANKRD26
promoter	ENST00000456790	MMP24-AS1
intergenic	ENST00000331803	UPP1
promoter	ENST00000533255	ARRB1
promoter	ENST00000296233	KLF15
promoter	ENST00000528047	MFSD3
promoter	ENST00000510554	RSAD1
exon	ENST00000507881_194082
promoter	ENST00000528268	ANKRD36C
promoter	ENST00000598446	ZNF432
intergenic	ENST00000295749	CWC22
promoter	ENST00000474945	SPCS1
promoter	ENST00000591558	RP11-258B16.1
promoter	ENST00000487374	ATP5O
promoter	ENST00000530792	CTD-2562J17.4
promoter	ENST00000422162	RP11-465K1.2
promoter	ENST00000473328	WDR87
promoter	ENST00000414297	RP11-216M21.1
promoter	ENST00000381106	RP11-706O15.5
promoter	ENST00000460619	CHIT1
promoter	ENST00000465675	LRP8
promoter	ENST00000530767	BCLAF1
promoter	ENST00000320848	MRFAP1L1
intron	ENST00000288670	FMNL2
promoter	ENST00000475968	NDUFAF5
intergenic	ENST00000604082	RP11-230C9.4
intron	ENST00000404321	PTPRN2
promoter	ENST00000406486	KIAA1671
intergenic	ENST00000532521	RP11-574M7.2
promoter	ENST00000463381	AGAP3
intron	ENST00000434733	AC003991.3
intergenic	ENST00000559755	RP11-66B24.5
promoter	ENST00000543023	ORAOV1
intron	ENST00000262971	PIAS4
intron	ENST00000355999	STK39
promoter	ENST00000496125	PPP1R37
promoter	ENST00000409080	ITGA6
promoter	ENST00000438264	ASB1
promoter	ENST00000507562	GRPEL2
intergenic	ENST00000602992	CTD-2227E11.1
promoter	ENST00000586409	UBE2O
promoter	ENST00000540222	ATG16L2
promoter	ENST00000436963	LINC00441
promoter	ENST00000355628	FAM208A
promoter	ENST00000515097	RP11-680H20.2
promoter	ENST00000412186	ALDH7A1
promoter	ENST00000557524	RP11-895M11.3
promoter	ENST00000288943	DUSP2
intergenic	ENST00000433976	ZNF778
promoter	ENST00000336868	NXN
promoter	ENST00000363593	SNORD118
promoter	ENST00000605725	RP11-430G17.3
intergenic	ENST00000475608	RP11-16F15.1
promoter	ENST00000368774	UROS
intergenic	ENST00000565617	KB-1460A1.5
intergenic	ENST00000447733	TOM1
intron	ENST00000553353	FOXN3
promoter	ENST00000596587	AC007228.11
promoter	ENST00000478705	SFT2D1
promoter	ENST00000288670	FMNL2
promoter	ENST00000326632	WASH2P
promoter	ENST00000230053	B3GAT2
promoter	ENST00000536159	CITED2
promoter	ENST00000546333	RP11-87C12.2
promoter	ENST00000440001	TRAF3IP2-AS1
promoter	ENST00000528195	AP2A2
promoter	ENST00000402714	EVL
promoter	ENST00000570200	ATXN2L
promoter	ENST00000535507	EFCAB4B
promoter	ENST00000409951	TMEM177
promoter	ENST00000372480	NTMT1
promoter	ENST00000502984	RUFY1
promoter	ENST00000366510	SCCPDH
promoter	ENST00000497611	CDC7
promoter	ENST00000581996	RP11-17M16.2
promoter	ENST00000309758	HSPA6
promoter	ENST00000361539	BRINP2
intergenic	ENST00000390971	SNORA40
promoter	ENST00000344312	STARD13
promoter	ENST00000561672	RP11-538I12.3
intergenic	ENST00000360612	PIM3
intron	ENST00000449294	CHL1
intron	ENST00000518143	ZFHX4-AS1
intergenic	ENST00000510987	CTD-2013M15.1
intergenic	ENST00000453110	KRT8P17
promoter	ENST00000439104	AP006216.10
intergenic	ENST00000453110	KRT8P17
promoter	ENST00000432278	ETS2
promoter	ENST00000601984	EVI5L
promoter	ENST00000435872	RP11-73M7.1
promoter	ENST00000557928	RP11-16E12.1
promoter	ENST00000489942	TUBB2A
promoter	ENST00000595341	ZC3H4
intergenic	ENST00000373710	SERINC2
promoter	ENST00000531373	PPP2R1B
promoter	ENST00000437854	MEMO1
promoter	ENST00000553967	TUBB3
promoter	ENST00000215919	PATZ1
promoter	ENST00000372652	NFYC
promoter	ENST00000286364	RASA2
intron	ENST00000557309	ITPK1
exon	ENST00000303212_575883
intron	ENST00000592761	TIMP2
promoter	ENST00000567385	ABCC11
promoter	ENST00000551747	CHERP
promoter	ENST00000407930	LBH
intergenic	ENST00000508721	AP005901.1
promoter	ENST00000328396	PIGW
promoter	ENST00000453129	CLDN25
promoter	ENST00000589174	MRPL54
promoter	ENST00000560306	LINC00933
intergenic	ENST00000438758	AC125634.1
intergenic	ENST00000605837	RP11-396C23.3
promoter	ENST00000429427	SSR4P1
promoter	ENST00000423348	SCO2
promoter	ENST00000424200	ZNRF2P3
promoter	ENST00000369425	GPAM
promoter	ENST00000367595	ACBD6
promoter	ENST00000433271	TMEM248
promoter	ENST00000502981	ZNF595
intergenic	ENST00000519890	EBF1
promoter	ENST00000541049	LAG3
promoter	ENST00000607572	RP4-736L20.3
promoter	ENST00000588357	ZNHIT3
promoter	ENST00000357906	RAD51D
promoter	ENST00000583775	PRKCA
promoter	ENST00000565544	TAF1C
promoter	ENST00000538929	NDUFS7
promoter	ENST00000421707	MBNL3
promoter	ENST00000471341	GON4L
promoter	ENST00000492892	KRTCAP2
promoter	ENST00000428683	ZNF3
intron	ENST00000442591	EGFR
promoter	ENST00000448344	RP4-535B20.1
promoter	ENST00000522091	CHTF8
promoter	ENST00000465979	WDR31
intron	ENST00000510463	DKK2
intron	ENST00000382496	SEMA5A
intron	ENST00000558469	CUX1
promoter	ENST00000473667	PDZD11
promoter	ENST00000560463	TRAF3
promoter	ENST00000513708	CTC-228N24.1
promoter	ENST00000482460	CYTH3
promoter	ENST00000413358	HCG18
promoter	ENST00000476313	PDXK
promoter	ENST00000450092	NONO
promoter	ENST00000343550	USF2
promoter	ENST00000555185	PRKCH
intergenic	ENST00000499481	RP11-620J15.2
promoter	ENST00000589854	DUS3L
promoter	ENST00000507703	SPRY1
promoter	ENST00000437579	NEURL1
promoter	ENST00000534204	CASC5
promoter	ENST00000593473	DHPS
intergenic	ENST00000459401	snoU13
promoter	ENST00000448788	FIGNL1
promoter	ENST00000416202	RP6-109B7.3
promoter	ENST00000372425	HYI
intergenic	ENST00000418220	DPPA2P2
intron	ENST00000583696	GAREM
promoter	ENST00000586079	TXNL1
promoter	ENST00000508453	CYP2U1
promoter	ENST00000441407	ZNRF2P1
intron	ENST00000505156	LINC00536
promoter	ENST00000449592	TMEM120B
intron	ENST00000558225	KLF13
promoter	ENST00000570455	KIAA0753
intron	ENST00000263817	ABCB11
promoter	ENST00000393221	ATP2C1
intergenic	ENST00000503323	CTB-57H20.1
promoter	ENST00000423180	PNPLA3
intergenic	ENST00000532428	APIP
promoter	ENST00000373408	CCDC167
promoter	ENST00000380486	C2CD2
promoter	ENST00000262366	GLIS2
promoter	ENST00000542330	GPR162
promoter	ENST00000261686	AACS
intergenic	ENST00000570754	C17orf67
promoter	ENST00000262244	MOB3B
promoter	ENST00000522795	ZNF395
promoter	ENST00000455963	JAZF1-AS1
intron	ENST00000560374	HOMER2
promoter	ENST00000538731	RP13-977J11.2
intergenic	ENST00000444374	RP11-316P17.2
promoter	ENST00000524288	SKP1
promoter	ENST00000379153	CD83
promoter	ENST00000521099	ELP3
promoter	ENST00000352483	RIPK4
promoter	ENST00000534555	RPS3
promoter	ENST00000378214	KIAA0319
promoter	ENST00000369096	PRDM1
promoter	ENST00000543471	ZNF79
intergenic	ENST00000547456	RP11-125N22.2
promoter	ENST00000592606	TRMT1
promoter	ENST00000562210	ZNF19
exon	ENST00000329020_65148
promoter	ENST00000471719	LINC00881
intergenic	ENST00000510932	RP11-1281K21.7
promoter	ENST00000428056	IDS
promoter	ENST00000551846	RP11-603J24.4
intergenic	ENST00000574848	LITAF
promoter	ENST00000305135	YEATS2
promoter	ENST00000466353	PLXNB1
promoter	ENST00000522000	PPP3CC
intergenic	ENST00000514609	RP11-754I20.1
intergenic	ENST00000553991	RP11-488C13.4
intergenic	ENST00000437712	RP11-168K11.3
promoter	ENST00000312127	CDRT1
intron	ENST00000400314	PCBP3
promoter	ENST00000445237	HDAC7
intergenic	ENST00000520324	CTB-43E15.4
promoter	ENST00000552646	LRIG3
promoter	ENST00000558810	EMC4
intron	ENST00000374086	SLC9A1
promoter	ENST00000423137	ZNF587
promoter	ENST00000575537	MKL2
promoter	ENST00000315707	LINC00324
intergenic	ENST00000427017	RP1-182D15.2
intergenic	ENST00000446029	AC079612.2
promoter	ENST00000481638	EVA1C
intron	ENST00000551935	EGLN3
promoter	ENST00000445466	MBNL1-AS1
intron	ENST00000261980	VSX2
promoter	ENST00000439640	FKBP1A
promoter	ENST00000564642	SYNGR3
promoter	ENST00000358701	QSOX2
promoter	ENST00000578583	RP11-13N13.6
promoter	ENST00000472614	GNB1
promoter	ENST00000574650	SGSM2
promoter	ENST00000591372	LINC00665
promoter	ENST00000476622	MRPL19
promoter	ENST00000339154	NUDT6
promoter	ENST00000533300	RP11-159H10.3
intron	ENST00000396364	FXN
promoter	ENST00000469539	AC009403.2
promoter	ENST00000496822	NEK4
promoter	ENST00000558357	INO80
promoter	ENST00000480551	B3GNT5
promoter	ENST00000427824	RP3-467K16.4
promoter	ENST00000431558	PRRT3-AS1
promoter	ENST00000261491	DGKH
intergenic	ENST00000302092	IGHV1OR21-1
promoter	ENST00000596246	CD320
promoter	ENST00000422191	C22orf23
promoter	ENST00000413503	SHANK2
promoter	ENST00000518708	ZNF674
promoter	ENST00000500036	RP11-902B17.1
intergenic	ENST00000510987	CTD-2013M15.1
promoter	ENST00000455414	RP11-432J24.5
promoter	ENST00000570034	NSFP1
intron	ENST00000558646	MYO1E
intergenic	ENST00000509376	DCUN1D4
intron	ENST00000302987	IL16
promoter	ENST00000478401	TRIM14
intergenic	ENST00000598435	CTB-151G24.1
intergenic	ENST00000549691	CPM
promoter	ENST00000580030	DHX40
intron	ENST00000580162	L3MBTL4
intergenic	ENST00000273183	STAC
promoter	ENST00000539658	UNC119B
promoter	ENST00000602980	DPY19L2P3
intergenic	ENST00000495480	RPS4XP18
intergenic	ENST00000603327	HSPE1P19
intergenic	ENST00000601119	MIR663A
intergenic	ENST00000357727	CREB5
intron	ENST00000602830	LINC00632
intergenic	ENST00000458063	ZNF32-AS3
promoter	ENST00000429139	MIR181A2HG
intron	ENST00000371390	RP11-188C12.3
promoter	ENST00000539908	TJP3
promoter	ENST00000357466	RABL6
promoter	ENST00000538595	MACROD1
promoter	ENST00000588559	PTPRH
intergenic	ENST00000522621	CLVS1
intergenic	ENST00000495944	RPL19P11
intergenic	ENST00000555217	ADCK1
promoter	ENST00000416601	IFIT5
promoter	ENST00000556713	RP11-247L20.3
promoter	ENST00000528658	SLCO5A1
promoter	ENST00000591463	TUBB6
intron	ENST00000439304	TRPV5
intron	ENST00000396654	AP1S3
intron	ENST00000273432	MED12L
intron	ENST00000510808	DCUN1D4
intron	ENST00000509248	SLC7A11
promoter	ENST00000582251	RP11-41O4.2
promoter	ENST00000537507	GPR19
intron	ENST00000497209	SLCO4A1
intergenic	ENST00000517043	SNORA31
promoter	ENST00000538287	ABCC4
promoter	ENST00000479762	ZNF491
intergenic	ENST00000368468	MAN1A1
promoter	ENST00000566147	ARID3B
intergenic	ENST00000323830	CPN2
promoter	ENST00000468503	XIAP
promoter	ENST00000508171	LIN54
promoter	ENST00000596045	RP11-18I14.10
intron	ENST00000465870	LRRFIP1
promoter	ENST00000260702	LOXL4
promoter	ENST00000549122	SOCS2
intergenic	ENST00000601119	MIR663A
intron	ENST00000560360	CTD-2544M6.1
intergenic	ENST00000241125	GJA3
promoter	ENST00000431473	RIMKLA
intron	ENST00000587532	ARID3A
promoter	ENST00000501937	LINC00847
promoter	ENST00000584630	KCTD1
intron	ENST00000470729	ANKRD30BL
promoter	ENST00000469823	MCMDC2
promoter	ENST00000561968	CRYM-AS1
intergenic	ENST00000363893	RNU6-961P
intergenic	ENST00000442351	BMS1P11
promoter	ENST00000237642	FAM47E-STBD1
promoter	ENST00000412643	RP6-109B7.4
intergenic	ENST00000297979	C9orf3
promoter	ENST00000397050	ZNF41
intron	ENST00000508366	ATP6AP1L
promoter	ENST00000457168	AC006947.1
promoter	ENST00000593745	SLC27A5
promoter	ENST00000407010	ISPD
promoter	ENST00000471739	FYCO1
promoter	ENST00000360004	HLA-DRB1
promoter	ENST00000409805	GULP1
intergenic	ENST00000583555	hsa-mir-5195
promoter	ENST00000445272	RP1-28O10.1
intergenic	ENST00000220507	RHOV
intron	ENST00000366617	SLC35F3
intron	ENST00000381340	ITPR2
promoter	ENST00000309775	AP000769.1
promoter	ENST00000572609	SPACA6P
promoter	ENST00000484453	RTKN
promoter	ENST00000544533	RND2
promoter	ENST00000493226	PDK3
promoter	ENST00000588013	ZNF266
promoter	ENST00000569833	RP11-268G13.1
intergenic	ENST00000445453	MTND1P1
intron	ENST00000460619	CHIT1
intron	ENST00000467888	EPAS1
promoter	ENST00000481237	UBL4A
promoter	ENST00000564044	ADCY7
intergenic	ENST00000534086	RP11-626H12.1
intergenic	ENST00000415774	RP11-372H2.1
intergenic	ENST00000453110	KRT8P17
promoter	ENST00000431155	GRAMD4
promoter	ENST00000440121	TTC21A
promoter	ENST00000375678	C20orf112
intergenic	ENST00000418553	CICP17
promoter	ENST00000405402	GSE1
promoter	ENST00000459928	ANO7
promoter	ENST00000430894	IFI16
promoter	ENST00000449439	RP4-712E4.2
intergenic	ENST00000603327	HSPE1P19
intergenic	ENST00000532521	RP11-574M7.2
intron	ENST00000330602	CTA-833B7.2
promoter	ENST00000477243	HMGN4
intron	ENST00000417936	SH3BP5
promoter	ENST00000465915	TPRA1
promoter	ENST00000526944	ME3
intergenic	ENST00000391676	RPS26P6
promoter	ENST00000538093	PLCD3
promoter	ENST00000370148	DPCD
exon	ENST00000470579_71585
promoter	ENST00000440837	DTX2P1
intron	ENST00000474559	MRAS
promoter	ENST00000504371	C4orf36
intergenic	ENST00000431986	RP5-1024N4.2
intron	ENST00000443579	RP1-159A19.4
intergenic	ENST00000364688	RNVU1-6
intergenic	ENST00000603327	HSPE1P19
intergenic	ENST00000366958	PROX1
promoter	ENST00000422378	SUPV3L1
intergenic	ENST00000499481	RP11-620J15.2
promoter	ENST00000480989	GTF3C2
intergenic	ENST00000604960	RP11-453D21.1
intergenic	ENST00000429807	RP11-210H10__A.1
intron	ENST00000367081	SYTL3
promoter	ENST00000371051	UTP14A
promoter	ENST00000571351	TNFRSF12A
promoter	ENST00000415138	AC097495.2
promoter	ENST00000452764	SLFN12
promoter	ENST00000513574	GUCY1A3
promoter	ENST00000266503	ARNTL2
intron	ENST00000473078	CDK6
promoter	ENST00000479042	LSP1P2
promoter	ENST00000535560	RHOF
promoter	ENST00000445272	RP1-28O10.1
intergenic	ENST00000437187	JUP
promoter	ENST00000609293	RP11-115H18.1
promoter	ENST00000435644	RB1CC1
promoter	ENST00000473864	PA2G4P4
promoter	ENST00000528544	ADM
intron	ENST00000560418	IQGAP1
intron	ENST00000505917	NPNT
promoter	ENST00000579082	NT5C
intron	ENST00000420449	RP4-724E13.2
intron	ENST00000368642	TCERG1L
promoter	ENST00000333407	FAM83F
promoter	ENST00000610046	RP11-2E11.10
promoter	ENST00000571512	RP11-1260E13.3
intron	ENST00000395260	RTKN2
intergenic	ENST00000297163	SMAD5-AS1
intergenic	ENST00000455793	RP11-3D23.1
promoter	ENST00000564376	RP11-407G23.3
promoter	ENST00000438202	PTCHD3P1
promoter	ENST00000590950	ZNF283
promoter	ENST00000414489	MYADM
intergenic	ENST00000384972	MIR129-1
promoter	ENST00000592431	CTD-2538C1.2
promoter	ENST00000527645	ZNF790
intergenic	ENST00000427140	APCDD1L-AS1
intergenic	ENST00000458107	RP11-3G20.2
promoter	ENST00000517667	TRAPPC9
promoter	ENST00000409910	AC112721.2
promoter	ENST00000589789	ZFP30
intron	ENST00000529970	ARHGEF12
exon	ENST00000491627_134543
intergenic	ENST00000204005	LTBP4
intron	ENST00000433616	PDZD7
intergenic	ENST00000275525	IGFBP1
promoter	ENST00000408542	AL133260.1
promoter	ENST00000519223	DOCK2
promoter	ENST00000556069	SAMD4A
intergenic	ENST00000518044	RP11-89M16.1
exon	ENST00000284523_29838
intron	ENST00000407010	ISPD
intron	ENST00000485694	NBAS
intergenic	ENST00000605051	RP11-1109F11.5
intergenic	ENST00000422054	ROBO2P1
promoter	ENST00000401179	MIR935
intergenic	ENST00000455228	AC114788.2
promoter	ENST00000591908	CTD-2554C21.1
intron	ENST00000444200	APOA1-AS
intron	ENST00000551921	MGAT4C
intergenic	ENST00000457858	LINC01038
intergenic	ENST00000435377	RP3-495K2.1
intron	ENST00000392870	GRK5
intron	ENST00000473386	CFHR2
intergenic	ENST00000556346	RP11-1070N10.4
intergenic	ENST00000517257	RNU6-709P
promoter	ENST00000426284	PPP1R14BP2
intron	ENST00000421369	TMC7
intron	ENST00000422269	RP11-761B3.1
promoter	ENST00000450766	GAS6
promoter	ENST00000593513	AXL
promoter	ENST00000460477	IGFBP3
intergenic	ENST00000581968	AC108057.1
intergenic	ENST00000458864	RNU7-165P
promoter	ENST00000520289	EIF3H
intergenic	ENST00000442017	RP5-1142J19.1
promoter	ENST00000342680	C19orf12
intergenic	ENST00000408403	AC009159.1
intron	ENST00000272164	WNT9A
promoter	ENST00000284437	C4orf19
promoter	ENST00000471161	TMEM139
intron	ENST00000220856	WISP1
promoter	ENST00000578262	MIR3193
intron	ENST00000334325	SPATA12
exon	ENST00000494371_30336
promoter	ENST00000600883	ZNF134
intergenic	ENST00000389327	TRAPPC9
intergenic	ENST00000372435	PRPS1
intron	ENST00000448775	CLMP
intergenic	ENST00000603818	RP11-186O14.7
intron	ENST00000527487	PRR5L
intergenic	ENST00000422695	MLPH
promoter	ENST00000332954	PLEKHA7
promoter	ENST00000556280	STON2
intron	ENST00000563563	KIAA0040
intron	ENST00000525025	NAV2
promoter	ENST00000476317	SIPA1L3
promoter	ENST00000463979	IKBKE
promoter	ENST00000524991	SLC35F2
intergenic	ENST00000430998	LINC00704
intron	ENST00000485694	NBAS
intron	ENST00000569017	ZDHHC7
intergenic	ENST00000475129	RP13-526J3.1
promoter	ENST00000460787	KLHL35
intron	ENST00000485863	SYNJ2
promoter	ENST00000530285	AHNAK
promoter	ENST00000530884	CTBP2
intron	ENST00000607522	FHL2
intron	ENST00000409645	MGAT5
intergenic	ENST00000515953	snoU13
promoter	ENST00000361901	CALD1
intergenic	ENST00000391146	Y_RNA
intergenic	ENST00000362600	SNORA64
intergenic	ENST00000257359	ADAMTS8
promoter	ENST00000361170	IQGAP3
promoter	ENST00000540171	RP11-982M15.6
intron	ENST00000563440	GNAO1
intron	ENST00000346198	TCF7L2
intergenic	ENST00000434300	RP5-1011O1.2
promoter	ENST00000601555	RP11-383C5.4
promoter	ENST00000455071	RP11-30P6.6
promoter	ENST00000490751	LDB1
intergenic	ENST00000562726	HNRNPA1P48
intron	ENST00000534952	PID1
intron	ENST00000491878	STK24
promoter	ENST00000393467	CAV1
intron	ENST00000570283	MMP2
promoter	ENST00000040877	TARBP1
intergenic	ENST00000422831	AC004920.3
intergenic	ENST00000572747	AF001550.7
intergenic	ENST00000384115	RNU6-413P
intergenic	ENST00000566109	RP11-107C10.1
intron	ENST00000526675	NAV2
promoter	ENST00000608093	RP11-339B21.14
intergenic	ENST00000495880	DUSP7
intron	ENST00000420941	RP11-223P11.2
promoter	ENST00000474710	ZBTB20
intron	ENST00000556016	RP11-789A21.1
promoter	ENST00000563662	VAC14
promoter	ENST00000481295	C9orf24
intergenic	ENST00000541925	MTMR1
intron	ENST00000490974	UBE2H
promoter	ENST00000302909	KCNK3
intron	ENST00000360467	COL4A2
intron	ENST00000515296	CTB-35F21.1
intron	ENST00000421113	MAD1L1
intron	ENST00000421629	RP11-184A2.3
exon	ENST00000413238_255627
intergenic	ENST00000510932	RP11-1281K21.7
intergenic	ENST00000476489	ZNF775
intron	ENST00000557611	SLC25A21
intron	ENST00000371323	CUL4B
promoter	ENST00000505186	TNIP2
intron	ENST00000444013	PTPRM
promoter	ENST00000492611	PHACTR3
promoter	ENST00000493033	RP11-553L6.2
promoter	ENST00000566213	HSD17B2
intron	ENST00000607692	SLC44A1
intergenic	ENST00000431782	RP11-169K16.6
promoter	ENST00000458107	RP11-3G20.2
intron	ENST00000530498	STX3
intron	ENST00000433812	GLI2
intron	ENST00000586713	DDC8
intron	ENST00000524510	PVRL1
intron	ENST00000594626	TEX41
intergenic	ENST00000389400	RPS3AP5
intergenic	ENST00000477323	RP11-529G21.3
intron	ENST00000436216	EXT1
intergenic	ENST00000408913	ZFP36L1
promoter	ENST00000469755	SUN1
intergenic	ENST00000549313	RP11-753N8.1
intron	ENST00000318560	ABL1
promoter	ENST00000476032	ZC4H2
promoter	ENST00000592668	AC011518.2
intergenic	ENST00000427423	RP11-134L4.2
promoter	ENST00000581510	SUPT6H
promoter	ENST00000465422	SVIL
intron	ENST00000568269	EEF2K
intergenic	ENST00000440341	AC013448.2
intron	ENST00000415906	LPP
exon	ENST00000277942_337157
intron	ENST00000489771	AC018816.3
intron	ENST00000591877	VMP1
promoter	ENST00000535405	ISCU
promoter	ENST00000526374	PHLDB1
intron	ENST00000435514	ESYT2
intron	ENST00000409327	CYP27C1
promoter	ENST00000471976	DPF1
intergenic	ENST00000435441	AC062020.2
intron	ENST00000323289	BAI1
intron	ENST00000484400	DOCK1
promoter	ENST00000569739	NOXO1
intron	ENST00000424811	FAM196A
promoter	ENST00000555502	AC010980.2
intron	ENST00000555815	ATP10A
intron	ENST00000359315	TPGS1
promoter	ENST00000601614	SSBP4
intergenic	ENST00000527539	RP11-215D10.1
promoter	ENST00000409447	MEF2B
intergenic	ENST00000582220	AL583784.1
intron	ENST00000481148	LINC00877
intergenic	ENST00000603541	BUB1P1
intergenic	ENST00000369707	GSTO2
promoter	ENST00000593379	ZNF613
promoter	ENST00000417392	ST6GAL1
promoter	ENST00000513265	ZNF331
promoter	ENST00000597657	AL360181.1
intron	ENST00000453619	GTF2IRD2
intron	ENST00000428292	RP11-18B16.2
promoter	ENST00000581803	MIR5587
promoter	ENST00000482019	RP11-200A1.1
promoter	ENST00000562915	TEPP
intron	ENST00000581549	LINC00511
intergenic	ENST00000517688	RP11-463C14.1
promoter	ENST00000418109	LAMB2
promoter	ENST00000486966	CREG2
intergenic	ENST00000480427	RPL22P19
intergenic	ENST00000437014	RP11-20J15.2
intergenic	ENST00000444980	COX6CP2
promoter	ENST00000453339	AC005703.2
promoter	ENST00000324677	SSH2
intron	ENST00000592083	ERCC1
intron	ENST00000444495	EIF2B5
intergenic	ENST00000602854	RP11-420L9.4
intron	ENST00000533276	RAB30
promoter	ENST00000423430	SLC23A2
intron	ENST00000541666	HABP2
promoter	ENST00000432296	MIR181A1HG
promoter	ENST00000574153	SIRT7
intergenic	ENST00000357430	ACSL3
intergenic	ENST00000364919	RNU6-1071P
promoter	ENST00000522108	CALCP
intergenic	ENST00000543856	CES3
intergenic	ENST00000227524	PRPF19
intergenic	ENST00000530266	HTATIP2
intron	ENST00000550368	FGD6
intron	ENST00000409757	TBC1D14
intron	ENST00000230124	FIG4
promoter	ENST00000476170	PHYKPL
intergenic	ENST00000604605	CTD-2540B15.12
intron	ENST00000498019	STARD13
intron	ENST00000527575	TEAD1
intron	ENST00000374557	EPB41L4B
intergenic	ENST00000415952	OSBPL3
intergenic	ENST00000605537	RP4-555D20.3
intergenic	ENST00000275364	GNA12
promoter	ENST00000579664	AL158069.1
intergenic	ENST00000316334	LNX2
promoter	ENST00000519435	ST3GAL1
promoter	ENST00000376945	SOX21
promoter	ENST00000540276	TMEM132A
intron	ENST00000561020	CYFIP1
intergenic	ENST00000571047	KDM6B
promoter	ENST00000554746	FLRT2
intergenic	ENST00000375491	XAGE3
intergenic	ENST00000417084	RP11-6J21.2
intron	ENST00000420771	PHACTR2
intron	ENST00000368839	LHPP
promoter	ENST00000561605	CMIP
intergenic	ENST00000336092	TNNI1
intergenic	ENST00000308527	SNX33
intron	ENST00000587091	SLC16A2
intergenic	ENST00000420807	LINC01031
intron	ENST00000264741	ITGA9
promoter	ENST00000446213	AC133785.1
intergenic	ENST00000392455	CCDC50
intron	ENST00000419556	RP1-65P5.1
intergenic	ENST00000604810	MEMO1P5
promoter	ENST00000606447	RP11-767C1.2
intergenic	ENST00000296255	RPN1
promoter	ENST00000267294	ZIC5
intron	ENST00000446979	LINC01107
intergenic	ENST00000455969	AC093166.3
intron	ENST00000557572	FOXN3
intergenic	ENST00000322982	TRIL
promoter	ENST00000592044	EPS8L1
intergenic	ENST00000427603	MAP4K4
promoter	ENST00000262096	ZDHHC2
promoter	ENST00000490109	PTH1R
intergenic	ENST00000490950	LINC01119
promoter	ENST00000355029	NET1
intron	ENST00000524717	MAML2
intergenic	ENST00000546569	RP11-154D9.1
intron	ENST00000473566	IL1RAP
intergenic	ENST00000422246	RP13-235E23.1
intergenic	ENST00000450165	CDH17
intergenic	ENST00000603134	LL0XNC01-39B3.1
promoter	ENST00000491943	MST1
promoter	ENST00000566359	CES2
promoter	ENST00000603791	RP11-420L9.5
intron	ENST00000557752	RP11-463C8.4
intron	ENST00000360467	COL4A2
promoter	ENST00000504940	ZNF331
promoter	ENST00000556949	RP11-187E13.2
promoter	ENST00000566121	CMTM3
promoter	ENST00000242786	CD97
intron	ENST00000401095	TTC34
promoter	ENST00000417345	CNTFR
intergenic	ENST00000598671	HAVCR1P1
intergenic	ENST00000405921	RP1-290I10.2
promoter	ENST00000421721	AC066692.3
promoter	ENST00000476765	CHST15
promoter	ENST00000605307	RP11-21M7.2
intergenic	ENST00000555068	RP1-292L20.2
intron	ENST00000424655	AC104820.2
promoter	ENST00000465174	TFDP1
intron	ENST00000431010	HRH1
promoter	ENST00000474837	SFMBT1
intron	ENST00000439411	CAMTA1
promoter	ENST00000451664	ACTR1B
promoter	ENST00000286918	ANKRD9
intron	ENST00000540169	MARK2
intergenic	ENST00000442673	LINC01134
intergenic	ENST00000408058	AL031055.1
promoter	ENST00000460486	EHMT1
intergenic	ENST00000525520	RP11-56P9.5
intergenic	ENST00000547456	RP11-125N22.2
intron	ENST00000576334	LITAF
intergenic	ENST00000396326	HNRNPA1P32
promoter	ENST00000591195	MLX
intron	ENST00000589821	CTD-2081K17.2
promoter	ENST00000506806	AGGF1
intergenic	ENST00000265087	STC2
intron	ENST00000424283	RP1-261G23.5
promoter	ENST00000423177	PRAMEF26
intergenic	ENST00000454392	RP11-715L17.1
intergenic	ENST00000344008	CASZ1
intergenic	ENST00000248244	TICAM1
intron	ENST00000414029	SLC35F6
promoter	ENST00000527243	CTSB
intron	ENST00000529507	AMPD3
promoter	ENST00000313147	HEATR2
promoter	ENST00000592281	RFX2
intergenic	ENST00000427242	FTLP3
promoter	ENST00000419628	AP001626.1
intergenic	ENST00000509376	DCUN1D4
intergenic	ENST00000447027	MUC5B
promoter	ENST00000324229	CALCB
exon	ENST00000244565_229130
intron	ENST00000416992	MKLN1
promoter	ENST00000265459	NRXN2
intergenic	ENST00000252506	GADD45G
intron	ENST00000463591	PRDM16
promoter	ENST00000583990	BPTF
promoter	ENST00000567513	KLHDC4
intron	ENST00000444042	CYP4A22-AS1
promoter	ENST00000592175	KDM4B
promoter	ENST00000455005	RP5-1120P11.3
intergenic	ENST00000302092	IGHV1OR21-1
intron	ENST00000434593	RP11-557H15.4
intron	ENST00000401095	TTC34
intergenic	ENST00000603327	HSPE1P19
promoter	ENST00000585187	RP11-583F2.1
promoter	ENST00000301607	EVPL
promoter	ENST00000340648	RRP1B
promoter	ENST00000589030	GALK1
promoter	ENST00000374088	AKNA
promoter	ENST00000461176	TFR2
promoter	ENST00000503902	PHOSPHO1
promoter	ENST00000479276	SYT8
intergenic	ENST00000483613	RPS3AP34
intron	ENST00000454925	ZNF185
intergenic	ENST00000521186	CTD-2281E23.1
intron	ENST00000523068	PVT1
promoter	ENST00000513179	RP11-539L10.3
promoter	ENST00000552315	BTG1
intron	ENST00000346234	OSTF1
intron	ENST00000598661	AL136376.1
promoter	ENST00000564781	DUS2
promoter	ENST00000557119	PITX2
promoter	ENST00000339023	TBC1D3
intron	ENST00000510685	FSTL4
promoter	ENST00000598312	ZNF329
intergenic	ENST00000609107	RP11-351J23.2
promoter	ENST00000399815	IFITM2
intron	ENST00000582330	TMEM104
promoter	ENST00000337207	ANKRD44
intergenic	ENST00000259555	IFNA5
intergenic	ENST00000415520	AC019048.1
intergenic	ENST00000354287	FBXO2
promoter	ENST00000425542	LGALS1
intergenic	ENST00000423336	COX6A1P2
intron	ENST00000398934	KCNJ15
intergenic	ENST00000509498	RP11-442P12.1
intron	ENST00000283415	LPCAT1
promoter	ENST00000533788	NPEPL1
intergenic	ENST00000399720	RP11-241F15.1
intergenic	ENST00000509376	DCUN1D4
promoter	ENST00000426353	RP11-276H7.3
intron	ENST00000602808	GABRR2
intron	ENST00000581549	LINC00511
intron	ENST00000358548	TPD52L2
promoter	ENST00000515067	MGST2
intron	ENST00000452982	RP11-431K24.3
intergenic	ENST00000454518	AC018696.4
intron	ENST00000461655	PPAP2B
promoter	ENST00000262825	CSF2RB
intergenic	ENST00000518941	RP11-779O18.1
intron	ENST00000563952	CMTM4
intergenic	ENST00000527940	FAM90A9P
intron	ENST00000558836	CUX1
promoter	ENST00000424988	MALL
promoter	ENST00000465811	NEK5
promoter	ENST00000487272	BTN3A3
promoter	ENST00000524741	NEIL2
intron	ENST00000607746	RP11-861A13.4
promoter	ENST00000474229	INF2
promoter	ENST00000598488	PLA2G4C
intergenic	ENST00000430646	RP11-548K12.12
intergenic	ENST00000454392	RP11-715L17.1
promoter	ENST00000437601	LINC01132
intergenic	ENST00000438989	AC007041.2
intron	ENST00000423385	RP11-423O2.5
promoter	ENST00000360490	MME
intron	ENST00000470729	ANKRD30BL
intergenic	ENST00000579333	AC098848.1
intron	ENST00000328118	FMNL1
intergenic	ENST00000293405	IZUMO2
promoter	ENST00000553654	TMEM194A
intergenic	ENST00000426936	TSPY5P
intergenic	ENST00000550410	RP11-645C24.4
promoter	ENST00000371497	TSHZ2
intron	ENST00000535735	ABCA4
promoter	ENST00000264834	KLF1
intergenic	ENST00000508721	AP005901.1
intron	ENST00000521321	ENTPD4
promoter	ENST00000382483	RP1L1
intron	ENST00000407599	GAGE10
intergenic	ENST00000419853	RP11-343J18.1
intron	ENST00000490295	AHDC1
intron	ENST00000397671	CPSF4L
intron	ENST00000381751	GAGE13
intergenic	ENST00000509376	DCUN1D4
promoter	ENST00000401160	AL021917.1
promoter	ENST00000374975	HLA-DRB5
promoter	ENST00000334270	TTF1
intergenic	ENST00000566806	RP11-1166P10.6
promoter	ENST00000521721	EFCAB1
promoter	ENST00000588333	CILP2
intergenic	ENST00000400984	RP11-122G18.7
intergenic	ENST00000509376	DCUN1D4
promoter	ENST00000563973	RP11-1166P10.6
promoter	ENST00000551199	ASIC1
intron	ENST00000523777	TRAPPC9
promoter	ENST00000428771	HES4
intron	ENST00000559925	IGF1R
intergenic	ENST00000596885	Z95704.4
intergenic	ENST00000563759	RP11-394I13.1
intergenic	ENST00000583324	AC009035.1
intergenic	ENST00000291554	CRYAA
intron	ENST00000395357	C9orf3
promoter	ENST00000430336	SNAP25
intergenic	ENST00000404612	HIST1H3PS1
intron	ENST00000368149	ARHGAP18
exon	ENST00000520220_277337
promoter	ENST00000563874	CLN3
intergenic	ENST00000408485	AC124861.2
intergenic	ENST00000540326	NEK6
promoter	ENST00000571309	PSMB6
promoter	ENST00000493654	PXDN
intergenic	ENST00000430646	RP11-548K12.12
promoter	ENST00000408923	RGS14
promoter	ENST00000599005	CEACAM8
promoter	ENST00000316878	PPP1R9B
intron	ENST00000401095	TTC34
promoter	ENST00000563644	IGHV3OR16-16
promoter	ENST00000459370	snoU13
promoter	ENST00000589714	FUT3
intergenic	ENST00000532521	RP11-574M7.2
promoter	ENST00000495980	AKAP2
promoter	ENST00000567020	TBC1D24
promoter	ENST00000343572	DOC2B
intergenic	ENST00000604477	SNRPGP20
intergenic	ENST00000581553	AL354720.1
intron	ENST00000475045	RUNX1
intron	ENST00000420292	LYN
exon	ENST00000429429_166378
promoter	ENST00000449248	AC068580.6
promoter	ENST00000528691	KIAA1875
intergenic	ENST00000361729	E2F2
intergenic	ENST00000604264	REXO1L9P
intergenic	ENST00000603166	IGHV1OR15-6
exon	ENST00000600437_586187
intergenic	ENST00000532521	RP11-574M7.2
promoter	ENST00000418471	RP1-212P9.3
promoter	ENST00000570627	YBX2
intergenic	ENST00000544968	RP11-428G5.4
intron	ENST00000396376	SNX10
intergenic	ENST00000582422	RP11-285E9.6
intergenic	ENST00000439765	AC006547.14
promoter	ENST00000483064	SNCG
promoter	ENST00000379458	MUC3A
promoter	ENST00000575090	FAM195B
promoter	ENST00000443793	ZFY
intron	ENST00000467799	BLNK
intron	ENST00000480993	RALGPS1
intergenic	ENST00000578289	TMEM98
intergenic	ENST00000562107	CTD-2008A1.2
promoter	ENST00000587237	SEPT9
promoter	ENST00000542064	AP000439.3
intergenic	ENST00000511714	FRMD1
promoter	ENST00000464015	YDJC
intron	ENST00000558235	RP11-219B17.1
promoter	ENST00000406426	ZNF280B
promoter	ENST00000293780	CHRNE
intron	ENST00000538824	SRD5A1
intergenic	ENST00000550378	RP11-1028N23.3
intron	ENST00000331565	SLC6A17
intergenic	ENST00000584739	MIR548AP
intergenic	ENST00000512419	UCHL1
promoter	ENST00000482062	LHX6
intron	ENST00000543843	OGDH
promoter	ENST00000418366	LINC01057
promoter	ENST00000308009	SLC16A11
intron	ENST00000512073	PAM
intergenic	ENST00000444464	AC084809.3
intergenic	ENST00000522601	FAM86B3P
promoter	ENST00000555378	RP11-112J1.2
intergenic	ENST00000393255	RP11-467L13.5
promoter	ENST00000606539	U47924.29
intron	ENST00000587148	CCDC68
promoter	ENST00000527462	C8orf82
promoter	ENST00000244565	UNC5CL
intergenic	ENST00000400056	KRT18P13
intergenic	ENST00000392067	SAMD4A
intergenic	ENST00000423285	AC083899.1
intron	ENST00000217407	LBP
promoter	ENST00000425943	RP11-253E3.1
promoter	ENST00000526173	RP11-719K4.3
promoter	ENST00000425325	AC012354.6
intergenic	ENST00000577089	RP11-515E23.1
promoter	ENST00000421058	HDHD1P1
intron	ENST00000570618	ARL17B
intergenic	ENST00000443359	RP11-570H19.2
promoter	ENST00000520074	FAM178B
intergenic	ENST00000407924	RP1-97D16.1
promoter	ENST00000549672	ERBB3
intron	ENST00000416957	FNDC3B
promoter	ENST00000544511	IQSEC3
intergenic	ENST00000503771	TMEM158
intergenic	ENST00000508373	TCP10
intron	ENST00000430410	GALNT15
promoter	ENST00000608358	RP11-305L7.7
intron	ENST00000514966	RP11-706F1.1
intergenic	ENST00000455071	RP11-30P6.6
intergenic	ENST00000516804	RNU7-168P
intergenic	ENST00000449637	SOCS5P2
intergenic	ENST00000405422	PPIAP31
intergenic	ENST00000455793	RP11-3D23.1
intron	ENST00000477863	GSN
intron	ENST00000261862	THSD4
intergenic	ENST00000553036	RSL24D1P5
intron	ENST00000265018	FAM184B
intergenic	ENST00000450750	RP4-754E20__A.5
promoter	ENST00000518699	NKX6-3
exon	ENST00000491957_214840
intron	ENST00000261491	DGKH
promoter	ENST00000267843	FGF7
intron	ENST00000438164	ZFR2
intron	ENST00000462275	TBXAS1
exon	ENST00000564322_297140
intron	ENST00000463276	RCAN1
intergenic	ENST00000577652	AL590763.1
intergenic	ENST00000579991	DYNLL2
intron	ENST00000404867	SLIT3
promoter	ENST00000428878	HIPK2
intron	ENST00000344008	CASZ1
intergenic	ENST00000564381	RP11-673P17.4
intergenic	ENST00000369301	NHLRC2
intergenic	ENST00000416651	NIF3L1
intron	ENST00000499962	CARS-AS1
intron	ENST00000500571	NIPAL1
intron	ENST00000555658	FOXN3
promoter	ENST00000597807	ZNF814
intron	ENST00000549503	PRKD1
intron	ENST00000426519	RP11-276E17.2
intergenic	ENST00000398944	EIF3CL
intergenic	ENST00000577726	RP11-440L16.1
intron	ENST00000416683	NBEAL2
promoter	ENST00000571075	SGSH
intron	ENST00000403045	ADD2
intergenic	ENST00000518090	KB-1460A1.3
promoter	ENST00000547971	RP11-98E6.1
intron	ENST00000487161	GRIK2
intron	ENST00000535229	PDE10A
intron	ENST00000542120	TBC1D30
intergenic	ENST00000584635	MIR4708
promoter	ENST00000431717	C3orf52
intron	ENST00000442353	PLA2G4A
intergenic	ENST00000448036	RP11-432F4.2
promoter	ENST00000375826	AGMAT
intron	ENST00000475971	SUN1
intergenic	ENST00000419272	LINC00410
intron	ENST00000433829	FANCC
promoter	ENST00000379370	AGRN
promoter	ENST00000514518	CAMLG
intron	ENST00000451953	LINC01007
intron	ENST00000421730	AC005682.8
promoter	ENST00000397553	UQCC1
promoter	ENST00000536391	CCAR1
intergenic	ENST00000604358	CTC-661I16.2
intergenic	ENST00000300880	BBC3
promoter	ENST00000566815	FAM65A
intergenic	ENST00000497504	RN7SL636P
intron	ENST00000435224	ABTB2
promoter	ENST00000585609	DOCK6
intergenic	ENST00000468441	OSCP1
intergenic	ENST00000366691	RHOU
intergenic	ENST00000408988	C7orf65
intron	ENST00000449821	TTI1
promoter	ENST00000565024	RP11-646E18.4
intron	ENST00000371184	NFIA
intron	ENST00000424337	GTF2IRD1
promoter	ENST00000505318	DLX4
promoter	ENST00000560531	RP13-126C7.1
promoter	ENST00000408196	AC104417.1
intron	ENST00000535426	MAP3K13
intergenic	ENST00000395528	AQPEP
intergenic	ENST00000563811	RP11-351A20.1
intergenic	ENST00000583835	AL118525.1
intergenic	ENST00000551181	RP11-210L7.1
intergenic	ENST00000544935	PRKAR1B
promoter	ENST00000519844	KB-173C10.2
promoter	ENST00000427207	MDFIC
promoter	ENST00000374757	RAP1GAP
promoter	ENST00000479079	PIK3C2B
intergenic	ENST00000324675	FAM187B
intergenic	ENST00000497974	SLC25A6P2
promoter	ENST00000519330	DNAJC5B
intergenic	ENST00000371796	OLFM1
promoter	ENST00000480273	RTEL1-TNFRSF6B
promoter	ENST00000373539	PHKA1
intron	ENST00000373782	DAB2IP
promoter	ENST00000557276	NDUFA4L2
intron	ENST00000565495	RP11-382A20.4
intron	ENST00000474595	ST3GAL6
intergenic	ENST00000429986	CHCHD2P1
intergenic	ENST00000340444	AC010969.1
promoter	ENST00000475887	GPR128
promoter	ENST00000594327	CTD-3073N11.5
promoter	ENST00000432372	NRP1
intergenic	ENST00000369617	MAGI3
intergenic	ENST00000442164	RP11-4M23.7
promoter	ENST00000567462	PLA2G10
intron	ENST00000374773	PARD3
intron	ENST00000358990	ANKRD46
promoter	ENST00000591595	SMARCA4
intron	ENST00000468466	ARHGEF3
intergenic	ENST00000360469	CDH4
intergenic	ENST00000423842	RP11-61J19.3
promoter	ENST00000436464	BAI2
intergenic	ENST00000598933	RP11-542M13.3
intergenic	ENST00000268638	IRF8
intron	ENST00000519936	ZNF704
intron	ENST00000357219	TMEM217
intron	ENST00000485177	PXDN
intron	ENST00000374016	DEC1
intron	ENST00000392227	HPN-AS1
promoter	ENST00000376048	PRDM2
intron	ENST00000517437	KB-1047C11.2
promoter	ENST00000439096	BBC3
promoter	ENST00000363464	Y_RNA
intron	ENST00000458005	GLP2R
intergenic	ENST00000532026	ZDHHC13
promoter	ENST00000591671	HDHD2
intergenic	ENST00000379339	C1orf159
promoter	ENST00000318560	ABL1
intergenic	ENST00000391200	SNORA40
intron	ENST00000539924	SLC2A14
promoter	ENST00000398878	SNX29P2
intergenic	ENST00000537894	FAM216B
intergenic	ENST00000359271	SLC2A10
intergenic	ENST00000500232	ALDH1L1-AS2
intergenic	ENST00000436287	ACTBP11
promoter	ENST00000427794	APCDD1L-AS1
intron	ENST00000436216	EXT1
intergenic	ENST00000410619	AC106732.1
intron	ENST00000476654	MGLL
promoter	ENST00000290705	MT1A
intron	ENST00000463459	CLEC16A
intron	ENST00000338825	EIF4EBP1
intron	ENST00000368419	DCST1
promoter	ENST00000522920	ESRP1
intron	ENST00000599806	VAV1
intergenic	ENST00000583606	AC125387.1
promoter	ENST00000545045	ENO2
promoter	ENST00000468376	ZMYND8
promoter	ENST00000499003	FOXD1
intergenic	ENST00000223167	MYL10
intergenic	ENST00000423489	RP3-359N14.2
exon	ENST00000253008_306650
intergenic	ENST00000437920	RP1-148H17.1
intergenic	ENST00000532188	RP11-436H16.1
intergenic	ENST00000405863	NXPH1
intron	ENST00000579097	RP11-161I6.2
intron	ENST00000273342	COL8A1
intron	ENST00000471386	FOXP1
intergenic	ENST00000379958	SAMD9
intergenic	ENST00000316399	SOX6
intergenic	ENST00000384534	RNU6-15P
intron	ENST00000566513	CMIP
intergenic	ENST00000408293	AL035045.1
intergenic	ENST00000504419	RP11-249M12.2
promoter	ENST00000241125	GJA3
intron	ENST00000486365	DIRC3
intron	ENST00000182096	CRYBG3
intron	ENST00000528481	POLD3
promoter	ENST00000597131	CRLF1
intron	ENST00000534083	ST3GAL4
intergenic	ENST00000414562	LINC00330
promoter	ENST00000512435	RP11-71E19.1
intergenic	ENST00000441214	RP11-290F20.2
promoter	ENST00000510350	SH3TC2
intron	ENST00000476125	SOX2-OT
intergenic	ENST00000505971	TRIO
promoter	ENST00000578222	AL121753.1
intergenic	ENST00000432585	RP11-515K14.1
intron	ENST00000346322	MYLK
promoter	ENST00000546542	KRT8
promoter	ENST00000599433	AC010524.2
intergenic	ENST00000561121	RP11-753A21.1
promoter	ENST00000419486	PRKCG
intron	ENST00000492551	ESPNP
promoter	ENST00000335012	C3orf70
intron	ENST00000485006	RP11-71N10.1
intergenic	ENST00000312475	MRPL46
promoter	ENST00000569781	GOLGA8A
promoter	ENST00000340695	SCXA
promoter	ENST00000609088	RP11-401O9.4
intron	ENST00000413628	GNG12-AS1
intergenic	ENST00000516531	AL079339.1
intron	ENST00000513040	GRAMD3
intron	ENST00000367081	SYTL3
intergenic	ENST00000427886	RP13-297E16.4
intergenic	ENST00000603130	CTA-21C21.1
intergenic	ENST00000560503	RP11-82L7.4
intergenic	ENST00000240423	NCAPH
intron	ENST00000419463	AC019117.1
intron	ENST00000464398	SMYD3
intergenic	ENST00000580572	MIR4425
intron	ENST00000369977	MYO6
promoter	ENST00000259818	TUBB2B
intergenic	ENST00000239440	ARAP3
exon	ENST00000381440_489239
promoter	ENST00000493307	LRRC61
intergenic	ENST00000401075	RP11-439L8.2
intron	ENST00000380060	NHS
intron	ENST00000468104	PBX1
intron	ENST00000436241	UXS1
promoter	ENST00000419103	AC007285.6
intron	ENST00000378013	ARHGAP26
intron	ENST00000433829	FANCC
promoter	ENST00000432258	AC003958.2
exon	ENST00000400928_428
promoter	ENST00000433466	TAS2R62P
intron	ENST00000286364	RASA2
intergenic	ENST00000424687	AC004899.3
promoter	ENST00000483819	GRB10
promoter	ENST00000308527	SNX33
promoter	ENST00000341735	MESP2
intron	ENST00000448384	LRRC69
intron	ENST00000478768	SNAP47
promoter	ENST00000435097	FAM83H-AS1
intron	ENST00000397924	P2RX4
intron	ENST00000331113	KCND2
intergenic	ENST00000437721	LINC00384
intergenic	ENST00000362448	RNA5SP52
intron	ENST00000514587	LHFPL2
promoter	ENST00000446177	CDKN2A
intron	ENST00000523027	DPYSL2
promoter	ENST00000460170	PTPRU
intron	ENST00000295006	CAPN2
intergenic	ENST00000331982	IFNL2
promoter	ENST00000480542	NADK
intergenic	ENST00000281928	MED13L
intron	ENST00000494233	LPP
intron	ENST00000565791	WWOX
intergenic	ENST00000345148	ABCC1
promoter	ENST00000379448	ZNF827
promoter	ENST00000472517	INPP5D
intergenic	ENST00000359999	CRB2
intergenic	ENST00000410298	RNA5SP158
promoter	ENST00000455508	TIAM1
promoter	ENST00000490466	EVA1B
promoter	ENST00000598361	GGCT
intron	ENST00000474798	CTD-2021J15.1
intron	ENST00000541244	PITPNM2
exon	ENST00000415174_110263
intergenic	ENST00000217428	SPINT3
promoter	ENST00000608031	HAR1B
intergenic	ENST00000370225	ABCA4
intergenic	ENST00000516962	snoU13
promoter	ENST00000486594	LARP1BP2
intron	ENST00000468382	RAD51B
promoter	ENST00000523955	FABP6
intergenic	ENST00000516032	RNU6-1334P
intron	ENST00000519793	KB-1930G5.4
intergenic	ENST00000608140	RP11-548P2.2
intergenic	ENST00000373578	SRC
intron	ENST00000417026	RP11-325F22.2
intergenic	ENST00000521359	RP11-567J20.3
promoter	ENST00000541716	P2RX7
promoter	ENST00000478530	TRIM14
promoter	ENST00000456921	GS1-304P7.2
intron	ENST00000432926	BCL7A
intron	ENST00000517982	PTDSS1
promoter	ENST00000530601	CD82
intron	ENST00000318493	MET
promoter	ENST00000434306	BOK-AS1
intron	ENST00000463469	TBC1D8
intron	ENST00000461985	CDA
promoter	ENST00000574842	RP11-85G18.6
intergenic	ENST00000570584	AIPL1
promoter	ENST00000397381	UCA1
intergenic	ENST00000317596	RP11-290F5.2
intergenic	ENST00000606080	FRK
promoter	ENST00000368604	FAM26F
intron	ENST00000397579	NFIB
intergenic	ENST00000412262	RP11-542K23.9
intron	ENST00000496628	VPS13D
intron	ENST00000556150	PPP2R5E
intron	ENST00000555210	SLCO3A1
intron	ENST00000272427	EXOC6B
intergenic	ENST00000522287	OSTCP1
promoter	ENST00000446658	OSBP2
promoter	ENST00000474647	CCDC78
promoter	ENST00000572417	RP11-542C16.1
intergenic	ENST00000268053	CYP11A1
intron	ENST00000563190	LA16c-444G7.1
exon	ENST00000381923_386511
intron	ENST00000453743	CTA-85E5.10
promoter	ENST00000590320	S1PR2
promoter	ENST00000374601	TCEA3
intergenic	ENST00000401101	AP003356.1
promoter	ENST00000497421	WISP2
intron	ENST00000354476	LTBP1
intron	ENST00000449169	RP5-1074L1.1
intergenic	ENST00000607415	RP11-1293J14.1
intergenic	ENST00000604027	HNRNPA1P67
intron	ENST00000505886	PDLIM3
promoter	ENST00000358430	TXLNB
promoter	ENST00000423059	THSD7A
intergenic	ENST00000373001	RRAGC
intergenic	ENST00000419001	SALL4P5
promoter	ENST00000470828	PRDX3P4
intron	ENST00000510699	WDR70
promoter	ENST00000477532	ANKRD7
intron	ENST00000415871	TSPAN12
promoter	ENST00000524248	LARP1
intron	ENST00000405592	MTA3
promoter	ENST00000586500	C19orf57
promoter	ENST00000513525	CCL28
intron	ENST00000532756	MS4A6E
promoter	ENST00000442431	PGK1
intron	ENST00000374479	FUCA1
exon	ENST00000396197_368806
intron	ENST00000454600	RP4-723E3.1
intron	ENST00000555922	EGLN3-AS1
promoter	ENST00000458726	CREB3L2
promoter	ENST00000398606	GSTP1
intron	ENST00000549421	TSPAN8
intron	ENST00000561616	CDYL2
intergenic	ENST00000477998	SMOC2
promoter	ENST00000506361	MYLK
promoter	ENST00000498005	RP11-167H9.6
promoter	ENST00000421591	RP11-564C4.6
intergenic	ENST00000588718	RP11-820I16.2
promoter	ENST00000497073	TMC1
intron	ENST00000420947	RP11-407B7.1
intergenic	ENST00000605503	CTD-2026C7.1
intergenic	ENST00000551181	RP11-210L7.1
intergenic	ENST00000559955	RP11-461F11.1
intron	ENST00000518952	NCALD
promoter	ENST00000601276	DKFZP434A062
promoter	ENST00000445535	HSPA7
promoter	ENST00000374308	PTGR1
intron	ENST00000555947	RP11-661P17.1
intron	ENST00000402142	CACNA1I
intron	ENST00000436216	EXT1
promoter	ENST00000588868	STAT5A
intron	ENST00000520894	RP11-434I12.2
promoter	ENST00000238699	GPR68
promoter	ENST00000515241	MARCH3
intron	ENST00000466476	IGF2BP2
intron	ENST00000429157	HIVEP3
intergenic	ENST00000467631	EEF1GP4
promoter	ENST00000507657	ZBTB38
intron	ENST00000560854	PEAK1
intron	ENST00000428018	KALRN
promoter	ENST00000512127	PALLD
intron	ENST00000561579	NAE1
intergenic	ENST00000377110	TRPM3
intergenic	ENST00000286548	GNAQ
promoter	ENST00000452024	RP11-354K1.2
intron	ENST00000505432	IL17B
intron	ENST00000586888	PLEKHF1
promoter	ENST00000359637	CFH
promoter	ENST00000459825	ESRRG
intergenic	ENST00000503430	RP11-656G20.1
intergenic	ENST00000375941	C9orf170
intergenic	ENST00000364888	RN7SKP55
intron	ENST00000433055	RPL39L
promoter	ENST00000570159	RP4-536B24.4
promoter	ENST00000513948	CNTD2
promoter	ENST00000533779	CRY2
intergenic	ENST00000599500	RPL12P41
promoter	ENST00000399134	EVPLL
intron	ENST00000529993	LRP5
intergenic	ENST00000384772	SNORA32
promoter	ENST00000416185	RPS23P10
promoter	ENST00000265441	WNT2
promoter	ENST00000472975	RP11-112N19.2
promoter	ENST00000485364	C20orf112
promoter	ENST00000507804	MYL5
intergenic	ENST00000401702	MB
intergenic	ENST00000367001	SLC30A1
intergenic	ENST00000563190	LA16c-444G7.1
promoter	ENST00000587970	AC004510.3
intergenic	ENST00000376008	TMEM51
intergenic	ENST00000434931	RP11-242G20.1
intergenic	ENST00000450205	LINC00322
promoter	ENST00000534047	AMPD3
promoter	ENST00000506661	HOPX
promoter	ENST00000456917	MIR155HG
promoter	ENST00000487681	AIM1
intergenic	ENST00000438582	RP11-359J6.1
intergenic	ENST00000540600	DRD2
intron	ENST00000557794	PCSK6
intergenic	ENST00000589718	BCL2L14
promoter	ENST00000455124	RP1-45C12.1
intron	ENST00000532877	COL16A1
intergenic	ENST00000408196	AC104417.1
intron	ENST00000509119	SH3TC1
intron	ENST00000509935	NLN
intron	ENST00000522575	RP11-770E5.1
intron	ENST00000406454	CACNA1C
promoter	ENST00000381913	TRPV3
intron	ENST00000340923	FBLN1
intergenic	ENST00000582757	MIR5703
promoter	ENST00000454453	NEK6
promoter	ENST00000562520	ZNF423
intron	ENST00000608501	AC027612.6
promoter	ENST00000466875	TTC21A
intron	ENST00000497291	KCNAB1
promoter	ENST00000597049	CTB-191K22.6
intergenic	ENST00000457530	CTSLP1
intron	ENST00000507299	CTD-2325B11.1
intron	ENST00000361539	BRINP2
intergenic	ENST00000604513	RP4-743O11.1
exon	ENST00000433430_85344
intron	ENST00000521878	PSD3
intergenic	ENST00000523156	CTD-3145H4.1
intron	ENST00000381130	ARSH
intergenic	ENST00000516663	RNU6-521P
promoter	ENST00000454895	GPR137B
intron	ENST00000415756	AP1B1
intron	ENST00000302909	KCNK3
intron	ENST00000592772	PPL
intron	ENST00000520927	ASAP1
intron	ENST00000488153	SMYD3
promoter	ENST00000506224	CMBL
intergenic	ENST00000365005	RN7SKP178
intergenic	ENST00000455487	LINC00370
promoter	ENST00000340210	SCXB
promoter	ENST00000571520	CTD-2545G14.2
promoter	ENST00000393577	HMGA2
promoter	ENST00000477801	S100A8
promoter	ENST00000507028	PPP2R2C
intron	ENST00000371331	TCEANC2
[truncated: 3,341 more rows]
