# Supplementary material for: Pancreatic cancer prognosis is predicted by an ATAC-array technology for assessing chromatin accessibility
Source: Nat Commun. 2021 May 24;12:3044. doi: 10.1038/s41467-021-23237-2 (PMC8144607; doi:10.1038/s41467-021-23237-2)
Supplement: Supplementary file 8 — Supplementary Data 6 [file 41467_2021_23237_MOESM8_ESM.xlsx]

## Sheet: Sheet1
Supplementary Data 6: ATAC-Array cohort (n=49)
Patient ID ATAC-Array	Median-Blue	Median-Red	Median-Ctrl	(Blue-Red)	t-test Significance (Blue-Red)	Median-CGH	(Ctrl-CGH)	Prognosis Score (Blue/(Ctrl-CGH))	Patient ID	DFS (07/2020)	Recurrenece (07/2020)
PT66.L2R	0.51795	1.2853	1.41175	-0.76735		-0.0213	1.43305	0.361432	Pt66	995	0
PT50_1.L2R	0.3795	1.0251	0.939	-0.6456		-0.0495	0.9885	0.383915	Pt50	47	1
PT13_1.L2R	1.02005	1.8708	2.27965	-0.85075		-0.1827	2.46235	0.414259	Pt 13	175	1
PT18_1.L2R	0.79625	1.0522	1.87775	-0.25595		-0.033	1.91075	0.416721	Pt 18	113	1
PT60_1.L2R	0.8157	1.4773	1.9148	-0.6616		-0.0332	1.948	0.418737	Pt60	303	0
PT14_1.L2R	0.594	1.06345	1.23875	-0.46945		-0.0377	1.27645	0.465353	Pt 14	209	1
PT10_1.L2R	0.54005	0.9172	1.12255	-0.37715		-0.0268	1.14935	0.469874	Pt 10	42	1
PT20.F.L2R	0.589	0.86815	1.21915	-0.27915		-0.0173	1.23645	0.476364	Pt 20	225	0
PT17_1.L2R	1.0314	1.3293	1.9738	-0.2979		-0.0578	2.0316	0.507679	Pt 17	156	1
PT21_1.L2R	1.0366	1.25455	1.9875	-0.21795		-0.0464	2.0339	0.509661	Pt 21	348	1
PT53_1.L2R	0.94085	1.45875	1.7092	-0.5179		-0.0653	1.7745	0.530206	Pt53	767	1
PT70.L2R	0.93535	0.9594	1.66915	-0.02405	NS	-0.0702	1.73935	0.537758	Pt70	207	1
PT65.L2R	0.84	1.0703	1.519	-0.2303		-0.0369	1.5559	0.53988	Pt65	233	1
PT61_1.L2R	0.9315	1.24005	1.6643	-0.30855		-0.021	1.6853	0.552721	Pt61	965	1
PT5_1.L2R	1.204	1.1643	2.04615	0.0397	NS	-0.1244	2.17055	0.554698	Pt 5	365	1
PT47_1.L2R	0.86925	1.38365	1.50185	-0.5144		-0.0496	1.55145	0.560282	Pt47	559	1
PT23.F.L2R	1.58785	1.86765	2.70765	-0.2798		-0.1201	2.82775	0.561524	Pt 23	36	1
PT57_1.L2R	1.02715	1.1507	1.7893	-0.12355	NS	-0.0179	1.8072	0.568365	Pt57	586	1
PT6_2.L2R	0.974	1.3005	1.65865	-0.3265		-0.0311	1.68975	0.576417	Pt 6	158	1
PT4_2.L2R	1.14245	1.5487	1.9528	-0.40625		-0.0051	1.9579	0.583508	Pt 4	264	1
PT37_1.L2R	0.7302	0.8255	1.2009	-0.0953	NS	-0.0486	1.2495	0.584394	Pt37	939	0
PT46_1.L2R	0.71245	0.6157	1.1714	0.09675		-0.0355	1.2069	0.590314	Pt46	309	0
PT64.L2R	0.93115	0.76125	1.52005	0.1699		-0.011	1.53105	0.608177	Pt64	337	1
PT55_1.L2R	0.9877	0.8841	1.56125	0.1036	NS	-0.0293	1.59055	0.62098	Pt55	43	1
PT59_1.L2R	0.99345	1.2434	1.55865	-0.24995		-0.0179	1.57655	0.630142	Pt59	845	1
PT7_1.L2R	1.1377	1.1325	1.67065	0.0052	NS	-0.128	1.79865	0.63253	Pt 7	1528	0
PT69.L2R	1.36685	1.05935	2.0518	0.3075		-0.071	2.1228	0.64389	Pt69	592	1
PT9_2.L2R	1.05565	0.8815	1.6119	0.17415		-0.0107	1.6226	0.650592	Pt 9	678	1
PT56_1.L2R	1.67625	1.3408	2.5315	0.33545		-0.0357	2.5672	0.652949	Pt56	360	1
PT51_1.L2R	1.0254	1.1787	1.4871	-0.1533		-0.0545	1.5416	0.665153	Pt51	1326	0
PT49_1.L2R	0.9142	0.8188	1.31495	0.0954		-0.0487	1.36365	0.670407	Pt49	436	0
PT39.F.L2R	1.7288	1.18665	2.4659	0.54215		-0.0376	2.5035	0.690553	Pt39	142	0
PT24_1.L2R	1.7341	1.1476	2.41625	0.5865		-0.0668	2.48305	0.698375	Pt 24	22	0
PT52_1.L2R	1.83525	1.37285	2.55845	0.4624		-0.0495	2.60795	0.703714	Pt52	596	1
PT67.L2R	2.0674	1.2638	2.8733	0.8036		-0.0391	2.9124	0.709861	Pt67	548	1
PT42_1.L2R	1.9094	1.33975	2.6385	0.56965		-0.0502	2.6887	0.710157	Pt42	1221	1
PT16_1.L2R	1.2407	1.0934	1.7	0.1473		-0.0102	1.7102	0.725471	Pt 16	940	1
PT63_1.L2R	0.7427	0.61	0.9704	0.1327		-0.0323	1.0027	0.7407	Pt63	133	1
PT43_1.L2R	1.65425	1.18625	2.1813	0.468		-0.0313	2.2126	0.74765	Pt43	1343	1
PT12_1.L2R	1.1826	0.9007	1.5379	0.2819		-0.0385	1.5764	0.75019	Pt 12	1645	0
PT58_1.L2R	1.1394	0.95715	1.4724	0.18225		-0.0354	1.5078	0.755671	Pt58	197	1
PT44_1.L2R	0.9008	0.69945	1.10365	0.20135		-0.0691	1.17275	0.768109	Pt44	1485	0
PT62_1.L2R	1.33545	0.926	1.70075	0.40945		-0.0132	1.71395	0.779165	Pt62	1234	0
PT35_1.L2R	2.4336	1.36425	2.8203	1.06935		-0.1345	2.9548	0.823609	Pt35	1478	0
PT25_2.L2R	1.462	0.83685	1.6813	0.62515		-0.0809	1.7622	0.829645	Pt 25	518	1
PT45_1.L2R	2.9733	1.437	3.4406	1.5363		-0.1259	3.5665	0.833674	Pt45	663	1
PT36_1.L2R	2.545	1.29845	2.916	1.24655		-0.0837	2.9997	0.848418	Pt36	851	1
PT26.F.L2R	1.97905	1.1475	2.2754	0.83155		-0.0182	2.2936	0.862858	Pt 26	449	1
PT71.L2R	1.4077	0.4061	1.5449	1.0016		-0.0399	1.5848	0.888251	Pt71	346	1
