# Supplementary material for: Pancreatic cancer prognosis is predicted by an ATAC-array technology for assessing chromatin accessibility
Source: Nat Commun. 2021 May 24;12:3044. doi: 10.1038/s41467-021-23237-2 (PMC8144607; doi:10.1038/s41467-021-23237-2)
Supplement: Supplementary file 9 — Supplementary Data 7 [file 41467_2021_23237_MOESM9_ESM.xlsx]

## Sheet: Sheet1
Supplementary Data 7: ATAC-Array HNF1b common cohort (n=39)
Sample ID	Nuclear HNF1b (<1 = R, >1=NR)	Patient ATAC-Array ID	Median-Blue	Median-Red	Median-Ctrl	Median-CGH	(Ctrl-CGH)	DFS (07/2020)	Recurrenece (07/2020)	Prognosis Score (Blue/(Ctrl-CGH))	R= predicted to recur, and NR= predicted not to recur within one year
Pt 5	R1	PT5_1.L2R	1.204	1.1643	2.04615	-0.1244	2.17055	365	1	0.554698
Pt 6	R0	PT6_2.L2R	0.974	1.3005	1.65865	-0.0311	1.68975	158	1	0.576417
Pt 7	NR3	PT7_1.L2R	1.1377	1.1325	1.67065	-0.128	1.79865	1528	0	0.63253
Pt 9	NR3	PT9_2.L2R	1.05565	0.8815	1.6119	-0.0107	1.6226	678	1	0.650592
Pt 10	NR3	PT10_1.L2R	0.54005	0.9172	1.12255	-0.0268	1.14935	42	1	0.469874
Pt 12	R1	PT12_1.L2R	1.1826	0.9007	1.5379	-0.0385	1.5764	1645	0	0.75019
Pt 14	R1	PT14_1.L2R	0.594	1.06345	1.23875	-0.0377	1.27645	209	1	0.465353
Pt 16	R0	PT16_1.L2R	1.2407	1.0934	1.7	-0.0102	1.7102	940	1	0.725471
Pt 18	R0	PT18_1.L2R	0.79625	1.0522	1.87775	-0.033	1.91075	113	1	0.416721
Pt 20	NR3	PT20.F.L2R	0.589	0.86815	1.21915	-0.0173	1.23645	225	0	0.476364
Pt 21	R0	PT21_1.L2R	1.0366	1.25455	1.9875	-0.0464	2.0339	348	1	0.509661
Pt 23	R0	PT23.F.L2R	1.58785	1.86765	2.70765	-0.1201	2.82775	36	1	0.561524
Pt 24	NR3	PT24_1.L2R	1.7341	1.1476	2.41625	-0.0668	2.48305	22	0	0.698375
Pt35	NR3	PT35_1.L2R	2.4336	1.36425	2.8203	-0.1345	2.9548	1478	0	0.823609
Pt36	NR3	PT36_1.L2R	2.545	1.29845	2.916	-0.0837	2.9997	851	1	0.848418
Pt39	NR3	PT39.F.L2R	1.7288	1.18665	2.4659	-0.0376	2.5035	142	0	0.690553
Pt42	R0	PT42_1.L2R	1.9094	1.33975	2.6385	-0.0502	2.6887	1221	1	0.710157
Pt43	NR3	PT43_1.L2R	1.65425	1.18625	2.1813	-0.0313	2.2126	1343	1	0.74765
Pt44	NR3	PT44_1.L2R	0.9008	0.69945	1.10365	-0.0691	1.17275	1485	0	0.768109
Pt45	NR3	PT45_1.L2R	2.9733	1.437	3.4406	-0.1259	3.5665	663	1	0.833674
Pt46	NR3	PT46_1.L2R	0.71245	0.6157	1.1714	-0.0355	1.2069	309	0	0.590314
Pt47	R1	PT47_1.L2R	0.86925	1.38365	1.50185	-0.0496	1.55145	559	1	0.560282
Pt49	R0	PT49_1.L2R	0.9142	0.8188	1.31495	-0.0487	1.36365	436	0	0.670407
Pt50	R0	PT50_1.L2R	0.3795	1.0251	0.939	-0.0495	0.9885	47	1	0.383915
Pt51	NR3	PT51_1.L2R	1.0254	1.1787	1.4871	-0.0545	1.5416	1326	0	0.665153
Pt53	NR3	PT53_1.L2R	0.94085	1.45875	1.7092	-0.0653	1.7745	767	1	0.530206
Pt55	R1	PT55_1.L2R	0.9877	0.8841	1.56125	-0.0293	1.59055	43	1	0.62098
Pt57	R1	PT57_1.L2R	1.02715	1.1507	1.7893	-0.0179	1.8072	586	1	0.568365
Pt58	R0.3	PT58_1.L2R	1.1394	0.95715	1.4724	-0.0354	1.5078	197	1	0.755671
Pt59	NR3	PT59_1.L2R	0.99345	1.2434	1.55865	-0.0179	1.57655	845	1	0.630142
Pt60	R0	PT60_1.L2R	0.8157	1.4773	1.9148	-0.0332	1.948	303	0	0.418737
Pt61	NR1.6	PT61_1.L2R	0.9315	1.24005	1.6643	-0.021	1.6853	965	1	0.552721
Pt62	NR2.6	PT62_1.L2R	1.33545	0.926	1.70075	-0.0132	1.71395	1234	0	0.779165
Pt64	R0	PT64.L2R	0.93115	0.76125	1.52005	-0.011	1.53105	337	1	0.608177
Pt65	NR2.3	PT65.L2R	0.84	1.0703	1.519	-0.0369	1.5559	233	1	0.53988
Pt66	R1	PT66.L2R	0.51795	1.2853	1.41175	-0.0213	1.43305	995	0	0.361432
Pt69	NR3	PT69.L2R	1.36685	1.05935	2.0518	-0.071	2.1228	592	1	0.64389
Pt70	R0.5	PT70.L2R	0.93535	0.9594	1.66915	-0.0702	1.73935	207	1	0.537758
Pt71	R0	PT71.L2R	1.4077	0.4061	1.5449	-0.0399	1.5848	346	1	0.888251
