# Supplementary material for: Pancreatic cancer prognosis is predicted by an ATAC-array technology for assessing chromatin accessibility
Source: Nat Commun. 2021 May 24;12:3044. doi: 10.1038/s41467-021-23237-2 (PMC8144607; doi:10.1038/s41467-021-23237-2)
Supplement: Supplementary file 10 — Supplementary Data 8 [file 41467_2021_23237_MOESM10_ESM.xlsx]

## Sheet: Sheet1
Supplementary Data 8: Organoids that are overlapping with ATAC-Seq/Array patient cohort (n=12)
Patient ID/organoid-ATAC-Array	Median-Blue	Median-Red	Median-Ctrl	Median-CGH	(Ctrl-CGH)	Prognosis Score (Blue/(Ctrl-CGH))	Patient ID	Actual DFS in days in patients (072020)	Recurrenece (07/2020)	Chemotherapy
PT5org.L2R	1.52345	1.20935	2.6101	-0.0009	2.611	0.583474	Pt 5	365	1	Gemcitabine
PT9org.L2R	1.91995	1.08415	2.32125	-0.0005	2.32175	0.826941	Pt 9	678	1	Gemcitabine
PT10org.L2R	0.33845	0.3703	0.70175	-0.0005	0.70225	0.481951	Pt 10	42	1	None
PT14org.L2R	2.35705	1.1873	2.8239	-0.0007	2.8246	0.834472	Pt 14	209	1	Gemcitabine
PT21org.L2R	2.75815	1.4621	3.57645	-0.0005	3.57695	0.77109	Pt 21	348	1	Gem/Cap, Capecitabine/RT
PT23org.L2R	2.5162	1.50775	3.74195	0	3.74195	0.67243	Pt 23	36	1	None
PT42org.L2R	1.5749	0.3008	1.29055	-0.0007	1.29125	1.21967	Pt42	1221	1	Gem/Xeloda; Radiation
PT43org.L2R	1.0271	0.0529	0.94395	0	0.94395	1.08809	Pt43	1343	1	Gemcitabine
PT56org.L2R	3.1374	1.4587	3.3483	0.0011	3.3472	0.937321	Pt56	360	1	Gem/Cap
PT59org.L2R	2.93225	1.4063	3.14235	0.0025	3.13985	0.933882	Pt59	845	1	Gem/Cap
PT70org.L2R	2.538	1.47575	2.975	0.0072	2.9678	0.855179	Pt70	207	1	Gemcitabine
PT71org.L2R	1.5166	1.14865	2.1199	0.0126	2.1073	0.719689	Pt71	346	1	Gem/Cap
