# Supplementary material for: Pancreatic cancer prognosis is predicted by an ATAC-array technology for assessing chromatin accessibility
Source: Nat Commun. 2021 May 24;12:3044. doi: 10.1038/s41467-021-23237-2 (PMC8144607; doi:10.1038/s41467-021-23237-2)
Supplement: Supplementary file 11 — Supplementary Data 9 [file 41467_2021_23237_MOESM11_ESM.xlsx]

## Sheet: Sheet1
Supplementary Data 9: Validation cohort of organoids that are not overlapping with ATAC-Seq/Array patient cohort (n=14)
Patient/organoid ID in ATACarray	Median-Blue	Median-Red	Median-Ctrl	Median-CGH	(Ctrl-CGH)	Prognosis Score (Blue/(Ctrl-CGH))	Actual DFS in days in patients (072020)	Recurrence (072020)	Patient/organoid ID	Chemotherapy
HT1.CSHL.L2R	1.3822	1.11005	2.0113	-0.00025	2.01155	0.687132	100	1	HT1-CSHL	Gemcitabine
HT151.L2R	0.9648	1.0041	1.4498	-0.0025	1.4523	0.664326	119	1	HT151	Gemcitabine
HT162.L2R	2.40415	1.3715	2.8531	-0.0003	2.8534	0.842556	101	1	HT162	Gemcitabine/Capecitibine
HT170.L2R	2.0887	0.9865	2.2398	-0.00195	2.24175	0.931727	625	1	HT170	Gemcitabine/Capecitabine, Capecitabine-RT
HT51.L2R	1.8039	0.94865	2.24175	-0.00065	2.2424	0.804451	132	1	HT51	Gemcitabine/Capecitabine
HT78.L2R	1.72765	0.9434	2.32705	-0.0008	2.32785	0.742166	218	1	HT78	Gemcitabine/Abraxane
M08.2.L2R	1.89895	0.9575	2.0335	0.0003	2.0332	0.933971	856	0	M08-2	Gemcitabine/Capecitabine
M09.X.L2R	1.46555	1.0093	2.11175	-0.00055	2.1123	0.693817	758	0	M09-X	Gemcitabine/Capecitabine
M11.1.L2R	2.9487	1.209	2.84705	-0.00025	2.8473	1.03561	381	1	M11-3	Gem/Cap, ChemoRT with Cap.
M12.2.L2R	2.45815	1.2881	2.76815	0.00085	2.7673	0.888285	649	1	M12-X	Gem/Xeloda, ChemoRT Xeloda
NL14.L2R	2.1721	1.1739	2.48625	-0.0022	2.48845	0.872873	654	1	NL14	Gemcitabine
phT23.L2R	1.2794	0.9717	1.7917	-0.00115	1.79285	0.713612	86	1	phT23	Gemcitabine
RSX375.L2R	2.2727	1.18135	2.554	0	2.554	0.889859	402	0	RSX375	Gem/Xeloda
RSX563.L2R	2.06715	0.71085	2.19935	0.0008	2.19855	0.940233	562	0	RSX563	Gem/Abraxane
