# Supplementary material for: Pancreatic cancer prognosis is predicted by an ATAC-array technology for assessing chromatin accessibility
Source: Nat Commun. 2021 May 24;12:3044. doi: 10.1038/s41467-021-23237-2 (PMC8144607; doi:10.1038/s41467-021-23237-2)
Supplement: Supplementary file 15 — Source Data [file 41467_2021_23237_MOESM15_ESM.xlsx]

## Sheet: Fig1a
	PT12_1_03282016	PT12_2_03282016	PT13_1_03282016	PT13_2_03282016	PT14_1_03282016	PT14_2_03282016	PT16_1_03282016	PT16_2_03282016	PT17_1_03282016	PT17_2_03282016	PT21_1_03282016	PT21_2_03282016	PT26_1_08082016	PT26_2_08082016	PT35_1_08082016	PT35_2_08082016	PT36_1_08172016	PT36_2_08172016	PT41_1_08172016	PT41_2_08172016	PT4_2_01122016	PT42_1_08172016	PT42_2_08172016	PT4_3_01122016	PT43_1_08172016	PT43_2_08172016	PT45_1_08172016	PT45_2_08172016	PT5_1_01122016	PT5_3_01122016	PT9_2_01122016	PT9_3_01122016
Peak10001	7.4784	7.2317	7.15398	7.33764	7.12693	7.08798	8.27335	8.21279	7.37873	7.61255	7.84581	7.72459	7.78845	7.66238	8.66048	8.16438	8.29804	7.98267	8.73531	8.6016	6.73399	8.34968	8.12753	6.86181	8.82182	8.51739	8.73169	8.80302	6.87891	7.07724	7.51347	8.07082
Peak100287	3.08975	4.42626	4.67872	3.92481	4.43871	5.50122	3.56836	4.64166	3.7172	3.8216	4.36368	3.542	3.12739	3.40148	3.22321	4.21314	4.10856	3.50306	0.9124	0.9124	6.35948	3.43973	2.06541	6.44379	3.41805	3.94646	2.90372	3.09239	4.29921	4.56756	3.09373	3.88033
Peak100302	5.91942	6.07643	6.40769	6.39269	6.2639	6.02876	4.93162	4.94527	6.11026	6.23381	6.66145	6.1342	4.93292	5.24794	3.50989	4.10188	5.41954	4.5922	4.69265	4.31687	7.32051	4.50835	3.85855	7.32113	5.47346	5.13661	4.01099	5.11865	5.26137	6.02993	6.15287	6.18584
Peak10044	7.55173	7.38443	5.67379	5.57669	5.96997	5.78903	6.07744	6.20074	5.76054	5.61547	5.92961	5.88194	7.1839	7.15397	8.38877	8.22471	7.233	7.26277	7.09945	7.18787	5.90191	6.92748	6.68682	5.73778	6.39398	6.41533	7.43041	7.64811	6.43824	6.37105	7.39618	7.28457
Peak100460	4.47246	4.42626	5.46835	5.68976	5.31637	5.76712	3.93437	3.72199	4.60992	4.67719	5.2002	4.81772	4.47602	4.38748	3.22321	2.55702	4.2651	3.86406	3.49794	4.48957	5.93419	3.52188	3.21703	5.8663	3.93105	4.13019	3.10312	2.52027	4.47153	4.99046	4.94882	5.51402
Peak100593	5.07113	5.34329	4.67872	5.00664	5.39951	6.13515	5.15273	4.39614	6.01396	5.73557	5.57043	5.30363	5.66323	5.3718	2.85687	3.53944	3.49491	4.27448	5.07634	5.82027	6.93066	4.38485	3.81514	6.54961	4.8175	3.7349	3.56688	2.8388	6.3964	6.34749	4.94882	5.39079
Peak100829	4.40318	3.6357	5.29237	4.82002	4.63531	4.33857	3.7634	4.25539	3.87434	4.63646	3.27186	4.46113	3.94194	3.97966	3.50989	4.10188	3.73088	3.27919	3.31429	3.27568	5.63357	3.80872	3.90065	5.1567	4.26366	3.8965	3.10312	3.48784	3.60212	4.64732	2.84002	4.05493
Peak10084	7.09805	7.06087	6.57063	6.47905	6.59266	6.29668	8.09875	7.92103	7.10276	7.23235	7.08874	7.19992	7.89663	7.9785	7.95332	7.70001	7.52113	7.4566	6.16432	6.82156	6.14189	7.2183	6.85954	6.06981	8.97048	8.80588	8.20523	8.2611	6.3089	6.60755	6.86499	6.81965
Peak10099	7.89007	7.74199	6.82859	6.61875	6.24905	6.18554	5.61577	5.03367	6.29914	6.52777	5.23497	4.59015	7.51338	7.64778	7.19602	7.31222	8.22447	8.11166	7.44094	7.22472	7.35069	6.82112	6.75616	7.1354	8.14379	7.87139	7.21319	6.76326	6.09011	5.54109	7.38503	7.1103
Peak100991	4.77585	5.30288	3.94225	3.79392	5.1661	5.0348	2.71923	4.25539	4.69559	4.89987	5.05203	4.46113	4.5221	4.31479	0.9124	3.13868	3.49491	2.66944	2.52745	3.61778	5.67237	3.25877	3.07272	5.76735	3.1619	2.65581	2.66698	3.30465	4.69624	4.99046	3.92633	3.44731
Peak101004	5.45853	5.8983	6.05061	6.5802	6.43107	6.37112	5.96548	5.85853	6.21503	6.23381	5.7965	5.60656	5.90717	5.86855	2.85687	4.66705	5.2063	4.49398	5.01911	5.57566	6.84842	5.03078	4.35702	7.00508	5.17149	5.45881	5.25778	5.06368	7.02331	6.50483	5.89413	6.09016
Peak101354	4.53853	4.93068	4.85848	5.17173	5.34462	5.39089	3.06692	2.83768	5.85625	5.79206	6.05146	5.90679	4.0724	3.62222	4.55206	3.70279	4.76047	5.13779	3.65977	4.22194	5.74697	4.88703	4.47221	5.45838	4.26366	4.36748	3.80659	3.7938	4.6252	4.19447	4.88668	5.2909
Peak101427	4.17237	3.76259	4.94054	5.00664	5.19744	5.17472	4.08671	3.9232	3.44185	4.0887	3.83283	3.4052	4.1032	4.26417	2.33542	2.88114	3.93243	3.50306	3.31429	3.76135	5.8351	3.59938	3.57502	5.76735	4.87375	4.04133	2.3719	2.8388	4.38798	4.9281	4.25868	4.28189
Peak101480	5.42417	5.66343	4.09479	5.3659	6.07475	5.97246	4.22415	4.09907	5.45275	5.17992	5.39721	5.72311	5.30519	5.49675	4.55206	4.58712	3.73088	3.69531	4.61735	3.27568	6.45151	4.7933	3.77033	6.5915	4.78852	5.19897	3.10312	3.48784	6.37502	6.43949	5.41239	5.25599
Peak101541	4.72011	3.98617	4.57957	5.11878	5.19744	5.10646	4.22415	3.9232	4.77642	5.17992	4.54168	4.59015	4.1032	4.01084	3.22321	3.13868	4.53423	2.66944	4.36414	4.31687	5.85209	3.93258	3.90065	5.36469	4.22068	3.99469	2.90372	0.9124	3.87492	5.45543	4.82172	4.35011
Peak101711	3.55172	3.49592	4.57957	4.35247	4.0113	4.27742	3.06692	3.9232	4.51876	4.46076	4.08515	3.66636	3.54973	3.4941	2.85687	2.10507	0.9124	0.9124	3.80459	2.81396	5.03183	3.25877	2.91043	5.11123	3.1619	3.55193	0.9124	2.52027	4.76391	5.10758	3.30607	3.56898
Peak101813	4.82949	5.59819	5.46835	5.00664	5.77638	5.99147	4.67002	3.20149	4.77642	4.59452	5.59738	4.76414	4.30184	4.47895	3.94881	3.35392	3.49491	4.01458	3.93575	3.45746	5.61377	3.99063	3.40782	5.8799	4.34588	3.79088	3.10312	3.48784	5.95248	5.21585	5.49783	4.89651
Peak101834	4.66212	4.17894	4.3578	3.92481	4.7243	4.7954	2.71923	3.48647	6.04678	5.61547	4.64907	4.65054	3.90734	3.70144	4.55206	3.35392	4.40603	2.66944	3.65977	4.22194	5.46695	4.24958	4.79288	5.17891	2.84356	3.26224	2.90372	0.9124	3.44237	4.19447	3.09373	3.56898
Peak102010	4.40318	3.16398	3.34783	4.15479	5.28755	5.141	3.7634	3.9232	3.79799	3.39379	4.08515	3.66636	3.63757	3.91513	2.85687	2.55702	0.9124	3.69531	2.52745	2.81396	5.39913	3.43973	3.6265	5.42163	3.87639	3.7349	2.66698	2.0772	4.94959	4.29734	3.09373	3.88033
Peak102020	4.88119	5.08179	6.71702	6.67471	6.20357	6.02876	4.84963	4.39614	6.49016	6.5388	5.36619	4.96738	5.30519	4.9145	2.85687	2.88114	5.7696	6.12835	5.13136	4.01046	6.27382	5.13622	5.87362	6.5325	5.10265	4.66237	3.91252	4.35235	6.4988	6.4616	5.53872	5.80684
Peak102047	4.88119	5.38259	3.5757	5.11878	5.64635	5.67602	4.57096	4.09907	5.6366	5.20791	5.51498	5.18658	4.47602	4.0712	0.9124	2.55702	3.20931	4.01458	3.65977	3.76135	5.8855	4.29612	4.09404	6.22697	4.66635	4.40343	2.90372	3.48784	4.2045	4.29734	3.65084	4.21022
Peak102186	3.67634	3.76259	4.3578	4.35247	3.1488	4.00229	2.229	4.09907	3.44185	3.8216	4.00598	4.07547	3.4064	3.01519	3.50989	3.53944	2.32587	3.69531	3.31429	2.81396	4.84015	3.43973	3.52153	4.91337	2.95864	2.89141	2.3719	2.52027	4.47153	5.26707	3.92633	3.44731
Peak1022	8.06166	8.34359	6.97156	6.92593	6.99972	6.96842	9.74862	9.63529	6.45393	6.19246	5.36619	5.66601	8.20616	8.02065	6.79309	7.0706	8.14695	8.15222	6.53382	6.43792	6.85686	6.27109	6.30248	6.54961	9.46222	9.32365	7.02859	7.05789	7.26326	7.46418	8.17528	8.09565
Peak102254	4.33034	4.42626	5.01816	4.9471	5.52822	5.9532	3.93437	5.03367	4.73658	4.0887	5.23497	4.39194	4.80866	4.56489	2.85687	3.35392	3.49491	3.69531	3.10145	3.61778	5.91814	3.93258	3.57502	6.19471	4.66635	4.80318	3.56688	2.52027	4.55044	4.99046	4.94882	5.35826
Peak10242	7.29124	7.10844	6.46407	6.20271	7.11061	6.98747	6.18132	6.34552	7.48426	7.81672	7.37193	7.19992	7.91604	7.86948	8.80831	8.62366	7.88572	7.67276	8.45791	8.34135	7.39771	8.56266	8.64263	7.07171	8.10043	8.05636	8.81127	8.89223	6.89402	6.84472	8.3801	8.40868
Peak102624	5.55695	5.87095	4.94054	5.06381	6.1406	6.41401	4.46449	4.09907	5.29758	5.06215	5.70038	5.34062	5.13848	5.23495	4.42359	4.50245	3.49491	3.86406	3.10145	4.78252	6.2355	4.46837	4.16451	6.5915	3.8195	3.99469	2.90372	3.9247	5.55593	6.17084	4.68222	4.89651
Peak10280	7.49502	7.37474	6.91201	6.47905	7.16696	6.85889	7.68142	7.55491	7.04711	6.7339	8.23227	8.43719	7.77669	7.64043	8.30071	8.3919	8.07552	8.39462	7.9018	8.00956	6.89013	8.1223	8.20394	7.12972	9.25905	9.17684	8.55399	8.67631	6.96727	6.48338	7.65945	7.5591
Peak102809	3.99446	4.26627	5.09178	5.2721	5.03342	5.0348	4.08671	4.25539	4.6534	3.96151	5.30208	4.46113	3.4064	4.01084	3.50989	3.13868	2.84459	3.27919	4.16614	4.22194	5.20086	2.65303	2.61955	4.65221	2.57551	3.17889	0.9124	0.9124	4.89033	5.69848	5.36768	4.64932
Peak102847	6.62598	6.92132	6.76269	7.16608	7.43298	7.6267	4.76264	4.85105	6.50204	6.49414	7.00077	6.51954	6.39944	6.44853	4.42359	4.21314	4.53423	5.07147	5.42344	5.97259	7.28344	6.23603	5.67292	7.57188	6.35514	6.73526	4.42071	4.60521	6.71842	6.89432	6.52223	6.25805
Peak102886	4.53853	4.17894	7.02875	6.71085	4.58865	4.4535	4.22415	4.75019	4.26148	4.0887	5.42757	5.41186	3.90734	4.38748	0.9124	3.53944	2.84459	4.5922	4.05566	2.81396	3.90846	3.25877	3.14685	4.6837	4.26366	4.04133	3.42928	4.04439	5.26137	5.4106	4.52759	4.98454
Peak102905	4.82949	5.17435	5.72087	5.86047	5.19744	5.87345	4.84963	4.75019	5.18396	4.63646	5.16457	4.76414	4.47602	4.6848	4.28234	3.35392	4.40603	4.49398	4.76418	5.28075	5.57332	4.42722	3.72403	5.38392	4.49728	4.50613	3.27613	2.0772	5.55593	5.26707	4.25868	4.64932
Peak102952	5.27786	5.66343	4.473	4.9471	4.7243	4.95936	6.30912	5.85853	5.02797	5.34023	5.77306	5.93122	5.18201	5.00923	6.47671	6.64931	6.69324	6.28254	7.64326	7.88465	4.03453	8.2624	8.45908	4.71451	5.64444	5.49237	5.96355	6.47891	6.16679	4.9281	5.41239	5.45372
Peak10314	7.86472	8.18625	6.40769	6.12446	6.82058	6.8169	7.80575	7.88596	7.32626	7.50975	8.29935	8.08148	8.03326	8.1227	8.75629	8.54171	8.96176	9.13462	9.21964	9.45688	7.0532	8.41642	8.37344	6.87544	7.58798	7.41023	8.14774	7.99427	6.26307	5.90635	5.86229	6.77114
Peak10339	6.88756	6.82493	6.37864	6.5996	6.18808	6.13515	7.36602	7.27666	7.22243	7.28572	7.03069	6.89949	7.5825	7.63304	7.72877	7.72807	7.40937	7.54455	7.31624	7.37435	6.16926	7.2183	7.2957	6.58322	8.72428	8.59462	8.14774	8.08652	6.19147	6.14374	7.67784	7.40867
Peak10364	7.11965	6.78157	7.25329	7.08581	6.07475	5.99147	7.81654	7.59888	6.28546	6.09109	5.70038	5.4462	7.5077	7.65753	7.49481	7.86915	8.11677	7.85088	6.98493	7.01631	6.18275	6.18791	6.34811	5.94602	8.00961	8.05356	8.67732	8.53738	7.26326	7.18746	7.0877	6.99886
Peak103660	3.89627	4.08585	5.35346	5.57669	4.6805	4.50766	3.34089	3.48647	4.6534	4.3131	5.2002	5.34062	3.90734	3.6624	2.85687	2.88114	3.49491	2.66944	4.36414	4.01046	4.35653	1.72801	1.58971	4.48339	3.56528	3.34068	2.3719	3.48784	4.47153	3.52294	3.65084	4.85037
Peak104060	4.72011	4.93068	3.34783	4.88497	5.55264	5.9532	4.22415	3.9232	6.33942	5.96578	5.09054	5.37668	4.40397	4.2897	3.22321	2.55702	3.49491	4.38847	5.07634	5.18403	5.17404	4.62198	4.41578	5.62922	4.34588	4.36748	3.91252	4.25696	5.21389	5.36433	4.52759	4.53707
Peak104202	4.88119	5.08179	6.15709	6.30083	5.37233	5.27137	4.22415	4.85105	6.11026	5.98206	5.36619	5.57589	4.56673	4.77756	3.94881	4.74274	4.53423	5.13779	4.61735	4.90917	5.99665	5.00316	5.35261	5.82472	3.1619	4.21379	3.69192	4.52582	5.00649	4.19447	3.92633	4.05493
Peak104580	3.26204	3.49592	3.77104	4.15479	4.21047	4.4535	0.9124	3.20149	3.94673	4.79286	4.88676	4.59015	4.00868	3.97966	3.50989	2.55702	3.49491	4.01458	3.93575	3.61778	5.1467	3.35229	2.82083	4.6837	3.06423	3.7349	1.96547	3.30465	3.44237	4.8629	3.09373	4.64932
Peak104609	4.33034	3.34016	4.67872	4.52594	4.84817	5.07108	3.93437	3.72199	4.69559	4.7168	4.74894	5.30363	4.42839	4.2897	2.33542	3.84886	2.32587	4.01458	4.36414	4.12016	4.69643	3.59938	3.57502	5.01571	4.08331	4.80318	2.66698	2.8388	4.69624	4.39324	3.7954	4.05493
Peak105027	5.55695	5.81465	5.89516	6.2526	7.2212	7.14848	5.84407	6.37955	5.76054	5.46138	6.19938	6.27441	5.83642	6.07193	4.55206	3.53944	4.53423	4.15051	4.36414	4.78252	6.65877	5.32636	4.83639	6.76262	5.78268	5.84379	4.7941	3.30465	6.26307	6.5468	6.07168	6.22239
Peak10517	7.08713	6.78157	6.40769	6.63765	6.96381	6.67133	7.8589	7.59888	6.88425	6.88857	6.42651	7.19992	7.69914	7.65023	8.02102	8.47152	7.81229	8.08677	7.87793	7.76467	6.50618	7.85224	7.82285	6.5325	8.92648	8.85982	7.87246	7.98693	7.46893	6.91048	6.20456	6.61496
Peak10524	7.31951	6.92132	6.54472	6.45794	5.13407	4.95936	6.27822	5.40871	6.09465	6.40042	5.2002	5.26566	6.14526	6.4429	7.1362	7.04107	7.86166	7.96456	3.80459	4.48957	4.03453	6.74836	6.46318	4.07018	8.18864	8.04229	7.30212	7.44863	5.86311	6.24922	6.73046	7.03012
Peak10535	6.36164	6.4717	5.52253	5.98381	6.17243	5.93367	7.63341	7.3978	6.04678	6.09109	7.06965	7.07405	6.48861	6.58254	6.98617	7.20979	7.01029	6.75254	6.3142	6.59633	5.17404	6.89039	6.88039	4.8866	8.15795	8.10048	7.98418	8.07963	6.09011	5.80617	6.73046	6.94521
Peak105473	4.60166	5.2613	5.46835	5.45396	5.81724	5.83186	5.15273	4.52419	5.91076	6.3386	4.29902	4.70847	4.67256	5.03947	5.37104	4.10188	4.76047	3.86406	3.80459	4.31687	5.35207	5.03078	4.41578	5.42163	4.08331	3.8965	4.01099	3.64929	4.69624	5.62194	3.92633	5.14588
Peak105638	5.02596	5.2613	4.77143	5.31976	6.0915	5.9532	5.00918	4.85105	5.40287	5.34023	5.09054	4.81772	4.58853	4.6655	4.42359	3.70279	3.49491	4.01458	3.93575	3.76135	5.8179	3.59938	4.19847	5.82472	4.78852	4.93135	3.27613	2.52027	5.59348	4.8629	5.12053	4.9412
Peak10567	6.12575	6.90794	5.52253	4.82002	5.34462	5.07108	6.75294	6.8611	6.07887	5.91583	5.90827	6.21598	6.75136	6.68621	6.59994	6.9327	6.84827	6.70969	7.02895	6.61496	5.55267	6.74836	6.83838	5.45838	6.6073	6.72119	6.81685	7.09936	5.98108	5.4106	6.50172	5.96628
Peak10583	8.31197	7.97796	7.31589	7.36056	7.35196	7.2779	8.42908	8.35635	7.74627	7.84811	7.41037	7.53059	8.56427	8.58277	9.13802	8.9034	8.28905	8.33244	8.67657	8.91887	7.0532	8.79309	8.71695	7.44511	9.36176	9.15347	8.80113	8.40033	7.6489	7.72396	7.51347	7.82571
Peak105848	7.00827	7.06087	6.93214	6.97132	7.96502	7.85646	6.00377	5.80941	6.79053	6.7904	6.79532	6.33056	5.84545	5.57095	5.43875	5.23657	6.00771	5.48193	6.13775	6.5193	7.06781	5.71421	5.14378	7.21259	5.78268	6.29702	4.42071	4.35235	6.84821	7.6295	6.45981	6.77114
Peak106432	6.51625	6.62679	7.82646	7.89587	7.71801	7.7321	5.66442	6.23832	6.84749	6.58213	7.0503	6.72897	5.92433	5.77304	4.42359	4.10188	5.7696	6.06173	6.49249	6.53895	6.47363	6.17562	5.561	6.5325	6.38436	6.70699	5.08985	4.68042	7.05053	7.36213	6.09925	6.86658
Peak106475	5.38897	5.63118	5.72087	5.86047	5.77638	5.83186	4.57096	4.09907	5.69991	5.17992	5.74924	5.75083	4.2201	4.36366	4.12542	3.35392	3.93243	4.15051	5.07634	5.37136	5.32795	3.43973	3.77033	5.22232	4.60111	4.69167	4.01099	3.09239	5.55593	5.31653	4.75368	5.32497
Peak10657	7.30073	7.26357	6.95199	6.7461	7.2953	7.12286	8.91906	8.5776	7.56005	7.97539	8.22797	8.14546	8.32548	8.37986	8.68155	8.75219	7.77413	8.17602	7.7258	7.74789	6.70624	7.92373	8.06517	6.74788	9.37395	9.08787	9.20376	8.94246	7.05053	6.98868	7.59316	7.44004
Peak106736	4.82949	4.82028	5.62511	5.65305	6.18808	5.8106	4.46449	4.52419	5.15409	5.46138	5.23497	3.98386	4.58853	4.89808	3.74666	4.41241	3.49491	3.50306	4.05566	4.64356	6.02689	5.43356	5.43962	6.27919	4.75894	4.90662	3.42928	3.64929	4.89033	5.4106	4.35409	4.8027
Peak107152	4.60166	5.21849	5.72087	5.17173	5.28755	5.36193	4.34941	2.83768	5.15409	5.17992	4.69988	3.88585	3.90734	4.2897	0.9124	0.9124	3.20931	4.01458	2.84708	3.27568	4.69643	3.93258	3.57502	5.11123	4.42359	4.13019	2.66698	2.8388	4.29921	4.64732	3.09373	3.31367
Peak107174	5.07113	5.03317	6.08698	5.57669	5.45239	5.72229	4.34941	4.94527	4.81518	4.93383	5.26892	4.91921	4.67256	4.93073	3.94881	4.10188	4.53423	3.27919	4.83229	4.90917	5.8351	3.15821	3.6265	5.83872	4.46091	3.8965	3.27613	3.64929	4.47153	5.21585	4.35409	4.28189
Peak107197	5.38897	5.42084	6.74003	5.86047	5.42619	5.93367	4.93162	4.25539	6.15609	5.98206	6.42651	6.29337	5.18201	5.23495	4.42359	4.66705	4.2651	4.68408	4.53785	4.12016	5.74697	5.16141	5.29153	6.03378	4.6341	5.02622	4.103	3.64929	5.80029	5.45543	4.68222	5.02661
Peak107205	5.31586	5.12882	3.5757	4.25708	4.58865	4.07627	5.08275	4.85105	3.7172	4.26025	4.42552	4.24254	5.92433	5.95813	5.73638	5.60328	4.86144	5.43	5.58965	5.68562	5.03183	5.18616	4.85766	4.62	5.10265	5.02622	5.2176	5.57655	4.55044	5.05021	5.22455	4.53707
Peak107222	3.99446	4.82028	6.15709	5.82791	5.66885	5.44711	4.67002	4.25539	6.18586	6.14989	4.54168	4.86936	4.16286	4.54389	4.12542	3.84886	5.28095	5.20118	4.2686	3.76135	4.69643	3.67273	3.46586	5.1567	4.66635	4.97957	2.90372	3.09239	6.68406	6.19744	5.32154	5.45372
Peak107389	4.66212	5.42084	5.46835	4.35247	5.37233	5.36193	4.76264	4.39614	5.35119	5.41414	5.90827	6.2552	4.42839	4.4109	2.85687	0.9124	4.65183	4.49398	3.80459	2.49874	5.39913	3.52188	3.21703	5.44012	3.93105	4.47271	2.90372	3.7938	5.35187	4.99046	5.12053	4.64932
Peak107516	5.07113	5.08179	6.69363	6.30083	4.80806	4.95936	3.93437	4.94527	5.24189	5.06215	5.30208	5.66601	5.03147	5.22183	3.94881	4.41241	3.73088	3.69531	4.76418	4.64356	4.90693	4.42722	4.16451	5.30539	4.6341	4.2538	3.10312	4.81989	4.6252	5.69848	4.52759	3.88033
Peak107660	4.33034	4.98284	6.6211	6.7634	5.39951	5.57875	4.34941	4.09907	4.81518	4.02654	5.67531	6.02498	4.80866	5.05435	3.94881	3.35392	5.12754	4.01458	3.65977	4.22194	5.42209	4.29612	3.14685	5.08794	3.98366	3.99469	3.10312	0.9124	5.51737	5.93825	4.52759	4.85037
Peak107759	3.89627	4.08585	4.57957	4.9471	4.7668	4.83818	4.08671	3.72199	4.60992	3.96151	4.29902	4.65054	4.16286	3.84748	2.85687	3.53944	0.9124	3.69531	3.80459	2.49874	5.03183	3.35229	3.52153	5.22232	3.87639	3.79088	2.90372	2.52027	3.87492	5.16274	5.00837	4.47744
Peak1080	9.26035	9.0878	8.90891	8.63944	8.68047	8.52447	9.73447	9.60326	9.26471	9.27286	9.71901	9.72114	9.4598	9.39376	10.2412	10.1519	11.4726	11.2788	10.3309	10.5026	8.48594	9.20154	9.22664	8.49943	9.91841	9.89839	10.0009	10.0435	8.75191	8.42655	9.34632	9.24959
Peak10818	7.23298	7.04872	7.20449	6.8631	6.27859	6.26579	7.12692	6.88499	6.83815	7.00455	4.64907	4.31921	7.8413	8.01118	6.68591	7.05591	9.33383	8.99889	7.6713	7.45926	6.58956	6.79727	6.849	6.82014	8.04053	7.81954	7.53195	7.349	6.83261	6.24922	7.21911	7.5156
Peak108575	4.82949	5.56443	4.3578	5.45396	5.96997	5.67602	4.57096	5.40871	5.06056	5.06215	5.3345	5.05912	4.67256	4.6655	0.9124	3.13868	3.49491	3.86406	2.08264	4.01046	5.80049	3.04935	4.09404	5.99682	4.6341	4.72037	3.56688	3.09239	5.437	6.00002	4.88668	4.4152
Peak10867	6.68513	6.86703	5.29237	5.3659	5.89563	5.76712	5.56542	5.27022	4.73658	5.50711	4.54168	4.65054	7.37059	7.23108	6.98617	6.76221	6.35682	5.99188	6.61309	6.55833	5.99665	7.26541	7.18694	6.11649	6.26372	6.06048	6.94514	7.05789	6.09011	6.08796	5.82973	5.80684
Peak108711	3.89627	4.17894	3.94225	4.15479	5.62349	5.3022	3.7634	4.94527	5.09242	5.06215	4.36368	4.46113	4.75191	4.01084	0.9124	0.9124	4.2651	4.15051	3.65977	3.0652	5.00161	4.15163	4.16451	5.08794	4.03437	4.17261	3.42928	3.09239	4.94959	5.45543	4.04605	4.05493
Peak108872	4.60166	5.34329	5.67379	5.98381	5.64635	5.8106	4.57096	4.25539	4.77642	4.82943	5.09054	4.86936	4.0724	3.73942	4.28234	3.70279	3.93243	3.27919	3.65977	5.08032	4.93919	4.09998	3.52153	5.17891	4.53274	4.17261	3.91252	2.52027	5.55593	5.31653	4.75368	4.7023
Peak108892	8.05046	7.71919	7.99852	8.01623	8.65537	8.65231	6.53503	6.47707	7.82401	7.55393	7.41037	7.60832	6.29123	6.5671	6.02749	5.99106	5.86962	6.16054	6.55405	6.73905	7.93263	6.94205	6.48377	8.0516	7.35204	7.18798	5.75514	4.88484	7.80889	8.02046	7.14171	7.5156
Peak108952	3.4146	4.08585	3.07331	4.25708	5.31637	5.33237	3.7634	3.20149	5.09242	4.20535	4.88676	4.07547	3.59435	3.4941	0.9124	3.70279	2.84459	3.50306	4.2686	3.27568	5.22719	4.20145	3.34719	5.22232	3.76019	3.55193	2.66698	3.48784	3.99358	3.68569	3.7954	4.75338
Peak108981	6.10423	5.97735	7.37588	7.22972	5.75551	6.04705	4.22415	5.03367	5.81873	5.96578	5.72502	5.60656	4.96653	4.94678	4.12542	3.98107	4.76047	5.20118	5.50894	5.85205	5.98129	5.00316	4.55287	5.90671	5.50932	5.72184	3.69192	3.64929	6.14168	6.91048	5.89413	5.7327
Peak109094	6.62598	6.41605	8.34465	8.32673	6.76949	6.84851	5.08275	5.70585	6.64815	6.81785	6.736	7.17969	5.81817	5.86013	4.66989	5.38526	5.7696	5.58048	5.90547	6.5193	7.11077	6.11258	5.58663	7.40339	6.69544	6.95548	4.55633	4.94697	7.76848	7.46418	6.71272	6.97764
Peak109095	5.15743	5.12882	6.66986	6.94122	5.45239	5.50122	3.56836	3.20149	5.40287	5.36529	4.97178	5.34062	4.75191	3.97966	2.33542	3.35392	3.20931	3.50306	4.36414	4.40585	5.6531	4.65793	4.26404	5.17891	5.56149	5.29726	0.9124	3.09239	5.95248	6.32354	4.94882	5.45372
Peak109106	6.41504	6.37773	6.1909	6.22787	7.40647	7.43186	4.76264	5.59425	6.41676	6.36365	6.03186	6.43669	5.40646	5.45256	5.50341	5.07068	4.95574	5.53205	5.42344	5.94339	6.34755	4.65793	4.12972	6.85495	5.73806	5.9197	4.68016	4.15467	6.3964	6.75805	5.57849	5.80684
Peak109226	6.54846	6.78157	8.14363	8.36123	6.87959	7.02484	5.80122	5.40871	7.08708	6.93107	6.74806	6.71498	5.78097	5.82592	4.55206	3.98107	6.00771	5.67271	5.87361	6.88433	7.15933	6.15074	5.88399	7.16344	6.84306	7.01433	4.42071	3.64929	7.59446	7.40838	6.79929	7.09067
Peak109230	4.88119	5.2613	5.16181	5.22279	5.19744	5.141	2.229	3.48647	5.12358	4.99942	4.79637	4.91921	4.58853	4.31479	3.94881	3.84886	3.49491	4.15051	4.53785	4.22194	4.5366	4.15163	2.91043	5.08794	3.76019	4.13019	2.66698	2.52027	5.06122	5.26707	4.44349	3.56898
Peak109388	5.11493	5.21849	5.09178	5.86047	6.45714	6.29668	4.57096	5.47326	5.24189	5.23537	5.57043	5.26566	5.06287	5.51834	2.85687	2.88114	4.53423	4.15051	4.53785	4.40585	6.24838	4.7933	4.12972	6.06981	4.92787	4.69167	2.90372	4.04439	5.80029	6.02993	5.53872	5.94455
Peak109431	6.14695	5.84307	6.37864	6.43652	6.73794	6.6947	5.28321	5.75856	5.40287	5.15137	6.12732	6.0915	5.65297	5.24794	4.28234	4.31627	5.35192	5.37612	5.13136	4.96852	6.73399	5.05787	4.57877	6.80597	4.92787	5.35315	4.34771	4.44173	6.4988	7.06286	6.39455	6.24033
Peak109707	5.31586	5.12882	4.94054	5.53693	4.84817	5.0348	3.7634	4.25539	5.24189	4.82943	5.36619	5.54454	4.63117	4.38748	4.28234	3.35392	4.10856	4.15051	5.01911	4.40585	5.09041	4.38485	3.46586	5.24354	3.76019	3.79088	2.3719	3.30465	5.39506	5.36433	4.52759	4.05493
Peak109759	5.35288	5.17435	5.16181	5.00664	5.52822	5.44711	4.57096	4.85105	4.69559	5.06215	4.16009	4.31921	4.80866	5.02443	3.50989	2.88114	4.2651	4.15051	2.84708	3.45746	5.53171	4.04637	3.57502	5.26446	4.69789	4.29272	4.103	3.7938	6.81684	7.69627	5.12053	5.02661
Peak109846	3.26204	2.71863	4.09479	4.60534	3.69222	4.2135	3.06692	3.48647	4.3168	4.41323	3.12518	3.4052	3.30167	2.55609	0.9124	2.55702	2.84459	4.5922	3.80459	3.27568	3.53197	2.05145	2.50469	3.91825	3.06423	2.3623	1.96547	2.0772	5.80029	5.54109	3.48933	3.44731
Peak110003	4.82949	4.93068	5.22857	5.11878	6.04067	5.60369	4.22415	4.75019	5.40287	5.5731	5.42757	5.22666	4.4524	4.01084	4.42359	4.10188	3.93243	3.86406	4.61735	4.71473	5.53171	3.52188	3.85855	5.34519	3.87639	4.13019	4.01099	3.30465	5.39506	5.4989	4.82172	5.54324
Peak110032	5.31586	5.03317	5.57474	5.11878	5.19744	5.62821	4.08671	3.9232	5.02797	4.82943	4.69988	4.76414	4.47602	4.54389	3.22321	3.53944	2.32587	2.1908	3.49794	3.61778	5.71016	3.59938	3.77033	5.59663	4.90106	5.33476	3.69192	2.52027	3.87492	4.99046	4.15637	3.97035
Peak110094	5.15743	4.26627	4.85848	4.52594	5.98797	5.9532	3.7634	4.52419	4.92552	5.03113	4.29902	5.05912	4.35382	4.31479	3.50989	2.88114	0.9124	4.01458	3.93575	3.89145	4.7701	2.48622	3.52153	5.17891	3.76019	3.7349	3.10312	3.30465	4.82852	4.99046	4.75368	4.89651
Peak110122	4.53853	5.56443	5.41205	4.88497	5.89563	5.83186	4.22415	4.52419	5.15409	5.34023	4.74894	5.41186	5.04726	4.96265	3.74666	3.84886	3.20931	3.86406	3.65977	3.27568	5.4447	4.24958	4.12972	5.59663	4.69789	4.47271	4.103	4.25696	5.30733	4.9281	4.75368	4.98454
Peak110172	5.11493	5.69497	4.94054	4.82002	5.87643	5.8528	4.22415	5.11693	5.52448	6.06077	5.12803	5.18658	4.99937	5.06908	3.50989	3.70279	3.73088	4.68408	3.80459	3.61778	5.59369	4.65793	4.38671	6.2689	4.6341	4.60191	3.42928	3.48784	6.09011	5.93825	5.69157	5.06748
Peak110213	3.4146	4.49997	4.57957	5.06381	3.9381	4.7954	3.93437	3.72199	5.18396	5.06215	3.27186	3.98386	3.59435	4.01084	2.85687	2.55702	3.73088	4.27448	3.10145	3.89145	4.65812	2.93053	3.14685	5.08794	3.1619	3.7349	0.9124	3.30465	4.55044	4.48307	4.35409	3.68073
Peak110356	4.97931	5.56443	5.46835	4.88497	6.24905	6.10055	4.46449	4.64166	5.12358	4.967	4.79637	5.05912	4.96653	4.83046	3.22321	3.35392	2.84459	2.1908	4.05566	4.12016	5.8179	4.72722	3.90065	5.85257	5.10265	4.97957	3.42928	3.09239	5.26137	4.99046	4.25868	4.8027
Peak110497	3.26204	4.76171	4.09479	5.53693	4.80806	4.07627	4.34941	2.32051	4.51876	4.02654	4.54168	5.26566	4.47602	4.45663	4.28234	4.21314	2.84459	3.86406	3.65977	3.27568	5.06142	3.25877	3.81514	4.62	3.49365	3.4851	2.90372	3.09239	4.89033	4.48307	3.7954	3.88033
Peak110593	5.11493	5.17435	4.94054	5.61538	5.45239	5.87345	4.46449	5.70585	6.33942	6.22015	5.70038	5.26566	4.78999	4.56489	3.50989	4.50245	5.04421	4.27448	4.36414	3.45746	5.22719	4.65793	3.81514	4.58706	4.42359	4.80318	3.80659	4.04439	5.98108	5.80617	5.65485	5.22022
Peak110682	5.70735	5.38259	5.46835	5.17173	6.10805	6.67133	5.21945	5.952	6.51382	6.60331	5.4573	6.0915	5.22426	4.89808	4.77873	3.84886	4.10856	5.07147	5.13136	4.56864	5.90191	5.41275	5.07289	5.93304	5.0054	5.27813	3.69192	2.52027	5.11394	5.26707	5.36768	4.75338
Peak110832	4.33034	4.57005	5.57474	5.79459	5.85697	5.87345	4.08671	4.25539	5.21322	5.38992	4.9299	4.91921	3.97571	3.70144	4.12542	2.88114	3.20931	2.66944	4.76418	4.12016	4.57827	3.15821	3.34719	4.37157	4.03437	4.04133	2.3719	3.48784	4.82852	4.99046	5.36768	5.48418
Peak110884	6.28722	6.41605	5.81065	6.15102	7.57064	7.57726	4.46449	5.19562	5.7802	5.84641	6.51387	6.74283	5.56814	5.52902	4.87986	5.07068	3.73088	3.69531	3.93575	4.31687	7.2959	2.48622	2.50469	7.44053	5.62823	5.60402	5.17627	5.65291	6.03663	6.24922	5.53872	6.02955
Peak110976	4.47246	4.49997	3.94225	4.15479	5.96997	5.62821	4.67002	4.39614	4.77642	5.48443	4.64907	4.07547	4.67256	4.70384	0.9124	2.55702	2.84459	3.86406	4.05566	3.61778	5.42209	3.99063	3.67612	5.22232	4.1306	4.53878	3.42928	2.8388	4.55044	5.16274	4.68222	3.88033
Peak111035	3.55172	3.76259	3.07331	4.35247	5.50339	4.87973	4.67002	2.32051	4.56507	3.8216	3.52441	4.24254	4.0409	3.97966	0.9124	3.13868	3.20931	2.1908	3.31429	3.0652	5.1467	3.52188	2.72432	4.20728	3.69823	3.41481	2.3719	0.9124	4.10299	4.56756	3.7954	3.68073
Peak111079	4.47246	5.17435	4.77143	5.17173	4.99824	5.10646	4.67002	4.25539	4.77642	5.03113	4.64907	5.22666	4.54459	4.36366	4.12542	3.53944	3.20931	4.27448	4.89731	4.56864	5.78287	4.72722	3.81514	5.90671	4.72874	3.79088	3.56688	4.25696	6.3964	5.66072	5.22455	4.85037
Peak111128	5.73563	5.17435	4.77143	4.82002	5.83724	6.02876	4.34941	4.85105	5.5928	5.79206	5.30208	5.14534	5.10872	5.16815	0.9124	4.31627	4.10856	4.27448	3.93575	3.89145	5.91814	4.15163	4.16451	5.8663	5.50932	4.88145	3.27613	3.9247	5.7346	6.08796	4.68222	5.54324
Peak111163	5.07113	4.34852	6.12246	5.76049	5.73433	4.95936	2.71923	0.9124	5.47706	4.967	4.9299	4.76414	4.19177	4.60599	2.33542	3.35392	4.10856	3.50306	4.69265	4.12016	5.03183	4.04637	3.34719	5.22232	4.46091	4.50613	2.90372	3.30465	4.47153	4.19447	5.12053	4.75338
Peak111188	4.08622	3.76259	5.16181	4.35247	4.63531	4.7954	3.34089	3.72199	4.37005	4.20535	3.63505	4.46113	3.90734	3.13752	3.50989	3.13868	3.20931	3.27919	3.31429	2.81396	4.25713	3.25877	3.40782	3.74779	2.95864	2.51832	2.66698	3.09239	5.11394	4.64732	4.607	3.78411
Peak11156	6.16784	6.2772	4.473	4.15479	4.80806	4.65877	4.76264	5.34114	4.69559	4.967	2.77041	4.70847	6.68249	6.76047	5.78917	6.13783	6.24958	6.44813	6.77695	6.65152	4.7701	6.21217	5.79886	4.93965	4.90106	5.1152	7.22335	7.32589	6.2396	6.29919	6.76528	6.18584
Peak11172	6.8363	6.69071	5.01816	4.68054	5.42619	5.0348	7.05584	6.97675	6.04678	6.07601	6.10872	6.27441	6.49437	6.93497	5.98288	6.36938	7.39267	7.03879	6.36088	6.82156	4.25713	6.55332	6.4282	5.08794	6.42243	6.31587	6.85655	7.19173	6.68406	6.08796	6.58207	6.4084
Peak111766	4.08622	4.63684	5.89516	5.79459	4.7668	4.99758	4.93162	4.39614	5.6366	5.34023	4.29902	4.59015	4.5221	4.56489	2.85687	3.35392	2.32587	3.69531	3.49794	3.76135	5.25305	4.20145	3.94152	5.52917	4.22068	4.69167	4.103	4.44173	4.55044	4.19447	4.35409	4.21022
Peak111855	4.60166	5.03317	4.67872	5.3659	5.22811	5.47442	5.28321	4.94527	5.42803	5.5731	4.42552	4.16147	3.12739	3.30205	0.9124	2.55702	4.40603	4.15051	3.49794	3.0652	4.97074	4.54724	3.98123	5.11123	4.03437	4.17261	2.90372	3.64929	5.30733	4.48307	4.44349	4.21022
Peak111953	5.52489	5.63118	4.57957	5.17173	7.26611	7.55189	5.40282	5.53503	6.83815	6.61379	5.70038	5.18658	6.00718	6.1706	3.50989	3.13868	4.53423	5.13779	4.69265	5.02551	5.8855	3.99063	3.57502	5.95889	6.07342	6.08266	3.91252	4.35235	6.4988	6.37105	4.52759	4.9412
Peak112052	4.53853	4.34852	4.2324	3.6494	5.73433	4.99758	2.229	3.72199	4.60992	5.50711	5.39721	4.76414	3.30167	3.19466	2.85687	3.13868	2.84459	3.01008	0.9124	3.45746	4.7701	3.80872	3.57502	5.42163	3.33798	3.67657	4.73827	2.8388	5.11394	4.8629	3.65084	4.13471
Peak112199	5.86926	6.05229	6.08698	6.34749	6.41785	6.77365	4.46449	4.39614	5.74061	5.34023	5.97139	6.3846	4.65201	4.84767	4.28234	3.70279	3.49491	4.49398	4.83229	5.49739	6.37131	4.04637	4.3267	6.24809	4.8175	4.80318	3.80659	3.30465	5.26137	4.79459	5.27386	5.70712
Peak112215	5.02596	5.8983	5.46835	5.41061	5.95174	5.93367	5.00918	4.39614	6.06291	6.07601	5.99183	6.29337	4.49924	4.9145	3.50989	4.31627	5.04421	3.69531	5.23547	5.85205	6.0711	4.85647	4.26404	6.36867	5.64444	5.61929	3.80659	4.60521	5.51737	5.90635	4.75368	5.2909
Peak112235	4.88119	5.72584	5.22857	5.22279	5.57664	6.08294	4.46449	4.52419	5.67911	5.50711	5.62383	5.66601	4.86324	5.00923	3.22321	3.84886	3.49491	4.01458	4.2686	3.27568	6.01185	3.99063	4.23164	6.28941	4.30536	4.90662	4.01099	4.25696	6.57579	6.43949	5.17348	5.75784
Peak112360	6.44957	6.67499	7.95001	8.18625	6.44416	6.6947	3.34089	4.64166	5.12358	4.82943	6.39618	6.70085	5.54613	5.58125	4.12542	4.10188	4.10856	3.69531	5.18436	5.75452	5.8351	4.65793	4.35702	6.06981	5.54431	5.81757	3.42928	3.7938	7.03699	7.17413	5.86229	6.37632
Peak112523	5.61901	5.17435	4.3578	5.3659	5.96997	6.02876	5.15273	3.9232	5.02797	4.99942	4.88676	5.18658	4.58853	4.6848	3.94881	3.53944	2.32587	2.66944	3.93575	4.22194	5.57332	3.99063	3.81514	5.66108	4.26366	4.5707	3.42928	3.48784	5.39506	5.73528	3.48933	3.56898
Peak112680	4.47246	4.93068	5.62511	5.92346	5.87643	5.9532	5.40282	5.53503	6.59369	6.37601	4.59639	5.10287	4.49924	4.74118	3.22321	3.35392	4.65183	5.07147	5.01911	4.56864	5.35207	4.46837	4.47221	5.34519	4.98002	4.95567	3.91252	3.7938	5.98108	5.62194	5.61718	5.54324
Peak112697	4.17237	3.87885	4.3578	4.44185	5.1661	4.70578	3.56836	2.83768	4.26148	3.96151	4.16009	4.07547	3.90734	3.70144	2.33542	3.13868	2.84459	3.27919	3.93575	2.81396	4.09356	3.25877	2.61955	4.80314	3.25284	3.17889	2.3719	0.9124	3.87492	4.72285	4.44349	4.4152
Peak112779	4.47246	4.49997	4.3578	4.35247	4.99824	5.47442	3.7634	4.09907	4.60992	4.93383	5.01247	4.81772	4.24788	4.6655	2.85687	3.13868	3.49491	4.38847	4.05566	4.01046	5.37579	3.87202	3.40782	5.42163	4.53274	3.8965	1.96547	2.8388	4.47153	5.26707	4.68222	4.85037
Peak112978	4.72011	4.17894	5.46835	5.79459	6.45714	6.18554	4.34941	5.19562	4.81518	5.12224	5.05203	5.30363	5.44267	5.2086	2.85687	3.13868	4.10856	4.27448	4.53785	4.31687	6.05651	2.93053	3.94152	5.91994	5.21561	5.1577	3.27613	3.7938	5.16478	4.48307	5.32154	5.70712
Peak113137	5.79058	5.84307	7.02875	7.52177	6.3499	6.59884	5.40282	5.27022	7.05519	7.2526	6.5693	6.87453	6.23735	6.1909	5.06293	4.74274	5.48413	5.2619	6.70641	6.70467	6.5794	6.08656	5.33758	6.70272	5.43668	5.64934	5.2176	5.61524	6.75198	6.52597	6.34935	6.36
Peak113169	4.60166	4.17894	3.77104	3.6494	5.25813	5.44711	4.46449	3.9232	4.26148	4.3131	4.23126	4.86936	4.16286	4.60599	3.50989	2.55702	3.49491	2.1908	3.80459	3.27568	5.53171	3.74239	3.98123	5.73778	4.56733	4.33059	3.10312	3.09239	5.11394	5.96947	4.68222	4.28189
Peak113324	4.08622	5.21849	4.67872	5.3659	6.1566	4.99758	3.93437	4.25539	4.37005	4.89987	4.48479	4.91921	5.15314	4.88147	2.33542	2.55702	3.73088	3.50306	2.84708	2.81396	6.11399	4.04637	3.85855	5.8663	4.08331	4.40343	2.90372	3.30465	5.437	5.16274	5.00837	5.2909
Peak11336	7.13033	6.72164	6.8709	6.5996	6.07475	6.38556	6.7972	6.44529	6.88425	6.93107	6.33352	6.3846	7.80936	7.74928	7.98757	8.05047	9.49502	9.15871	8.47392	8.44387	6.59966	7.2884	7.12277	6.76262	6.26372	6.20903	7.86599	7.85595	6.7353	6.34749	7.48242	7.39273
Peak11344	6.71382	6.96074	5.81065	5.2721	5.89563	5.69934	6.00377	6.56841	6.49016	6.35118	6.86341	6.94814	7.43779	7.42619	7.63105	7.39623	7.07452	6.59665	7.26808	7.00223	6.33552	7.30541	7.39322	5.94602	7.29677	7.30102	8.01373	7.97212	6.21573	5.96947	6.98803	7.20464
Peak113460	5.07113	4.17894	5.41205	5.3659	5.47811	5.97246	4.76264	4.52419	4.60992	4.86508	4.59639	4.96738	4.84528	4.96265	3.50989	2.10507	3.93243	4.01458	3.93575	4.78252	6.08554	3.25877	3.67612	5.69225	3.76019	3.17889	3.10312	2.52027	5.63008	6.22356	4.44349	5.02661
Peak113530	5.15743	5.34329	6.1909	5.57669	5.83724	6.16894	4.84963	5.11693	5.57038	5.38992	5.2002	5.14534	4.37912	5.29878	0.9124	3.70279	3.93243	2.66944	5.13136	4.22194	6.04178	3.59938	3.34719	6.3973	4.8175	4.88145	2.90372	3.48784	5.30733	5.31653	4.94882	5.2909
Peak113576	3.26204	3.6357	4.09479	4.0445	4.14716	4.4535	3.56836	2.83768	3.94673	3.746	4.42552	3.78043	2.92638	3.30205	0.9124	0.9124	0.9124	3.50306	3.49794	3.45746	4.35653	2.7995	2.06541	4.80314	3.25284	3.4851	0.9124	0.9124	3.99358	4.48307	4.35409	4.13471
Peak113626	5.79058	5.30288	5.46835	5.49604	5.89563	6.35654	4.34941	4.39614	5.47706	5.5731	5.92961	5.4462	5.07832	4.58559	3.22321	3.35392	3.49491	3.69531	4.76418	5.13311	6.19612	4.62198	4.19847	6.03378	5.57847	5.1577	3.10312	3.7938	5.35187	6.00002	5.45574	5.57188
Peak113728	4.93109	5.30288	6.15709	5.2721	5.73433	5.62821	3.34089	5.59425	5.21322	5.17992	6.21685	6.59787	5.3818	5.27358	3.22321	3.13868	0.9124	3.69531	4.45364	4.01046	6.01185	4.42722	3.81514	6.1617	5.27936	4.93135	1.96547	3.48784	5.66577	5.16274	5.22455	5.22022
Peak113793	4.08622	4.87654	4.2324	4.75198	4.7243	5.57875	3.34089	4.85105	4.56507	4.63646	4.23126	3.88585	4.32807	3.73942	3.22321	3.84886	3.20931	2.66944	3.31429	3.0652	5.35207	3.74239	2.99412	5.1567	4.46091	4.29272	3.10312	3.30465	4.29921	4.99046	3.48933	4.4152
Peak113845	2.89123	4.26627	4.94054	4.0445	4.63531	5.0348	4.22415	0.9124	4.01557	3.96151	3.12518	4.31921	3.4064	3.81238	2.33542	3.53944	3.73088	0.9124	3.49794	3.45746	4.69643	3.99063	3.07272	4.80314	3.69823	3.94646	2.3719	3.09239	5.00649	4.19447	3.65084	4.28189
Peak113928	4.47246	5.12882	6.40769	7.16608	6.04067	6.62341	4.34941	4.64166	5.47706	5.03113	6.88542	7.07405	5.34401	5.53962	4.28234	4.50245	4.65183	4.92884	5.18436	5.41461	6.44032	5.78064	5.16097	6.59974	5.75309	5.73591	4.34771	5.65291	6.87891	6.89432	5.98564	6.50057
Peak113956	4.88119	5.59819	5.72087	5.41061	5.75551	6.31188	4.34941	4.39614	5.06056	4.967	5.42757	5.54454	5.41863	5.12653	2.85687	4.21314	4.40603	4.27448	0.9124	4.01046	5.96576	4.46837	4.29571	6.46197	5.07895	5.27813	3.42928	3.09239	5.16478	5.54109	5.49783	5.14588
Peak114007	5.91942	6.89443	6.8709	7.49094	6.98188	7.01559	5.40282	4.75019	6.56	6.35118	6.48533	6.86189	5.75243	5.95813	4.97432	4.66705	5.82048	5.20118	6.2412	5.57566	6.65877	5.3702	4.55287	6.95462	5.75309	6.35283	4.18936	4.44173	6.35331	6.50483	6.54246	6.64219
Peak114120	5.89456	5.59819	6.51834	6.47905	6.87959	6.93936	5.28321	4.64166	6.04678	6.14989	5.6498	5.85666	4.73248	5.24794	4.42359	2.88114	3.93243	5.13779	5.3787	5.32677	5.91814	4.54724	3.90065	5.85257	5.59525	5.9197	4.103	4.68042	5.9233	6.08796	5.86229	6.1672
Peak114174	4.40318	4.98284	3.94225	4.82002	5.25813	5.17472	2.71923	3.20149	4.6534	4.3131	3.92208	4.46113	3.97571	3.77638	3.22321	3.13868	0.9124	3.69531	3.93575	3.61778	4.93919	4.34118	3.67612	4.8866	3.69823	3.61566	2.90372	2.0772	4.55044	4.29734	4.04605	3.56898
Peak114333	4.93109	5.12882	5.46835	6.34749	6.41785	6.42803	5.15273	4.85105	4.60992	5.48443	5.99183	5.72311	5.60054	5.38362	4.28234	2.88114	4.2651	5.00193	3.93575	4.40585	6.18275	5.41275	4.38671	6.46197	5.0054	5.25875	4.27075	4.04439	5.63008	5.10758	6.07168	5.02661
Peak114335	5.52489	5.84307	5.89516	6.41477	6.21889	6.32692	5.00918	5.47326	5.37726	5.48443	6.95988	6.79696	5.53499	5.53962	3.94881	3.35392	3.49491	3.69531	5.54986	4.64356	6.11399	5.05787	4.29571	6.23757	5.12596	5.33476	3.80659	3.7938	5.21389	5.96947	5.72737	5.48418
Peak11445	7.25267	7.56577	6.01329	5.95395	5.95174	5.17472	5.56542	4.94527	6.53709	6.50543	7.00077	7.3613	7.15151	7.17788	8.17756	8.18477	7.15593	7.21762	8.23808	7.88465	5.93419	7.00586	6.63868	5.97165	6.42243	6.23896	8.04842	8.14709	6.7353	5.93825	6.95824	6.94521
Peak114579	4.97931	4.49997	4.77143	4.68054	5.77638	5.17472	3.34089	3.9232	4.73658	4.59452	4.48479	4.39194	4.80866	4.45663	2.85687	3.13868	2.84459	3.86406	4.36414	4.40585	5.27845	3.93258	3.46586	5.99682	4.66635	3.8965	3.56688	2.52027	4.6252	4.39324	4.15637	4.13471
Peak114594	4.72011	4.70064	4.2324	4.88497	5.52822	5.65231	4.34941	3.20149	4.69559	4.75534	4.64907	4.07547	4.82709	4.77756	2.85687	2.55702	3.73088	3.50306	3.10145	3.45746	5.53171	4.09998	3.34719	5.34519	4.03437	4.33059	2.66698	3.30465	4.2045	5.26707	4.44349	4.21022
Peak11460	6.62598	6.73685	6.05061	5.53693	5.47811	6.02876	7.38064	7.47849	4.77642	4.36405	6.48533	6.3846	6.9104	6.73767	7.76871	7.82653	4.10856	5.07147	6.86053	6.73905	6.0711	5.93444	6.12158	5.62922	8.06479	7.91528	6.96948	6.32421	6.28616	5.58208	7.19377	6.72093
Peak114646	4.47246	5.42084	5.09178	4.88497	5.96997	6.31188	3.7634	4.25539	5.12358	5.17992	5.16457	4.96738	5.30519	5.23495	0.9124	3.70279	3.49491	4.01458	4.05566	3.27568	6.45151	4.34118	4.05743	6.17279	5.39894	5.21918	3.42928	3.7938	5.55593	6.02993	5.69157	5.39079
Peak114661	4.25356	3.87885	3.07331	4.25708	4.80806	4.75129	3.7634	3.20149	3.7172	4.02654	4.29902	4.16147	3.59435	3.53815	3.74666	2.55702	3.73088	3.69531	2.52745	3.45746	4.40373	3.59938	3.07272	4.71451	3.33798	3.4851	2.3719	2.8388	4.10299	3.83127	3.30607	3.44731
Peak114765	4.47246	4.08585	5.22857	4.60534	5.64635	5.17472	4.57096	3.72199	4.08118	3.8216	5.01247	4.5271	4.54459	4.89808	2.85687	2.55702	3.73088	4.15051	2.52745	4.40585	5.78287	3.52188	3.40782	5.38392	4.34588	4.47271	2.90372	2.0772	4.82852	5.21585	4.44349	4.28189
Peak11494	6.28722	6.2772	4.85848	5.06381	5.06776	5.36193	5.61577	5.19562	6.24361	5.50711	4.42552	5.01398	6.77519	6.63777	6.44418	5.60328	7.07452	6.64293	7.5657	7.56841	5.74697	5.82853	6.06803	5.51179	5.67633	6.04926	7.06293	6.43638	6.11613	5.62194	6.04357	5.94455
Peak11513	7.23298	7.08485	6.08698	5.41061	5.71283	5.72229	6.77524	6.37955	4.51876	3.8216	5.3345	5.69484	7.96034	7.76289	7.57208	7.60232	7.05342	7.58066	7.21826	6.8689	5.6531	6.12541	6.17321	5.24354	7.34215	7.03722	7.11841	7.22958	6.4988	6.00002	7.0027	7.20464
Peak11525	6.51625	6.21334	5.89516	6.34749	5.77638	5.76712	7.84843	7.71	4.99463	5.36529	5.39721	5.47973	6.84438	6.93497	7.44638	7.50836	8.32469	8.49893	6.33773	6.72196	4.65812	5.45408	5.96436	4.8866	7.36187	7.13062	7.41276	7.7296	7.09043	6.68477	6.89675	6.51538
Peak11531	6.53244	6.45339	5.35346	5.06381	4.7668	4.50766	6.04108	5.952	2.95702	2.7621	4.59639	3.66636	6.67238	6.78737	7.19602	6.8669	6.42412	5.62733	6.59368	6.68717	5.1467	5.4743	5.70838	5.44012	5.07895	5.35315	6.38164	6.79727	4.82852	4.39324	5.17348	5.32497
Peak115335	5.61901	5.45811	5.72087	5.82791	6.00575	6.26579	5.40282	5.59425	5.69991	5.26231	5.92961	6.15509	5.40646	5.02443	2.85687	4.21314	4.53423	4.38847	5.13136	5.32677	5.93419	4.09998	4.41578	6.23757	5.12596	4.88145	3.27613	4.04439	5.7006	6.05924	5.53872	5.25599
Peak115423	3.4146	4.49997	4.2324	4.52594	3.86086	3.84148	3.06692	3.9232	5.12358	5.26231	5.2002	5.37668	2.99691	2.55609	2.85687	2.55702	3.93243	4.01458	4.53785	4.84725	4.20468	2.29092	2.99412	3.97074	4.08331	3.79088	3.10312	3.09239	5.39506	4.99046	3.7954	3.44731
Peak115478	3.99446	4.08585	3.34783	3.92481	4.32918	4.65877	2.71923	2.83768	4.01557	4.0887	4.08515	3.542	3.75965	3.81238	0.9124	3.35392	2.32587	3.50306	2.84708	2.49874	4.44941	3.74239	3.07272	4.6837	3.69823	3.79088	2.3719	2.0772	4.10299	4.48307	3.30607	3.88033
Peak115486	5.58832	5.66343	5.01816	5.57669	5.87643	6.20195	4.46449	5.70585	5.5928	5.67677	5.23497	6.0021	5.58982	5.3718	4.55206	4.81462	4.53423	4.15051	3.10145	4.01046	6.46261	4.54724	4.55287	6.61607	5.27936	5.17848	3.56688	3.7938	6.11613	6.60755	5.76231	5.62751
Peak11615	6.92484	6.79617	5.97498	6.06984	5.95174	5.65231	7.62116	7.04193	7.12597	7.2049	6.34944	6.17567	6.85783	6.77398	7.72877	7.58196	7.59597	7.65028	8.14782	7.77299	5.93419	6.85232	6.72191	5.69225	8.18034	8.14856	7.00524	6.97118	6.11613	5.10758	5.86229	6.24033
Peak116469	5.23883	5.38259	6.37864	5.79459	5.69101	5.83186	5.00918	4.94527	6.45393	6.24733	4.9299	5.5125	4.91582	4.9145	3.74666	3.98107	4.65183	4.5922	5.18436	4.71473	5.63357	4.04637	4.23164	5.4764	4.8459	4.69167	4.61959	4.35235	5.21389	5.84034	5.45574	5.87734
Peak11649	6.67057	6.97364	6.46407	6.20271	5.79695	5.47442	6.30912	6.59761	6.36566	6.61379	6.95988	6.74283	7.1258	7.02434	7.54167	7.70001	6.54996	6.16054	7.7258	7.35231	6.29882	7.68475	7.79017	6.77722	8.99437	8.79753	8.32796	8.16021	5.00649	5.26707	7.56379	7.45547
Peak11661	7.62151	7.39406	7.46144	7.17903	6.30754	6.82751	7.72788	7.53994	7.11827	6.74347	6.85228	7.02953	7.72383	7.73093	7.6877	7.74648	6.48841	6.54882	8.07971	8.27263	6.7248	8.1695	8.32864	7.0835	8.49575	8.41411	8.30423	8.05876	6.35331	5.73528	7.31624	7.04039
Peak117526	4.77585	4.63684	2.72484	4.15479	5.25813	4.2135	4.34941	4.25539	3.22145	3.2894	3.83283	4.39194	5.41863	5.08366	4.66989	5.52	5.04421	5.13779	5.50894	5.32677	4.80555	5.41275	5.32239	4.55334	5.36017	4.33059	4.73827	5.11865	4.2045	4.56756	5.36768	5.39079
Peak11900	6.32491	6.99911	6.25624	6.54059	6.94551	6.8692	8.29665	8.0949	6.80977	6.68507	7.99491	8.22657	8.04114	8.18974	8.55785	8.48802	8.14695	8.22247	8.45254	8.64755	6.73399	8.09322	8.15131	6.92871	8.42254	8.36973	8.99438	8.66254	7.47899	7.6295	7.14171	7.39273
Peak11952	6.79662	6.31826	5.62511	4.15479	5.19744	5.17472	6.70729	6.31067	6.39144	6.4597	5.92961	5.90679	7.0261	7.19471	8.33658	7.72807	6.94307	6.89321	7.91749	7.92253	6.04178	7.24793	7.37864	6.31964	6.34526	6.16813	7.30212	6.92579	6.16679	6.50483	5.79641	6.25805
Peak11963	6.74195	7.15449	6.08698	5.41061	6.27859	6.34181	6.98109	7.36421	7.40426	7.64865	7.16267	7.00674	7.52185	7.65023	7.63105	7.50836	8.2525	8.39462	8.14116	8.09164	6.32339	7.13831	7.00429	6.18379	8.44582	8.2573	8.6323	8.51713	6.95292	6.32354	7.04583	6.88949
Peak12060	6.92484	6.8391	7.58096	7.41632	6.75905	6.8169	7.40943	7.82555	7.22959	7.2526	7.81175	8.16102	8.42368	8.38866	7.72877	7.68099	8.54467	8.61375	8.81287	8.65207	6.29882	8.44739	8.52345	6.43461	8.57812	8.172	9.286	9.2492	7.67537	7.41971	8.25094	8.19551
Peak12077	6.72796	6.69071	5.16181	5.41061	5.47811	5.89381	6.50866	6.03978	5.50097	5.52945	6.08989	6.19597	7.30665	7.34103	7.75552	7.28728	6.13372	6.09543	6.49249	6.55833	5.22719	6.62733	6.47008	5.51179	7.35204	7.49531	6.96948	6.72844	4.76391	5.05021	5.57849	5.9225
Peak12098	7.13033	7.2424	7.06565	6.95635	6.2639	5.89381	6.04108	6.88499	6.80018	7.00455	5.12803	4.46113	7.7861	7.77861	7.90636	8.15752	8.41013	8.26747	7.23088	7.24877	5.93419	7.539	7.37497	5.62922	7.48386	7.23822	7.72301	7.86399	7.05053	7.21374	8.46198	8.47074
Peak12207	6.268	6.2772	2.72484	3.30475	5.87643	5.93367	6.39804	6.70885	7.2438	7.06687	4.16009	3.78043	6.1885	6.25011	7.67374	7.70942	9.13236	9.17454	5.07634	4.64356	3.97292	7.35525	7.29958	4.16304	7.21782	7.29628	7.11841	6.95621	4.82852	5.05021	6.63952	6.74625
Peak12228	6.57997	6.76682	4.77143	5.17173	5.69101	5.60369	6.7972	6.81212	5.09242	5.34023	5.3345	5.22666	6.95279	7.10849	7.17635	7.63233	7.78696	7.62745	6.47138	6.53895	6.69687	6.53421	7.08734	6.51519	7.41474	7.04288	7.90437	7.90355	6.71842	6.87797	6.5624	6.54454
Peak12229	6.88756	6.61036	4.473	5.11878	6.21889	6.08294	5.80122	6.27495	5.94599	6.0298	4.97178	5.10287	7.12209	7.17449	6.59994	6.90017	7.13601	6.73128	6.47138	6.53895	5.59369	7.08678	7.01847	5.4764	6.70319	6.67086	7.32116	7.20446	5.9233	4.64732	7.36246	7.17698
Peak12238	6.43241	6.02774	4.85848	3.48794	5.50339	5.33237	6.07744	5.65113	4.92552	5.38992	5.05203	5.34062	7.22945	7.10493	6.94027	6.76221	6.54996	6.73128	6.3142	5.64989	5.80049	6.27109	6.43526	5.38392	5.4915	5.1577	6.56857	6.86296	5.76782	5.62194	5.27386	5.7327
Peak12285	7.24286	6.69071	5.76646	6.04173	5.96997	5.97246	7.8693	7.36421	6.07887	6.0298	6.47085	6.53555	7.01013	7.19136	7.84541	7.7373	7.03202	6.39502	6.99975	6.89961	4.84015	6.86767	6.85428	5.49421	7.80517	7.53202	7.89169	7.94204	6.83261	6.94227	5.69157	6.4084
Peak12333	5.91942	5.92513	5.22857	5.49604	4.99824	5.41928	6.07744	6.34552	4.88968	4.967	5.01247	4.70847	5.50106	5.47482	5.6246	5.18338	7.8248	7.87046	4.76418	5.41461	5.48886	5.05787	5.21133	4.85931	7.35204	7.49531	6.74816	6.89472	5.7346	4.48307	5.95578	5.54324
Peak12404	7.61392	7.62421	6.22394	6.92593	7.2212	6.83805	7.16118	7.22146	7.508	7.63843	6.55564	6.65762	8.49569	8.69588	8.60273	8.36237	8.82534	8.67069	8.35794	8.2959	6.90648	7.23022	7.20358	6.94818	8.85524	8.71302	8.0598	8.1861	7.56644	7.72396	8.91383	8.78657
Peak12474	7.24286	7.30499	7.22094	7.01533	7.23632	6.87943	7.83787	7.64156	6.8933	7.07447	7.64123	7.67487	8.62713	8.6392	8.2357	8.10855	9.02271	8.9445	7.8618	7.70507	6.47363	6.36062	6.95108	6.54961	8.92813	8.79417	8.39687	8.51202	7.26326	7.5697	9.7324	9.66738
Peak12537	6.98492	6.86703	6.31874	6.49986	6.1566	6.11796	6.75294	6.62624	6.54859	6.7339	6.34944	6.41954	7.87254	7.8441	7.60187	7.57167	7.27004	7.36294	7.65267	7.5099	5.78287	7.46526	7.57045	6.00924	7.08175	6.83005	7.47359	7.78994	6.61279	6.66585	7.04583	6.80767
Peak12539	6.87491	6.81062	5.22857	5.06381	5.85697	5.55337	5.34426	5.53503	6.2577	6.19246	6.86341	6.40218	7.5825	7.72862	7.97624	8.33222	7.37578	7.30656	7.15347	6.94449	6.38304	7.57684	7.68745	6.27919	7.10534	7.12529	7.49051	7.7296	6.89402	6.50483	6.91237	7.15824
Peak12540	7.11965	7.56577	5.72087	6.15102	6.29314	5.39089	7.65761	7.4941	6.81929	6.61379	7.22439	7.17969	7.60394	7.49305	8.08569	7.95872	6.77284	6.8544	7.74351	7.36337	5.91814	7.08678	6.99953	6.19471	8.68569	8.59654	7.58805	7.70294	6.59441	6.62725	6.27877	6.86658
Peak12625	6.49986	6.12353	6.22394	5.49604	4.92517	4.9201	5.92614	5.53503	6.09465	6.36365	6.26801	6.17567	6.86228	6.89432	6.50852	6.54798	7.50569	7.171	7.64326	7.44891	5.32795	6.64526	6.55035	5.72276	6.19939	6.13667	7.69409	7.4379	5.95248	5.93825	6.71272	5.94455
Peak1287	8.98248	8.94445	8.70185	8.63475	8.36665	8.14645	10.3922	10.0565	8.61567	8.76297	8.44347	8.30803	9.29084	9.23111	9.42716	9.63171	9.71914	9.70005	8.45254	8.18185	7.73629	7.91267	8.07198	7.90982	10.1501	10.0325	9.54475	9.67197	8.25737	8.55545	9.46227	9.2759
Peak12894	6.46653	6.89443	5.16181	5.76049	4.84817	5.17472	5.45909	5.11693	5.5928	5.65663	5.12803	5.34062	6.94861	7.0942	7.03065	5.92788	7.88572	7.85088	6.81096	7.04407	5.72868	5.89	6.01241	5.67675	7.05171	6.50015	7.51552	7.36042	6.14168	5.93825	6.34935	6.39245
Peak12902	7.09805	7.01167	5.52253	6.56053	5.89563	5.93367	6.50866	6.50817	5.12358	3.8933	5.3345	5.30363	7.12951	7.23434	7.60187	7.85225	5.7696	6.33988	6.77695	6.39544	6.56917	7.91637	8.04914	6.70272	7.7907	7.89976	8.39687	8.73449	6.09011	6.22356	7.11496	7.09067
Peak12971	6.641	6.72164	5.35346	5.92346	5.73433	5.67602	6.24664	6.81212	5.54761	5.65663	5.30208	5.75083	6.56714	6.77398	7.55696	7.45339	6.74679	7.30656	7.73468	7.74789	4.57827	6.27109	6.52408	3.97074	6.38436	6.18872	6.88242	7.15287	5.7006	6.29919	6.95824	7.06071
Peak13054	6.22877	6.23494	5.01816	5.61538	5.79695	5.20766	7.25935	7.04193	5.24189	5.43795	6.10872	5.77802	5.57902	5.90996	6.34195	6.10965	5.41954	5.80083	6.08309	5.88315	5.39913	7.65852	7.65757	5.67675	9.47811	9.39624	6.92037	7.21707	5.47775	5.36433	5.65485	4.98454
Peak13065	7.06503	6.82493	4.09479	4.9471	5.45239	4.00229	3.93437	5.03367	4.37005	3.49069	4.42552	4.24254	7.2051	7.2729	6.34195	5.56224	6.42412	6.22283	5.18436	5.37136	5.27845	6.24781	6.44229	5.32543	5.39894	5.77732	6.28793	6.81397	5.00649	4.9281	5.00837	5.32497
Peak13214	7.4784	7.29475	7.52906	7.90369	8.5011	8.57572	6.58638	6.65431	7.37227	6.92267	7.71064	7.92624	7.23633	7.34406	5.73638	5.75664	6.24958	7.18671	6.02628	6.57746	7.70392	6.55332	6.04049	8.07245	6.41301	6.76298	4.89962	4.94697	5.89352	6.37105	6.37213	6.88949
Peak13231	7.13033	6.43484	5.35346	5.98381	5.47811	5.33237	6.92236	6.78699	5.87465	6.09109	5.72502	6.23572	7.15151	7.06153	7.2905	7.27466	8.42662	8.06993	7.5657	7.79766	5.39913	5.78064	5.72	5.79632	6.85006	6.83005	7.59589	7.83973	6.14168	6.27442	6.22972	6.50057
Peak13267	6.37966	6.73685	5.41205	6.20271	5.79695	5.97246	5.66442	5.59425	6.2577	6.13541	6.25115	6.3488	6.98583	7.10136	6.3062	6.48357	6.39086	6.28254	7.5253	7.37435	5.22719	7.46021	7.47088	5.69225	7.2015	6.89413	7.27308	7.66662	5.16478	5.4106	5.72737	5.62751
Peak13305	6.96119	7.06087	6.05061	5.45396	6.23405	6.46928	6.70729	6.27495	6.87515	7.1119	6.78365	7.15917	7.51054	7.64288	7.70152	7.71877	9.09157	8.82416	7.41905	7.35231	6.52749	7.30541	7.3188	6.35899	8.01585	7.92144	7.80644	7.96466	7.37515	6.82779	7.60282	7.91212
Peak13310	7.03124	6.8391	6.6211	6.91048	7.14308	7.08798	8.73229	8.51012	7.77592	7.76598	7.57509	7.58544	8.55605	8.64166	8.27321	8.16438	9.02271	9.33816	8.0936	7.95213	6.47363	6.50505	6.8752	6.98007	8.98168	8.84206	8.00787	7.83973	7.57584	7.73308	9.24512	9.10788
Peak13342	6.43241	5.87095	4.67872	5.45396	4.80806	4.2135	5.61577	5.90602	4.4709	4.86508	6.03186	5.85666	6.25101	6.48733	6.15359	6.58937	5.96314	6.61998	5.77357	5.75452	4.80555	6.18791	6.27123	4.07018	5.75309	5.49237	6.88242	6.89472	5.39506	5.26707	5.57849	5.35826
Peak13448	6.12575	6.52527	5.81065	6.20271	5.19744	5.17472	6.07744	5.75856	4.96049	4.59452	5.2002	4.86936	5.81817	5.34787	6.84384	6.9327	7.9893	7.90884	5.96714	5.94339	5.17404	5.67981	5.93474	5.22232	6.46865	6.40656	7.26327	7.3142	6.3964	6.27442	6.45981	6.5589
Peak13493	6.5643	6.12353	5.46835	5.82791	5.47811	5.62821	6.21435	6.08174	5.76054	5.23537	5.84225	5.97886	5.27871	5.66106	6.59994	6.32105	6.74679	6.73128	8.15446	8.21275	6.26116	6.96364	6.9609	6.2163	7.08175	7.15697	8.65498	8.75626	4.82852	5.05021	6.04357	5.7327
Peak13599	6.36164	6.43484	4.57957	4.35247	5.25813	4.87973	5.75705	5.90602	4.60992	4.67719	4.79637	4.16147	6.98583	7.22125	6.23191	6.16548	6.24958	6.91223	6.574	6.57746	6.20937	7.01278	7.11399	6.04589	5.93538	5.80428	7.20296	7.25426	5.35187	5.90635	6.41664	6.48561
Peak13631	6.75581	6.64304	5.16181	5.45396	5.81724	5.57875	5.96548	6.16216	5.99727	5.82852	6.19938	6.48697	6.60485	6.75594	6.86856	6.78019	7.19498	7.05599	6.36088	5.72048	5.91814	6.08656	5.78785	5.83872	5.67633	6.08266	8.6399	8.22409	5.30733	4.8629	6.39455	6.57312
Peak13677	6.51625	6.52527	6.349	6.04173	6.33592	6.34181	7.75056	7.73649	6.50204	6.01406	7.30004	7.4142	7.38614	7.43755	7.52622	7.71877	7.59597	7.13907	7.61466	7.62464	5.96576	7.1256	7.10073	6.03378	8.51349	8.35159	8.23063	8.43853	6.43824	6.56734	5.72737	6.50057
Peak13683	7.03124	6.89443	6.1909	5.65305	6.3218	6.18554	8.06295	7.97765	4.4709	4.55132	4.97178	5.01398	8.13983	8.14885	7.34435	7.08514	7.65317	7.85088	6.47138	7.01631	5.91814	4.7933	4.91964	6.2689	7.27093	7.21833	6.76216	6.91034	7.03699	6.75805	6.62062	6.6821
Peak13689	7.20295	7.19912	5.97498	5.68976	5.89563	6.04705	7.16118	6.95435	6.06291	6.09109	6.76002	6.65762	7.47317	7.54387	7.36187	7.74648	6.24958	6.96784	6.6698	6.66945	5.35207	7.20628	6.94119	4.93965	8.61556	8.41411	7.10749	7.4052	6.14168	5.80617	6.15287	5.9001
Peak13726	6.01479	6.2772	5.41205	5.00664	5.89563	5.41928	5.75705	4.64166	4.26148	4.36405	5.6498	5.26566	5.85443	6.21091	6.47671	6.90017	6.74679	6.9859	6.63224	6.05681	5.09041	6.46524	6.76179	5.30539	7.47935	7.18286	7.36769	7.29052	5.11394	4.8629	5.98564	5.2909
Peak13744	6.86215	6.67499	4.57957	4.25708	4.92517	5.07108	6.18132	6.62624	5.52448	5.55144	4.79637	4.16147	7.00207	6.99002	5.50341	5.89523	6.96582	6.66553	5.66606	4.84725	4.49367	5.34845	5.54801	4.74466	6.45034	6.42404	7.05158	7.20446	5.51737	4.99046	6.12631	6.45522
Peak13753	6.76954	6.69071	5.01816	5.31976	4.6805	4.65877	4.67002	5.90602	3.33616	4.67719	4.42552	4.16147	6.28461	6.16377	6.26953	6.32105	6.39086	6.253	5.93663	5.37136	4.3077	5.39163	4.87862	4.93965	5.32033	5.61929	5.29686	5.65291	5.21389	5.26707	5.06555	5.35826
Peak13829	6.3434	6.16913	5.16181	4.44185	5.1661	4.83818	5.88569	6.50817	5.06056	4.86508	4.00598	4.24254	6.53401	6.59781	5.43875	5.47647	6.13372	6.36772	5.50894	5.23321	4.69643	5.00316	4.97905	5.11123	6.28454	6.12603	6.84344	6.59946	5.80029	5.66072	5.69157	5.75784
Peak13833	7.21303	7.10844	9.02117	8.86057	7.53438	7.07022	6.92236	7.4941	8.48417	8.50618	8.16641	8.1713	6.65193	6.9706	6.15359	6.05157	7.62486	7.26277	7.94072	7.91503	7.32051	5.76432	5.61182	7.44511	5.89531	5.9197	8.08786	8.45991	8.24564	8.09304	7.55387	7.5008
Peak1386	8.67858	8.39724	8.40348	7.98707	7.87607	7.62061	9.26064	9.27767	8.33948	8.44298	8.50515	8.4833	8.92519	8.87888	9.68193	9.51845	8.70202	9.01217	9.73116	9.70739	7.75446	9.34275	9.21232	7.94255	9.88388	9.74615	9.5407	9.47076	8.09692	7.73308	7.48242	7.83163
Peak13890	7.43599	7.31517	5.09178	5.3659	5.57664	5.76712	5.51323	5.19562	5.09242	4.93383	4.29902	4.5271	6.65707	6.82679	7.1157	7.16943	6.6657	5.71669	6.42819	6.4587	5.86889	5.11057	5.29153	5.70759	5.67633	5.40695	6.12405	6.72844	5.30733	5.36433	5.92528	6.24033
Peak13981	6.24852	5.84307	4.2324	3.30475	4.43871	3.05867	4.46449	4.25539	2.41358	2.5869	5.09054	4.91921	5.01551	4.88147	5.56528	5.23657	4.10856	4.38847	4.05566	4.56864	3.84089	7.04013	6.849	3.24185	4.38527	4.5707	5.83687	6.4578	4.29921	3.12387	5.27386	4.98454
Peak14005	6.41504	6.21334	6.31874	6.43652	6.56894	5.74488	6.24664	6.44529	6.03046	6.48275	5.16457	5.54454	7.14787	7.12264	7.05239	7.28728	7.88572	8.1602	7.51502	7.15005	6.42905	7.71051	7.8066	6.38782	8.01896	7.90909	7.43915	7.52163	6.95292	6.84472	7.74916	7.44778
Peak14070	6.78314	7.3353	4.2324	4.82002	5.37233	5.67602	6.18132	5.952	5.6366	5.89879	5.81955	6.29337	7.53864	7.41474	7.17635	7.23609	9.5412	9.19021	8.00088	8.14388	5.27845	7.15717	6.96579	5.45838	7.08769	6.77665	7.88531	8.255	5.86311	5.87372	5.89413	6.1292
Peak14083	6.51625	6.78157	6.43616	5.82791	5.98797	6.10055	7.58375	7.59888	6.91122	6.6751	6.97022	6.86189	7.41068	7.24731	8.11697	7.50836	6.94307	6.91223	7.25579	7.40678	5.95006	7.84063	8.00474	6.19471	8.20511	7.88091	8.3697	8.1925	6.09011	6.19744	5.98564	5.94455
Peak14114	6.51625	6.55991	5.35346	6.2526	5.47811	5.76712	6.48179	6.20074	5.37726	5.17992	4.69988	4.5271	7.03796	6.89843	6.91676	7.0706	7.47429	7.30656	6.79405	6.30653	6.04178	6.44492	6.59519	6.37827	6.51343	6.06048	7.16131	7.07184	5.51737	5.10758	6.12631	6.42418
Peak14150	6.49986	6.5427	6.43616	6.52037	5.60025	5.10646	8.02624	8.0214	5.52448	5.98206	6.05146	6.27441	7.5798	7.30737	7.00858	7.15572	6.60899	6.9859	7.4625	7.20026	5.39913	5.79678	6.12158	5.17891	7.83369	7.73109	7.04013	7.07184	5.63008	5.77116	5.06555	5.7327
Peak14248	6.90009	6.78157	4.67872	4.15479	5.31637	5.60369	6.6839	6.20074	4.3168	4.99942	4.23126	4.5271	6.72225	6.59274	7.93003	7.83515	7.59597	7.54455	6.93953	6.78912	5.37579	6.00558	6.05891	5.34519	7.97482	7.54006	8.01373	8.43313	6.53781	6.17084	6.71272	6.53003
Peak14281	7.83238	7.88542	6.89161	6.98614	7.11061	6.8692	7.14415	7.16407	6.91122	6.65495	6.98047	7.11724	7.80705	7.63056	8.37158	8.05047	6.39086	5.91848	7.90966	7.80578	7.2063	8.17568	8.44865	7.28585	8.97209	8.99012	8.14774	8.44926	6.4988	6.27442	7.28058	7.58037
Peak14289	6.08238	5.78565	4.85848	5.22279	5.13407	5.10646	6.4265	6.4128	5.67911	5.38992	5.51498	5.97886	5.21031	5.32353	6.50852	6.64931	7.09531	7.32086	7.11314	6.57746	5.00161	6.12541	6.06803	4.8866	6.4411	6.02656	6.26844	6.43638	4.10299	5.16274	4.68222	5.70712
Peak14330	6.20875	6.25622	5.67379	5.68976	6.10805	5.65231	8.3935	7.92103	7.14123	7.02824	6.28467	6.29337	7.47025	7.37688	6.62917	7.23609	8.20548	8.40808	7.36284	7.28412	5.17404	6.12541	6.02183	5.38392	8.23481	7.83594	7.00524	7.07184	6.57579	7.18746	7.89778	8.11034
Peak14424	6.41504	6.92132	4.77143	4.9471	5.47811	5.9532	6.45441	6.68184	6.67987	6.44804	5.26892	5.75083	6.87557	6.8311	7.58705	7.74648	6.24958	6.57293	7.91749	7.55882	6.27382	6.68045	6.76179	6.50646	6.95116	6.89413	7.30212	7.46987	6.3964	5.80617	6.25445	6.4084
Peak14454	5.86926	6.25622	4.67872	5.45396	4.58865	5.23987	8.03551	7.93254	6.21503	5.59444	5.3345	5.4462	6.8125	6.76499	6.41091	5.95982	7.47429	7.32086	4.36414	4.84725	5.09041	5.62661	5.5349	5.06426	8.16919	7.70632	6.07999	6.04159	5.9233	5.84034	6.39455	6.20423
Peak14472	6.80996	6.98643	6.1909	6.20271	5.95174	5.65231	5.92614	5.75856	5.85625	6.06077	6.58283	5.6366	6.78929	6.8311	7.30868	7.32452	6.57978	6.75254	7.15347	7.17537	6.24838	6.68045	6.71612	6.17279	8.14094	7.81292	6.51994	6.09727	5.55593	4.64732	6.60147	6.20423
Peak14519	6.03767	5.75605	4.2324	4.35247	4.6805	4.75129	5.75705	5.27022	5.35119	6.24733	5.12803	5.72311	6.6312	6.29454	5.68158	6.13783	6.17338	6.36772	5.77357	5.28075	4.7701	5.51392	5.57387	4.8315	5.79725	5.70763	6.50336	6.81397	5.11394	5.10758	6.54246	6.37632
Peak14572	5.99153	6.07643	5.09178	5.22279	4.84817	5.20766	5.84407	5.19562	4.69559	4.79286	4.29902	4.65054	6.51149	6.77398	5.68158	6.16548	6.63763	7.24788	6.2412	6.43792	4.7701	5.87488	5.39677	5.20078	6.41301	6.31587	6.51994	6.39255	6.19147	6.19744	6.39455	6.29284
Peak14646	6.76954	6.98643	5.41205	5.61538	6.5079	6.65949	6.18132	5.40871	6.11026	6.52777	5.88659	5.5125	7.53586	7.55434	7.75552	7.77366	7.96692	7.53231	8.82956	8.73103	6.42905	6.94205	6.98035	6.63222	6.16611	6.38887	7.53195	7.77296	5.63008	6.27442	6.89675	6.93424
Peak14657	6.43241	6.57693	5.41205	5.41061	6.21889	6.34181	6.7303	7.12449	6.67987	6.80876	6.62268	6.29337	7.25677	7.03185	7.36187	7.32452	7.84948	7.54455	6.95482	6.78912	5.99665	6.16323	6.2312	5.89337	7.31206	7.31044	7.28283	7.5716	6.75198	5.77116	8.74094	8.50821
Peak14666	6.53244	6.61036	3.77104	5.17173	4.43871	4.87973	5.84407	6.08174	4.26148	4.82943	4.64907	4.70847	7.11091	7.11204	6.23191	6.43897	5.7696	5.00193	6.02628	5.68562	4.35653	5.49424	4.6292	4.29181	5.52692	5.45881	6.51994	6.72844	5.06122	4.48307	5.69157	5.65454
Peak14778	5.79058	6.02774	4.57957	3.6494	4.43871	4.14655	5.15273	4.85105	4.81518	4.79286	4.00598	4.91921	4.93292	4.97834	4.28234	4.88305	6.74679	6.73128	5.54986	5.49739	3.76988	5.11057	5.22773	4.07018	4.8175	4.93135	4.7941	4.88484	4.55044	4.72285	4.607	5.32497
Peak14837	6.84928	6.61036	5.16181	4.52594	5.19744	5.33237	5.75705	5.70585	4.73658	4.46076	4.36368	4.5271	7.17677	7.17788	7.17635	7.23609	8.37656	8.26007	7.07166	7.18787	5.53171	6.08656	5.86317	5.72276	7.2124	6.82348	7.18228	7.17889	5.00649	4.99046	6.58207	6.27555
Peak14872	6.65586	6.31826	5.93562	6.20271	5.73433	5.62821	7.00014	6.90848	6.4661	6.28715	6.30113	6.06967	6.75616	7.10849	7.41317	7.48662	7.49007	7.30656	6.74211	6.5193	5.76504	6.41388	6.43526	5.58006	7.24462	7.00856	8.12083	7.83155	6.21573	5.62194	7.07388	6.86658
Peak14906	7.50326	7.30499	6.349	6.27692	5.39951	5.17472	6.369	6.37955	5.50097	5.28876	5.3345	4.96738	6.91898	6.99002	6.19328	6.43897	8.27089	8.01821	5.90547	5.72048	5.30341	5.67981	5.86317	5.38392	7.58379	7.29153	8.72813	8.93866	5.80029	6.32354	6.37213	5.9225
Peak14972	6.8363	6.94772	5.35346	5.45396	6.70569	6.91966	7.3951	7.20258	7.12597	7.06687	6.51387	5.85666	8.47257	8.52404	8.33658	8.35038	8.55221	8.21483	7.78688	7.81387	6.7248	7.09332	7.24436	6.58322	8.40126	8.14593	8.06546	8.0727	6.47889	6.4616	7.88991	7.80176
Peak15009	6.43241	6.59374	6.01329	5.82791	6.39106	6.41401	6.50866	6.27495	6.40415	6.41248	5.90827	6.23572	7.31643	7.35008	6.76703	7.14188	8.28905	8.23007	6.3142	6.59633	6.02689	7.00586	6.82768	5.82472	7.27093	6.96148	7.89804	8.13385	6.64887	6.70344	7.43994	7.70825
Peak15065	6.37966	6.23494	5.22857	5.11878	6.10805	5.8528	6.70729	6.97675	5.47706	6.23381	5.05203	4.31921	6.26455	6.30699	4.55206	4.58712	7.32388	7.21762	7.02895	6.47919	5.39913	6.58152	6.10395	5.24354	7.90934	7.49118	8.68101	8.60612	4.94959	4.79459	6.15287	6.29284
Peak15111	5.99153	5.87095	6.01329	6.06984	5.45239	4.50766	7.12692	6.50817	5.76054	5.28876	4.97178	4.96738	6.34317	6.28199	6.23191	6.16548	6.28622	6.3115	6.59368	6.72196	5.99665	7.1256	7.40045	5.95889	10.0212	9.82961	8.16365	8.17967	6.55692	6.58759	6.48092	6.50057
Peak15148	6.53244	6.57693	5.97498	6.04173	6.23405	6.16894	7.81654	7.95527	6.7211	6.7048	6.63572	6.88707	7.60659	7.64288	8.10662	7.85225	7.58131	7.73817	7.24339	6.91472	6.08554	7.17578	7.36021	6.40672	7.66539	7.3291	7.70137	7.88785	6.87891	6.77581	7.38503	7.18626
Peak15210	6.87491	6.76682	5.46835	4.75198	5.25813	5.57875	4.34941	5.65113	6.49016	6.17841	5.09054	5.05912	7.166	7.2729	7.03065	6.9645	6.51952	6.36772	6.33773	6.16195	5.63357	6.51484	6.87	5.66108	6.4411	5.99181	7.23343	6.95621	5.59348	4.99046	5.69157	5.32497
Peak15251	6.0602	6.14651	4.94054	5.2721	4.58865	4.33857	6.00377	5.70585	4.69559	4.93383	4.97178	4.86936	5.75243	6.33157	6.5701	7.36082	5.48413	5.53205	7.21826	7.16277	5.17404	5.03078	5.05461	4.85931	5.37968	5.80428	7.27308	7.08567	3.99358	4.19447	5.32154	4.85037
Peak15269	6.10423	6.1914	6.31874	5.86047	5.69101	5.57875	6.24664	6.20074	6.20052	6.42443	6.59623	6.87453	6.59418	6.8311	8.18741	8.16438	7.37578	7.79049	8.57138	8.57806	5.71016	7.20023	7.03716	5.70759	7.40052	7.34295	7.40386	7.07184	5.63008	5.84034	6.15287	6.1672
Peak15281	6.78314	6.86703	5.22857	6.04173	6.00575	5.44711	7.12692	7.02053	5.47706	6.14989	6.41142	6.61304	6.9147	7.11204	7.03065	6.66875	6.60899	7.171	6.93953	7.11122	5.46695	6.68045	6.96579	5.49421	7.68509	7.71344	6.77603	6.79727	6.35331	5.36433	6.27877	6.66892
Peak15391	5.99153	5.69497	6.51834	6.61875	5.34462	5.57875	5.34426	5.952	5.98038	5.65663	6.80689	6.65762	4.42839	4.10044	3.22321	3.13868	5.04421	5.20118	4.2686	5.61326	6.29882	3.74239	4.38671	6.60793	4.56733	5.25875	4.18936	4.44173	6.66657	7.03364	5.98564	6.4705
Peak15497	6.91252	6.73685	7.06565	6.71085	6.30754	5.62821	6.90224	6.97675	6.04678	6.274	5.42757	5.26566	7.30665	7.37393	7.47885	7.50836	7.47429	7.69489	6.79405	6.61496	6.01185	6.40339	6.63255	6.32958	8.01896	7.89036	7.62682	7.84786	6.93842	6.19744	7.43994	7.20464
Peak1554	8.74955	8.85317	7.88956	7.6295	6.89873	6.91966	8.13367	8.07428	7.35273	7.50975	7.69827	7.72459	7.87695	7.97655	8.94239	8.89104	7.47429	7.53231	7.69881	7.74789	7.07506	7.64967	7.50484	7.0835	9.74439	9.53231	8.49654	8.66714	6.06362	6.05924	7.53381	7.47831
Peak15557	6.93706	6.97364	4.85848	4.52594	5.50339	5.50122	4.67002	5.34114	4.60992	5.17992	4.97178	4.81772	7.29682	6.91479	7.1157	6.91653	5.04421	5.91848	5.87361	6.18708	4.73374	6.30532	5.82062	4.65221	5.17149	4.97957	6.69074	7.11292	4.82852	5.66072	7.39618	7.21374
Peak15612	6.24852	6.55991	6.22394	6.27692	6.94551	6.58639	8.6136	8.25004	7.26486	7.3435	6.42651	7.04079	7.92245	8.09965	7.71521	7.92679	7.79968	7.78018	7.74351	7.6429	6.63933	6.8368	7.09181	6.84806	8.73187	8.58494	7.54821	7.04379	7.21596	7.30214	8.42435	8.4593
Peak15625	6.61081	6.76682	7.43348	6.97132	6.88919	6.53551	8.53085	8.18421	6.51382	6.7048	6.14567	6.36681	7.35487	7.34406	8.07511	8.19821	9.01727	9.02095	7.75229	7.67876	6.7248	6.8368	6.86478	6.61607	7.75013	7.59121	8.78408	8.95004	7.79286	7.1334	8.22616	8.14882
Peak15683	6.9731	6.61036	4.77143	5.06381	5.25813	5.27137	5.08275	5.03367	4.60992	3.8216	4.84228	3.4052	7.32291	7.43472	6.81869	6.79796	6.77284	6.36772	4.16614	3.76135	4.61875	5.28113	5.12638	4.96545	5.07895	4.90662	8.46693	8.72569	4.69624	5.16274	5.27386	4.64932
Peak15727	6.14695	5.72584	5.01816	5.06381	6.21889	5.87345	6.18132	6.5386	6.66937	6.59276	6.0708	6.0475	7.6613	7.85261	7.42987	7.58196	7.01029	6.33988	8.02281	7.92998	6.11399	6.91275	7.09181	6.0579	7.08769	6.88785	7.43915	7.33749	6.61279	6.39423	7.23162	6.7956
Peak15756	7.15145	6.92132	6.28783	6.43652	5.42619	5.8528	6.04108	6.20074	5.81873	6.09109	5.48643	5.72311	7.15877	7.12966	7.34435	7.37272	7.09531	7.12283	6.81096	6.80543	5.90191	6.90534	6.92623	5.76735	7.04563	6.97339	7.24345	7.22958	6.16679	5.80617	6.34935	6.24033
Peak15814	6.24852	6.39702	4.09479	2.83889	3.9381	4.61016	4.84963	3.9232	4.01557	4.59452	4.00598	4.5271	6.62597	6.86095	3.74666	4.74274	5.91714	6.39502	3.93575	3.45746	3.69504	5.57137	5.01732	3.24185	3.93105	3.55193	5.08985	5.98367	4.29921	4.08352	4.75368	4.35011
Peak15850	6.641	6.65911	4.67872	3.09249	4.99824	4.14655	5.08275	5.80941	5.15409	4.93383	4.9299	5.30363	6.03113	5.9181	7.65965	7.31222	4.2651	4.68408	7.80387	7.5874	4.84015	4.693	4.3267	4.16304	6.14349	6.00349	6.85655	6.84682	3.87492	4.79459	4.68222	4.47744
Peak15972	7.3834	8.04672	5.41205	6.22787	6.23405	5.99147	6.27822	6.12251	6.70063	6.78114	5.70038	5.72311	7.31318	7.31355	7.58705	7.44213	8.14695	8.07838	6.02628	5.97259	6.15564	6.33876	6.22305	6.11649	7.79796	7.55202	8.18978	8.28526	6.63094	7.01881	7.77501	7.5591
Peak16038	7.3923	7.35515	6.76269	6.7634	6.73794	6.57384	8.06295	7.50954	7.52556	7.34978	6.08989	5.88194	6.97765	7.0356	8.26392	8.25717	10.2013	10.1196	8.45791	8.44907	6.71555	7.71051	7.55108	6.77722	7.66539	7.6218	8.25063	8.49658	6.66657	7.06286	8.14915	7.79571
Peak16048	5.58832	5.59819	5.29237	5.41061	4.27107	4.50766	6.18132	6.37955	4.99463	5.20791	4.36368	4.16147	4.13335	4.96265	4.12542	4.50245	6.28622	6.3115	5.66606	5.61326	4.20468	5.74781	5.69666	4.6837	5.10265	5.80428	6.45245	6.20257	4.55044	4.29734	5.72737	5.80684
Peak1606	9.07933	9.0054	8.01748	7.97969	8.11577	7.66269	8.90902	8.75002	8.33285	8.4073	7.89	7.92624	9.15403	9.1332	8.65338	8.78818	9.57859	9.4627	9.52125	9.46203	7.85895	7.98129	8.02594	8.15577	10.2253	10.0822	8.94307	8.96507	7.96008	8.19551	8.80509	8.74008
Peak16060	6.68513	6.45339	5.35346	5.31976	6.90821	6.44191	7.64556	7.3811	7.03898	6.82688	6.74806	6.43669	7.95201	7.98238	7.44638	7.52977	7.47429	7.88015	7.9935	8.05119	5.6531	7.92739	8.10778	6.2163	7.74638	7.54804	8.28497	8.3149	7.59446	7.94402	7.54387	7.60133
Peak16090	5.35288	5.45811	5.35346	5.22279	4.63531	4.87973	6.58638	6.76141	4.3168	4.55132	5.12803	4.86936	5.4307	5.39534	5.6246	6.48357	6.82356	6.47397	5.3787	5.49739	4.3077	5.69711	5.29153	4.20728	6.56539	6.33447	5.83687	6.27678	5.00649	4.56756	5.36768	5.22022
Peak16106	6.22877	6.43484	5.57474	6.09741	5.73433	6.02876	6.11291	6.23832	6.09465	6.13541	5.48643	6.02498	6.87557	6.55149	6.44418	7.61239	7.39267	7.50751	6.05497	6.57746	5.03183	6.08656	6.19835	5.28507	7.60049	7.30574	7.76533	8.03758	6.64887	6.29919	6.816	6.20423
Peak16236	7.34724	7.40363	6.8499	6.5996	6.63894	6.35654	6.90224	7.34712	6.1257	6.36365	6.97022	6.98359	7.32613	7.17449	6.94027	7.2998	6.21198	6.16054	7.33973	7.45926	5.8855	8.66281	8.57551	6.43461	8.25341	8.18743	8.44105	8.27926	6.14168	5.73528	7.2065	6.65562
Peak16240	6.20875	6.33835	5.72087	5.49604	5.37233	5.3022	5.80122	5.27022	5.37726	5.55144	5.95065	6.06967	6.77045	6.62788	6.76703	6.27103	6.09293	6.12835	5.50894	6.05681	5.71016	7.56748	7.55108	5.38392	9.24319	9.13105	7.52376	7.56174	5.66577	5.69848	5.61718	6.07024
Peak16393	6.39746	6.05229	6.31874	6.22787	5.85697	5.60369	6.18132	5.40871	5.24189	5.17992	5.36619	5.60656	6.44174	6.3795	6.44418	6.34542	7.28821	7.43046	7.23088	7.21254	5.6531	6.64526	6.67494	5.34519	7.08175	6.7969	7.21319	7.63877	5.59348	5.96947	7.1549	6.5589
Peak16484	5.99153	6.31826	3.94225	4.52594	4.27107	4.3972	5.75705	5.27022	4.01557	4.50676	4.08515	5.14534	5.87223	6.05727	5.73638	5.75664	6.57978	6.66553	4.45364	5.28075	4.44941	5.18616	5.68484	4.48339	4.56733	3.99469	5.33491	5.65291	3.87492	4.29734	5.61718	4.64932
Peak16519	6.82319	6.55991	6.59609	7.08581	5.79695	6.39986	8.18453	8.0214	5.7802	5.94932	6.1638	6.0021	7.31643	7.46001	7.42987	7.60232	7.25164	7.32086	6.63224	6.98801	6.11399	6.56278	6.55035	6.23757	8.17477	8.08409	7.02859	6.986	6.26307	6.29919	6.97321	6.9561
Peak16559	6.32491	6.21334	4.2324	4.15479	4.21047	4.00229	6.21435	5.90602	5.02797	5.28876	3.63505	3.542	5.80896	6.28828	6.3062	6.41615	6.05095	5.80083	6.21603	5.97259	5.25305	5.16141	4.99831	4.9908	5.36017	4.90662	6.22864	6.34735	5.39506	5.05021	4.52759	5.25599
Peak16622	5.91942	5.95148	5.41205	4.75198	4.63531	4.70578	5.08275	5.11693	4.08118	3.58116	3.83283	3.78043	6.66219	6.66703	6.50852	7.09953	7.01029	6.44813	6.16432	6.11034	5.03183	4.46837	4.6292	4.51879	5.37968	5.73591	6.63095	6.79727	6.33128	5.90635	5.72737	5.51402
Peak16703	5.91942	6.33835	5.09178	5.06381	6.00575	6.0651	6.07744	5.90602	5.21322	4.7168	6.51387	6.29337	5.72331	6.25011	7.47885	7.47563	6.51952	6.8544	5.93663	6.49939	4.7701	7.06697	7.05561	4.55334	7.2286	7.30574	7.54821	7.60077	4.47153	5.77116	6.78239	6.50057
Peak16863	6.10423	6.41605	5.16181	5.17173	4.80806	5.3022	5.21945	5.952	5.42803	5.26231	4.74894	4.39194	6.69753	6.61793	5.8401	5.18338	7.28821	7.13907	5.87361	5.32677	4.57827	4.72722	5.58663	4.65221	5.70753	5.70763	6.53633	6.49972	5.06122	5.45543	6.17894	5.70712
Peak16886	6.51625	6.5427	6.08698	6.22787	5.31637	4.83818	5.56542	6.03978	5.12358	5.50711	4.64907	4.46113	7.15877	6.89843	6.81869	6.39295	4.65183	6.09543	5.93663	5.37136	5.30341	6.27109	6.14763	5.51179	6.74884	6.88785	7.75136	7.82332	4.6252	4.39324	5.72737	6.36
Peak16978	6.18844	6.07643	4.3578	5.17173	5.1661	4.61016	5.28321	5.11693	4.6534	4.0887	4.29902	5.18658	6.77519	6.81377	5.56528	5.75664	6.57978	5.95565	6.1904	5.91358	4.65812	6.20009	6.0861	5.01571	5.54431	5.58859	6.94514	6.6375	5.80029	6.11612	5.32154	5.45372
Peak17058	7.10889	6.76682	6.49146	6.52037	5.79695	5.76712	6.7303	6.73537	5.29758	5.59444	6.33352	6.4704	7.61717	7.64534	7.30868	6.58937	7.61049	7.3767	7.65267	7.52967	6.45151	6.45512	6.34061	6.5325	8.42488	8.21277	8.22558	8.00158	5.86311	5.87372	6.73046	6.5872
Peak17097	6.03767	6.10017	5.89516	5.2721	5.47811	4.65877	6.6839	6.4128	4.85291	4.75534	5.92961	5.66601	6.36845	6.20427	7.46271	7.02608	6.79842	6.3115	6.72437	6.8689	4.97074	6.58152	6.19002	4.9908	7.97482	7.67384	6.90783	7.00067	5.437	5.21585	5.57849	5.54324
Peak17141	5.79058	6.35817	5.57474	5.57669	5.95174	5.36193	5.66442	5.80941	4.60992	4.67719	5.77306	5.60656	6.32391	6.28828	7.55696	7.1279	7.30615	6.91223	8.15446	8.01658	6.65877	6.77302	6.61399	6.40672	6.54827	6.37995	8.23565	7.85595	6.3089	6.17084	7.14171	6.75875
Peak17173	6.0602	6.35817	5.57474	5.95395	5.79695	5.39089	6.30912	6.68184	4.85291	4.3131	5.70038	5.47973	7.24659	7.15397	7.65965	7.66172	6.54996	6.68778	6.38367	6.75593	5.51045	6.38216	6.55035	5.81059	6.57387	6.83005	6.81685	6.67457	6.28616	6.60755	6.83251	6.29284
Peak17265	6.37966	6.76682	5.62511	5.06381	5.34462	5.55337	6.04108	5.03367	5.54761	5.69664	5.92961	5.5125	6.88873	6.61292	7.47885	7.7915	7.30615	7.34905	5.73862	5.97259	5.32795	4.42722	4.87862	5.59663	8.69737	8.42716	6.45245	6.79727	5.59348	5.87372	6.60147	6.7081
Peak17324	6.32491	5.78565	5.35346	5.06381	5.57664	6.16894	6.30912	5.952	5.92848	5.06215	5.67531	5.85666	6.6416	6.82679	6.91676	6.90017	5.86962	6.36772	6.49249	6.08382	6.11399	6.39282	6.81691	6.08162	6.42243	6.55669	7.27308	7.6849	5.39506	5.4989	6.89675	6.6821
Peak17466	6.44957	6.2772	4.85848	5.3659	5.57664	5.33237	6.30912	6.44529	5.40287	5.41414	6.12732	5.97886	7.22599	7.07977	7.05239	7.20979	7.03202	6.70969	6.42819	6.97365	5.72868	5.99163	6.11279	5.49421	6.86395	6.79018	7.52376	7.46987	4.94959	4.99046	6.67659	6.51538
Peak17580	6.88756	7.04872	5.09178	4.68054	5.1013	5.55337	5.08275	5.85853	4.88968	4.82943	5.77306	5.22666	6.53958	6.54099	6.91676	6.8669	6.84827	6.89321	5.87361	6.18708	5.39913	4.85647	4.52649	4.93965	5.45519	5.13661	6.48659	6.52023	4.6252	4.64732	5.12053	4.9412
Peak17597	6.16784	6.52527	5.76646	4.75198	5.55264	4.99758	5.88569	5.90602	4.37005	4.36405	5.16457	4.59015	7.14055	7.19136	7.64542	7.48662	6.48841	5.91848	6.38367	6.25993	5.55267	6.03309	5.27584	5.8799	5.90879	6.23896	7.77226	7.56174	6.4988	5.84034	5.36768	4.9412
Peak17657	6.76954	6.2772	6.37864	7.00081	6.5079	7.15691	5.34426	5.65113	9.31606	9.37643	9.10871	9.19502	5.3818	5.29878	4.77873	5.38526	4.2651	4.92884	6.99975	7.53945	6.35948	5.4743	4.65377	6.25853	5.12596	5.25875	7.69409	7.88785	7.58518	7.55949	5.32154	5.48418
Peak17712	6.268	5.81465	3.77104	4.35247	4.21047	3.75354	4.67002	5.27022	3.0959	4.0887	3.27186	3.25301	5.74279	5.79088	0.9124	3.84886	6.57978	6.33988	3.49794	3.45746	3.44253	4.04637	3.72403	2.40701	5.97436	5.84379	6.56857	6.54045	4.38798	5.10758	5.82973	4.4152
Peak17754	6.24852	5.81465	3.77104	4.68054	4.88719	4.61016	5.45909	5.11693	5.18396	5.20791	5.90827	5.05912	6.4536	6.40288	6.07076	5.38526	5.60519	5.00193	7.14015	6.98801	4.90693	6.94205	6.8752	5.42163	5.52692	5.54129	6.77603	6.87893	5.47775	5.36433	5.82973	5.62751
Peak17823	6.57997	6.10017	2.72484	5.22279	5.25813	5.67602	4.34941	4.25539	4.51876	3.58116	3.83283	3.78043	6.20964	5.75497	7.64542	7.70942	4.53423	3.69531	6.33773	6.49939	4.49367	5.25797	5.14378	3.32673	5.66048	5.79086	6.51994	6.32421	4.94959	5.4106	6.78239	7.1103
Peak17897	5.89456	5.8983	4.67872	4.82002	4.80806	4.95936	6.00377	5.19562	3.33616	4.20535	4.69988	3.78043	6.34317	6.13613	6.94027	7.01093	6.32195	5.88032	5.73862	5.02551	5.59369	4.76064	4.49961	5.1567	5.32033	5.54129	6.24868	6.0697	5.21389	5.66072	5.82973	5.94455
Peak17930	5.52489	5.59819	5.16181	5.00664	5.1013	4.61016	5.34426	5.47326	5.12358	5.06215	3.83283	4.31921	6.13056	6.46529	4.77873	5.33739	5.96314	5.99188	6.70641	6.35167	5.09041	5.25797	5.27584	4.91337	5.52692	5.67878	6.64613	7.00067	5.26137	4.99046	6.04357	6.02955
Peak17946	6.57997	6.73685	4.94054	4.88497	5.81724	5.8528	4.67002	4.25539	5.18396	5.06215	5.39721	4.81772	5.51246	5.39534	7.47885	7.36082	6.60899	6.57293	6.68822	6.68717	4.97074	7.23615	7.13583	5.4029	6.56539	6.54875	6.96948	7.13967	6.64887	6.41704	7.40725	7.31873
Peak17969	6.53244	6.72164	7.59365	7.00081	6.3499	6.32692	9.02518	8.9669	7.27874	7.33086	6.78365	6.77015	7.28691	7.23108	8.90106	8.98706	8.30698	8.42141	9.1516	9.19125	7.16613	7.6273	7.47088	7.37968	9.30688	9.11501	9.09182	8.96507	7.65778	7.68692	6.95824	6.73365
Peak17978	6.94918	6.81062	6.51834	6.37027	6.23405	6.20195	6.58638	6.31067	6.24361	6.13541	4.88676	4.39194	7.47608	7.44882	5.6246	6.13783	8.16672	7.70583	6.51331	6.11034	5.51045	6.82898	6.97066	5.32543	7.38132	7.62935	6.67603	6.65616	6.89402	6.74008	6.97321	6.77114
Peak18028	7.19279	7.34526	6.74003	6.71085	6.92698	6.84851	7.82724	7.89775	7.35928	7.48143	6.33352	6.59787	7.191	7.33497	8.42254	8.61867	8.80656	8.46714	7.49424	7.38524	6.62951	6.294	6.1562	6.24809	8.01896	7.99925	8.74936	8.69896	6.98149	6.72188	8.10226	8.10546
Peak18285	6.28722	5.84307	5.52253	4.75198	5.1661	4.65877	5.61577	5.47326	5.29758	5.55144	4.97178	5.05912	6.79396	6.94694	7.23456	7.05591	5.66211	6.06173	6.4061	5.28075	5.39913	5.64456	5.62425	5.66108	6.26372	5.95621	6.30717	6.32421	4.2045	4.9281	5.76231	5.22022
Peak18320	6.08238	6.41605	6.08698	5.49604	5.73433	5.60369	7.51917	7.61325	5.45275	5.59444	5.72502	6.27441	6.61016	6.53042	7.67374	7.16943	6.48841	6.70969	6.05497	5.41461	5.76504	5.66229	5.76559	5.5633	7.689	7.63311	6.96948	7.24197	6.43824	5.54109	5.92528	6.00877
Peak18423	7.0198	6.78157	5.52253	5.86047	6.21889	5.8528	6.61139	6.76141	4.73658	4.75534	5.2002	5.10287	6.97353	6.92289	6.91676	6.66875	6.89645	6.66553	5.07634	5.32677	5.55267	5.28113	5.22773	5.58006	7.31712	7.4661	6.95736	6.83049	6.51844	6.05924	6.62062	6.78342
Peak18458	7.40994	7.34526	6.12246	7.15301	7.14308	6.9588	7.24345	7.2401	6.6588	6.7339	6.72384	6.91181	7.51621	7.32888	8.26392	8.02053	8.05444	7.99163	8.36368	8.243	6.44032	7.84451	7.68449	6.32958	8.24812	8.33091	8.29463	8.03758	6.75198	6.60755	6.71272	6.39245
Peak18462	5.84351	6.05229	5.76646	5.2721	4.7668	5.23987	5.15273	5.11693	4.6534	4.26025	5.12803	4.31921	6.65707	6.63283	6.86856	6.70687	6.63763	6.5243	6.47138	5.78777	4.84015	5.62661	5.39677	5.20078	6.09716	5.84379	7.38589	6.84682	6.19147	5.73528	4.94882	5.51402
Peak18548	5.99153	5.81465	4.2324	4.44185	5.37233	6.04705	5.75705	5.75856	6.11026	5.93267	5.88659	6.33056	7.33898	7.45443	6.76703	6.64931	6.39086	6.16054	7.5657	7.68758	5.39913	7.1256	7.33021	5.93304	6.13205	5.89484	6.76216	6.30069	3.74522	4.19447	6.45981	6.39245
Peak18584	7.5277	6.93458	7.95001	7.76453	6.96381	6.96842	8.65626	8.13528	7.44789	7.68883	7.03069	7.13836	8.06452	8.04499	9.61048	9.62178	7.9893	8.00941	9.0767	8.97762	6.82281	8.16329	8.25672	7.2286	8.24547	8.35615	8.93073	9.21816	7.68409	7.54921	7.0877	7.08075
Peak18618	5.49209	5.34329	6.43616	6.45794	4.6805	3.5589	3.7634	3.9232	5.57038	5.43795	5.74924	5.75083	3.30167	3.13752	5.22524	3.13868	2.84459	3.86406	3.49794	3.45746	3.90846	2.05145	3.07272	3.62127	3.63336	4.29272	0.9124	3.09239	6.28616	6.14374	3.65084	3.68073
Peak18664	6.28722	6.23494	6.57063	6.43652	5.95174	5.8528	7.42361	7.04193	5.74061	5.91583	5.99183	6.3846	6.68752	6.80502	7.15642	7.24906	8.30698	8.12802	6.4061	6.25993	5.30341	6.12541	6.09505	5.08794	7.26047	7.00856	7.99014	8.04467	6.89402	6.89432	7.03159	6.87808
Peak18697	5.61901	5.95148	3.5757	3.92481	5.13407	4.4535	5.40282	4.94527	3.33616	3.96151	4.36368	4.70847	6.29783	6.23064	5.78917	5.47647	6.39086	6.49936	4.36414	4.48957	4.20468	4.693	4.67791	4.02134	5.52692	4.95567	6.12405	6.30069	5.16478	4.99046	4.35409	5.06748
Peak18711	6.18844	6.4717	4.57957	4.52594	5.25813	5.33237	6.00377	6.12251	4.51876	4.55132	3.83283	3.78043	6.3933	5.94225	6.47671	5.75664	6.60899	6.89321	5.73862	5.68562	5.06142	4.42722	3.94152	5.22232	5.72287	5.64934	6.86954	6.91034	5.39506	4.56756	5.61718	5.85422
Peak18763	6.12575	6.07643	6.1909	5.06381	5.93328	6.16894	5.61577	5.27022	5.91076	6.16422	5.6498	6.06967	7.41068	7.49305	7.05239	7.02608	6.98823	7.02137	7.5253	7.20026	6.46261	8.00923	8.11219	6.37827	7.37648	7.14122	7.8789	7.83973	6.19147	6.11612	6.95824	6.6821
Peak18786	5.70735	5.59819	4.2324	4.68054	4.63531	5.07108	6.70729	6.9316	4.85291	5.12224	5.09054	4.81772	5.9991	5.70878	6.11277	5.60328	6.17338	6.22283	4.89731	4.48957	4.84015	5.00316	5.10877	4.7742	6.80034	6.66352	6.80337	6.81397	5.51737	4.72285	6.37213	5.96628
Peak18826	6.14695	5.75605	5.16181	4.25708	5.03342	4.75129	6.98109	6.8611	4.77642	5.23537	4.88676	4.65054	6.33678	6.73767	6.26953	6.36938	6.28622	6.44813	4.76418	4.12016	5.17404	5.34845	5.50831	4.65221	6.71857	6.52465	6.92037	6.52023	6.09011	6.11612	6.73046	6.75875
Peak18839	6.08238	6.05229	2.72484	4.52594	5.89563	5.23987	6.33937	5.75856	5.74061	5.84641	4.88676	5.10287	6.2442	6.15002	6.91676	7.02608	6.51952	6.70969	5.93663	6.35167	5.71016	7.02652	6.48377	5.5633	7.2124	7.24315	7.69409	7.33749	6.00912	5.36433	6.69477	6.30993
Peak18860	7.47002	7.40363	7.00994	7.05803	7.95591	8.14221	7.10948	6.9316	7.62664	7.43494	7.45519	7.39678	7.28027	7.24731	5.56528	5.43159	6.05095	6.22283	6.6698	6.98801	8.41345	6.78924	6.02183	8.3874	6.86395	7.3291	5.47775	5.31963	8.08381	8.26628	7.33954	7.22279
Peak18928	6.10423	6.05229	4.3578	5.06381	4.92517	4.55983	5.96548	5.99656	5.15409	5.43795	5.05203	4.46113	5.84545	6.15691	6.34195	5.86181	6.87256	7.27752	6.47138	6.70467	5.09041	5.73111	5.69666	4.91337	5.62823	5.89484	7.0742	6.89472	5.7006	5.26707	5.17348	5.68107
Peak18930	5.45853	5.34329	4.94054	4.60534	4.84817	5.17472	6.48179	6.27495	5.32463	4.79286	5.05203	5.18658	5.65297	5.3718	6.19328	6.56882	6.39086	6.47397	5.62836	5.94339	4.93919	6.40339	6.34811	5.06426	6.36494	6.35283	6.05744	5.86033	6.03663	4.8629	6.41664	5.62751
Peak19085	6.10423	6.05229	3.5757	4.25708	4.21047	4.33857	4.08671	4.09907	3.33616	4.20535	4.08515	4.39194	6.44769	6.51977	5.8401	6.1926	6.21198	6.253	4.69265	4.48957	4.3077	4.5851	4.38671	4.58706	5.05485	4.88145	6.70531	6.39255	5.16478	4.72285	4.52759	4.89651
Peak19118	5.73563	5.81465	5.29237	5.53693	4.5404	4.75129	5.51323	4.64166	3.87434	4.0887	4.88676	5.05912	6.55618	6.49822	6.62917	6.56882	7.42587	6.93101	5.3787	5.28075	5.51045	5.62661	5.58663	5.13415	5.45519	5.25875	7.00524	6.69275	5.80029	5.26707	5.79641	5.94455
Peak19152	6.51625	6.16913	5.62511	5.68976	5.13407	5.69934	7.72788	7.52482	4.73658	5.09251	5.6498	5.41186	7.02212	7.19471	7.19602	7.26191	6.74679	6.73128	6.51331	6.80543	5.55267	5.25797	5.4112	5.44012	6.04929	6.2875	7.32116	7.09936	5.83204	6.00002	5.86229	5.94455
Peak19159	6.49986	5.87095	5.93562	5.98381	5.77638	5.47442	6.90224	6.37955	5.99727	5.73557	6.03186	6.0021	7.81626	7.71	7.79473	7.62239	7.32388	7.3767	8.27509	7.92253	6.16926	6.87528	6.76179	6.58322	6.47772	6.4413	5.93909	6.47891	6.14168	6.70344	7.0027	6.5872
Peak19167	6.46653	6.16913	6.54472	6.22787	6.44416	5.67602	5.71148	6.34552	6.24361	6.60331	5.72502	6.1342	7.54697	7.76289	7.63105	7.52977	7.94418	8.11166	7.57563	7.57793	6.49541	7.4703	7.38595	6.64022	7.01482	6.81025	7.80644	7.94962	6.8009	6.52597	6.94311	7.12002
Peak19169	6.51625	6.23494	4.57957	4.9471	5.1013	5.23987	4.22415	5.03367	4.6534	5.15137	4.74894	5.4462	6.34317	6.39707	5.6246	5.52	5.41954	4.15051	6.26595	6.13637	5.32795	6.5908	6.54383	5.52917	5.17149	5.35315	6.9815	6.97118	5.06122	5.4989	6.09925	6.4084
Peak19185	6.65586	6.14651	5.01816	5.53693	5.81724	5.36193	5.88569	5.65113	5.24189	4.99942	4.08515	3.08118	6.09312	6.35573	6.26953	5.99106	7.61049	7.33502	5.01911	4.78252	5.22719	4.72722	4.44428	5.17891	6.87085	6.88154	5.98761	6.54045	4.94959	5.90635	6.52223	6.1672
Peak19194	5.6785	5.75605	5.72087	5.45396	4.80806	4.75129	6.21435	6.27495	5.83761	5.31472	4.64907	5.37668	6.41772	6.39707	7.0738	7.44213	6.77284	6.64293	6.6698	6.73905	4.93919	5.13622	4.79288	5.13415	6.73378	6.6111	6.58442	6.87893	6.26307	5.90635	4.94882	5.70712
Peak19361	6.641	6.23494	5.41205	5.17173	6.30754	6.15214	6.14752	6.59761	5.06056	6.16422	5.2002	4.59015	7.29682	7.18463	6.44418	6.43897	7.25164	7.15512	6.36088	6.28342	5.69139	6.03309	5.64879	5.99682	7.2015	6.96745	7.28283	7.39413	6.03663	6.32354	7.33954	6.60115
Peak19477	6.57997	6.23494	5.46835	5.72556	5.66885	6.01024	6.75294	6.37955	5.24189	5.20791	4.9299	5.60656	7.3001	7.10849	7.36187	7.14188	9.39379	9.29896	6.70641	6.41684	5.86889	5.32636	5.35261	5.5633	7.76501	7.78616	6.10219	6.76326	4.76391	4.72285	6.86499	6.84331
Peak19488	6.59547	6.81062	5.62511	4.88497	5.1013	5.3022	5.40282	4.94527	5.12358	5.03113	5.12803	5.22666	7.8458	7.80735	7.72877	7.70001	6.21198	5.75938	6.70641	6.25993	6.70624	6.3277	6.62639	6.63222	5.50932	5.50886	7.94789	7.90355	5.7346	5.58208	6.5624	6.3435
Peak19543	6.39746	6.14651	5.41205	5.53693	5.45239	5.41928	6.48179	6.70885	5.21322	4.79286	4.88676	5.26566	7.41977	7.15397	5.06293	5.47647	8.05444	7.70583	5.18436	4.40585	4.57827	5.53332	5.50831	4.80314	7.4703	7.13062	7.62682	7.88785	5.98108	5.26707	6.01489	6.51538
Peak19590	6.59547	6.21334	5.01816	4.52594	5.03342	4.70578	5.28321	4.64166	4.26148	4.3131	5.09054	4.91921	6.9104	7.04305	5.68158	6.10965	6.94307	6.5243	5.54986	5.49739	5.27845	4.975	4.01985	4.62	5.27936	4.66237	6.14558	6.15088	4.55044	5.21585	5.69157	5.59997
Peak19605	7.10889	6.72164	6.64568	6.49986	5.87643	5.83186	8.34216	7.82555	5.45275	5.55144	4.69988	5.22666	7.37683	7.62561	7.46271	7.69053	8.63262	8.58441	7.15347	6.70467	6.2355	6.87528	6.78961	6.45291	8.10043	7.92758	6.10219	6.20257	7.16705	7.1056	7.04583	7.12002
Peak19621	6.32491	6.10017	4.85848	5.53693	5.81724	5.27137	6.53503	6.5386	6.11026	6.62419	4.59639	5.26566	6.99398	6.8311	7.47885	7.28728	6.45662	7.02137	7.62426	7.78948	6.09984	7.38222	7.39684	6.35899	5.36017	5.69328	6.61561	6.81397	6.4988	5.31653	6.48092	6.62864
Peak19683	5.31586	5.08179	3.77104	4.35247	4.6805	4.9201	7.03751	6.56841	2.80122	3.58116	4.08515	4.31921	5.39419	5.26082	5.37104	5.43159	5.12754	3.86406	4.76418	4.40585	4.57827	5.71421	5.57387	4.85931	6.42243	6.13667	5.96355	6.09727	4.6252	4.08352	5.72737	6.02955
Peak19737	7.25267	7.07291	4.57957	5.06381	5.45239	5.36193	4.22415	6.16216	5.35119	5.31472	5.57043	5.22666	6.57258	6.79622	7.05239	7.63233	6.17338	6.36772	6.3142	6.5193	5.76504	6.13813	5.99338	5.95889	5.8817	5.74985	7.06293	7.36042	5.86311	5.45543	6.43838	5.94455
Peak19784	3.08975	3.76259	8.64203	8.23668	4.84817	5.62821	3.06692	4.25539	3.6314	3.39379	3.12518	3.88585	3.59435	3.44857	3.22321	3.13868	0.9124	3.27919	5.80769	4.22194	4.84015	1.72801	2.23292	4.40983	2.84356	2.99449	2.66698	3.48784	3.99358	4.08352	3.48933	4.53707
Peak19789	3.67634	3.6357	8.28332	8.05188	2.84884	3.20233	4.57096	3.72199	2.95702	2.7621	3.27186	2.88324	2.59638	3.24943	0.9124	0.9124	2.84459	3.69531	2.52745	2.49874	3.61592	3.35229	2.72432	3.48194	2.57551	3.41481	3.27613	0.9124	3.44237	3.83127	3.65084	1.90854
Peak1979	8.67128	8.88765	7.37588	7.24212	7.59432	7.55189	9.14557	8.85046	8.67718	8.85191	8.44347	8.62093	9.18991	9.17707	9.31925	9.22553	9.78139	9.72177	9.46095	9.39895	7.66121	8.24194	8.41868	7.64927	9.70827	9.56022	9.72531	9.50972	7.90895	8.06445	7.83361	7.78354
Peak19805	3.08975	3.6357	7.46144	7.0297	3.86086	4.95936	3.34089	4.09907	2.80122	3.39379	3.92208	2.35594	2.3896	2.45928	0.9124	2.10507	2.32587	0.9124	5.33253	4.40585	3.2437	1.72801	2.06541	3.05386	2.57551	2.18036	2.66698	3.30465	5.11394	4.99046	3.09373	3.56898
Peak19845	5.42417	5.08179	8.86249	8.83625	5.37233	5.69934	3.93437	4.39614	4.56507	4.46076	5.36619	3.4052	3.94194	4.60599	4.55206	3.70279	3.49491	4.92884	4.95951	4.64356	5.27845	4.38485	3.94152	5.38392	4.66635	4.66237	4.73827	5.11865	6.21573	6.08796	6.09925	6.10981
Peak19957	3.67634	3.87885	6.59609	7.0297	2.84884	4.65877	3.56836	3.9232	3.0959	3.17619	3.27186	3.25301	2.59638	2.88007	2.33542	2.55702	3.73088	2.66944	4.05566	3.27568	3.44253	1.72801	2.91043	4.02134	2.41485	2.7792	3.42928	3.30465	4.94959	4.39324	3.65084	3.44731
Peak19990	4.88119	5.30288	8.13497	8.12733	4.88719	5.20766	4.34941	4.39614	5.18396	5.41414	6.49967	5.41186	5.03147	4.99387	3.74666	4.10188	4.40603	4.38847	5.66606	5.18403	5.4447	4.46837	3.94152	5.59663	5.78268	5.73591	4.89962	5.1716	4.69624	4.99046	4.82172	5.57188
Peak20009	6.12575	5.8983	7.4193	7.42722	8.16404	7.98996	5.08275	5.03367	7.02259	7.16272	8.03973	7.77265	6.47704	6.71917	4.42359	4.88305	6.77284	6.59665	7.04332	6.16195	7.74994	5.2105	5.07289	7.63332	6.56539	6.64129	5.17627	4.94697	5.55593	5.73528	7.2065	7.54474
Peak20028	5.42417	5.42084	7.87923	7.76453	5.79695	6.01024	4.34941	4.85105	6.59369	6.60331	5.97139	6.17567	5.39419	5.3718	4.87986	4.74274	4.65183	5.48193	5.58965	6.00122	6.16926	6.92013	6.73341	6.49767	5.17149	4.21379	4.61959	4.75186	6.00912	5.80617	4.44349	5.9001
Peak20036	5.45853	6.73685	6.91201	6.84696	6.72727	7.2779	5.84407	6.62624	6.21503	6.26073	6.47085	6.64291	5.73308	5.77304	4.77873	5.47647	3.20931	3.86406	5.42344	4.40585	6.98555	4.975	5.12638	6.66398	6.04929	6.16813	3.80659	3.30465	6.59441	6.58759	6.04357	6.25805
Peak20115	5.58832	5.38259	8.34465	8.21168	5.45239	5.57875	4.46449	3.20149	5.02797	5.48443	5.48643	5.47973	4.67256	4.72263	3.74666	3.35392	5.41954	4.49398	5.84103	4.78252	5.53171	5.05787	4.77061	5.58006	4.66635	4.50613	4.103	4.75186	5.00649	5.4989	5.06555	5.4226
Peak20125	5.15743	4.26627	8.11751	7.84801	5.1661	5.39089	4.08671	2.83768	5.37726	5.99815	6.2341	6.2552	5.15314	4.9145	0.9124	3.35392	3.73088	4.27448	5.62836	4.01046	5.63357	3.43973	3.94152	5.5633	4.69789	4.93135	3.56688	3.64929	4.55044	4.56756	4.607	4.8027
Peak20162	5.27786	4.70064	7.4193	7.70309	5.13407	5.62821	4.22415	4.52419	5.45275	5.23537	4.00598	3.88585	4.99937	5.09809	4.87986	4.50245	4.86144	4.92884	4.61735	5.23321	5.46695	4.34118	4.47221	5.08794	4.72874	3.79088	3.91252	3.7938	6.09011	5.73528	4.75368	4.35011
Peak20193	3.26204	3.98617	6.49146	6.41477	3.59951	4.75129	3.06692	2.83768	2.15536	2.5869	2.96004	2.88324	3.72014	3.58082	0.9124	2.10507	2.84459	0.9124	3.49794	2.49874	3.61592	2.05145	2.82083	4.16304	3.56528	2.51832	3.56688	3.09239	4.69624	4.29734	3.09373	3.78411
Peak20247	3.4146	3.98617	6.49146	6.2526	4.43871	4.70578	2.229	3.20149	3.7172	3.39379	2.96004	3.542	2.92638	3.35268	0.9124	2.55702	2.84459	3.50306	3.80459	4.56864	4.03453	3.15821	2.61955	3.24185	2.57551	3.26224	2.66698	3.48784	3.44237	4.39324	3.30607	3.68073
Peak2027	8.12709	8.16953	7.4193	7.97969	7.37264	7.49312	8.24168	8.03213	8.46307	8.46049	8.46554	8.57521	8.8632	8.82907	9.56962	9.24508	8.9099	8.62532	9.45827	9.44392	7.30826	9.05677	9.0493	7.40339	9.47585	9.33869	9.0353	9.10736	7.09043	7.17413	7.47192	7.59438
Peak20398	4.97931	5.12882	7.51579	7.30255	4.96217	5.20766	3.56836	4.25539	5.50097	5.41414	5.74924	5.26566	4.71279	4.58559	4.42359	3.70279	3.73088	4.01458	4.95951	4.64356	4.80555	5.89	5.86317	5.44012	3.33798	4.08646	3.56688	3.64929	4.89033	4.39324	3.65084	4.13471
Peak2042	8.61917	8.6269	7.8048	7.79009	7.43298	7.2779	9.9059	9.724	8.57971	8.47779	8.45455	8.66161	9.15403	9.05792	9.46412	9.49143	9.2011	9.33112	9.06618	9.32735	7.44883	8.023	8.06971	7.59265	9.5497	9.44838	8.90888	8.88434	8.37508	7.97508	7.95168	7.74638
Peak20444	5.38897	5.21849	6.64568	6.5996	5.55264	5.62821	7.5059	7.53994	6.75126	6.96419	5.09054	4.96738	6.32391	5.77304	7.1362	7.14188	7.68094	7.69489	7.11314	7.03026	5.22719	6.84458	6.91617	5.73778	7.7313	7.53605	7.60368	7.37174	5.35187	5.66072	6.32621	6.66892
Peak20546	4.17237	4.34852	7.28493	7.55196	4.5404	5.20766	4.08671	4.64166	5.65801	5.43795	4.00598	4.16147	4.71279	4.94678	3.22321	3.35392	3.93243	3.50306	5.46683	4.48957	5.09041	4.38485	4.41578	5.08794	5.05485	5.0714	4.18936	2.8388	5.26137	5.10758	4.52759	3.88033
Peak20593	5.27786	5.42084	7.76047	7.51157	5.47811	5.69934	4.76264	4.64166	6.98923	7.1339	5.51498	5.01398	5.19623	5.22183	3.74666	3.70279	4.76047	3.86406	5.90547	5.72048	6.33552	5.32636	5.05461	6.47098	4.26366	5.13661	0.9124	3.48784	5.16478	4.9281	4.52759	5.4226
Peak20606	5.81729	6.12353	7.95984	7.58153	6.39106	6.13515	6.07744	4.75019	7.84746	7.95081	7.43295	7.11724	6.00718	6.01236	5.68158	5.56224	6.28622	6.3115	6.86053	6.32928	6.2355	6.89788	7.14878	6.3973	5.73806	5.60402	5.57628	5.00651	7.49889	6.74008	6.22972	6.48561
Peak20662	4.97931	4.98284	7.61869	7.7985	4.63531	5.78903	4.22415	3.48647	4.99463	4.93383	7.3797	7.44843	4.84528	5.08366	3.50989	2.88114	2.32587	4.27448	4.36414	4.12016	5.74697	3.99063	3.72403	5.72276	5.12596	5.00309	3.10312	3.09239	4.94959	5.16274	5.32154	5.10722
Peak20792	4.77585	5.12882	6.91201	7.27868	5.31637	5.33237	4.08671	4.09907	4.2039	4.36405	4.74894	5.30363	4.16286	4.70384	4.28234	3.84886	4.40603	4.38847	3.10145	2.06091	4.90693	3.35229	4.3267	5.13415	3.25284	3.55193	3.10312	3.09239	4.47153	4.56756	4.35409	4.35011
Peak20817	4.93109	5.49443	7.85835	7.79009	5.42619	5.97246	4.34941	4.25539	5.87465	5.84641	5.01247	5.18658	5.29201	5.18176	3.74666	2.88114	3.49491	4.92884	4.76418	5.64989	5.42209	4.34118	4.29571	5.54633	4.1306	4.66237	3.91252	4.35235	5.30733	5.21585	5.45574	5.51402
Peak20863	5.42417	5.2613	7.15398	7.39428	6.04067	6.11796	5.08275	4.25539	5.7802	5.77347	5.01247	5.14534	5.06287	5.15441	3.74666	3.35392	4.95574	4.77041	4.36414	3.76135	5.99665	5.49424	5.46749	6.47993	5.0054	5.0714	4.18936	2.0772	5.7006	5.62194	5.61718	5.75784
Peak20881	2.65565	3.49592	6.01329	6.32435	3.9381	4.7954	3.06692	3.20149	2.62309	3.2894	2.96004	3.66636	2.135	2.94941	0.9124	2.88114	3.49491	3.86406	4.36414	3.45746	3.90846	3.15821	2.06541	3.55338	2.41485	3.08994	2.66698	2.0772	4.55044	3.68569	2.52133	3.68073
Peak20896	5.31586	3.87885	7.51579	7.76453	5.06776	5.07108	4.84963	4.75019	5.27001	4.99942	5.48643	5.54454	4.99937	4.94678	4.12542	4.10188	3.49491	4.27448	5.18436	5.28075	5.39913	3.99063	3.98123	5.28507	4.17636	4.74851	3.56688	3.09239	4.69624	4.48307	4.88668	5.35826
Peak20988	5.6785	5.45811	6.59609	6.37027	5.06776	4.83818	4.57096	4.94527	6.51382	6.32591	6.81837	6.78362	5.19623	4.94678	3.94881	3.70279	4.53423	4.15051	6.05497	5.4566	4.90693	4.46837	4.44428	5.1567	3.87639	3.84469	4.9496	4.35235	5.59348	5.90635	4.607	5.39079
Peak20999	4.77585	5.08179	7.51579	7.04394	5.57664	5.72229	3.06692	4.64166	6.01396	6.10602	4.88676	5.14534	5.3818	5.02443	3.94881	3.98107	4.65183	4.85182	4.95951	4.64356	5.09041	5.00316	5.39677	5.61302	5.03034	4.72037	3.42928	3.64929	5.30733	4.72285	5.27386	5.62751
Peak21332	4.77585	5.12882	7.13674	6.79741	5.13407	4.65877	5.00918	3.48647	5.65801	4.63646	6.62268	6.06967	5.15314	4.97834	3.74666	3.84886	5.04421	4.85182	4.95951	5.32677	4.90693	4.09998	4.26404	5.06426	4.60111	3.67657	3.27613	3.9247	4.94959	5.26707	4.52759	5.10722
Peak21333	5.49209	4.08585	7.3905	6.98614	5.1013	6.02876	3.56836	4.09907	5.96329	5.8104	5.12803	5.66601	5.0936	5.05435	3.94881	2.88114	0.9124	3.50306	4.36414	5.49739	5.46695	4.65793	4.49961	5.66108	4.92787	4.36748	4.103	4.25696	4.47153	5.16274	4.82172	5.54324
Peak21341	5.73563	4.98284	7.33112	7.52177	5.50339	5.55337	3.7634	3.9232	5.29758	4.79286	5.6498	6.0915	5.19623	5.15441	3.94881	3.13868	3.49491	4.49398	3.93575	4.48957	5.48886	4.38485	4.01985	5.24354	4.49728	4.29272	4.01099	0.9124	5.63008	5.16274	4.88668	5.32497
Peak21406	5.38897	5.12882	6.91201	7.01533	4.7668	4.7954	4.46449	5.03367	5.40287	5.59444	4.64907	5.4462	4.69281	5.00923	4.28234	3.53944	3.93243	3.01008	4.69265	5.4566	5.69139	4.42722	4.60421	5.32543	4.22068	4.29272	3.10312	3.48784	5.35187	5.10758	3.92633	4.89651
Peak21718	4.40318	4.49997	7.37588	7.59125	5.34462	4.87973	4.34941	4.25539	6.03046	5.61547	5.48643	5.37668	4.78999	4.81305	3.22321	2.10507	3.93243	4.85182	5.01911	5.23321	5.17404	4.65793	4.748	5.28507	4.08331	3.55193	3.42928	3.48784	5.06122	4.64732	4.88668	4.53707
Peak2184	8.17429	8.01587	7.50239	7.47001	7.28806	6.91966	6.7972	6.76141	7.7808	7.70851	7.68579	7.69639	8.60338	8.53068	8.16763	7.98221	8.41013	8.61954	8.6949	8.57331	6.77908	8.34968	8.35308	6.75527	9.59413	9.43229	8.32796	8.48098	6.3089	6.11612	7.51347	7.7401
Peak21938	7.5277	7.80108	9.24677	9.56518	7.30967	7.21464	5.00918	5.11693	7.08708	6.71457	7.806	8.03157	6.63641	6.5671	4.77873	5.33739	6.00771	5.88032	6.98493	6.88433	7.59719	6.04664	4.99831	7.24968	7.00858	7.18286	5.13371	4.81989	8.27479	8.75207	7.61241	7.76508
Peak22012	5.76337	6.02774	7.67947	7.83987	5.77638	5.74488	5.45909	5.85853	5.94599	5.94932	6.52793	6.58254	5.29201	5.47482	5.29999	5.64318	4.53423	4.5922	5.96714	5.91358	5.71016	5.85959	6.22305	6.08162	5.03034	5.44173	5.25778	5.1716	6.41747	6.19744	5.61718	5.59997
Peak22020	5.61901	5.2613	7.22094	7.24212	6.04067	6.39986	4.46449	5.34114	6.7211	7.1119	5.12803	5.18658	5.44267	5.35989	3.50989	3.13868	5.28095	5.00193	5.18436	5.82027	6.08554	5.03078	4.748	6.22697	4.90106	5.00309	3.91252	3.9247	5.26137	4.64732	6.12631	5.25599
Peak22051	2.65565	3.76259	5.89516	5.49604	3.59951	4.07627	2.71923	2.32051	2.62309	1.78412	1.88824	2.88324	2.59638	2.64553	0.9124	0.9124	2.32587	3.50306	3.49794	3.0652	4.3077	2.29092	2.06541	3.1512	2.22719	2.3623	1.96547	0.9124	4.10299	4.29734	2.52133	2.99795
Peak22319	4.33034	4.98284	7.15398	7.36056	5.13407	5.44711	4.84963	2.83768	4.85291	4.967	4.29902	4.81772	4.61001	4.56489	2.85687	2.55702	4.53423	3.27919	5.33253	4.31687	5.6531	3.35229	3.67612	5.76735	5.03034	4.2538	2.66698	3.48784	5.00649	5.4106	4.607	5.57188
Peak22446	3.67634	4.17894	6.46407	6.63765	4.99824	5.33237	4.08671	4.09907	5.24189	5.15137	4.42552	4.24254	4.35382	4.84767	3.74666	3.84886	4.40603	3.01008	4.95951	5.23321	5.71016	3.74239	4.12972	5.58006	4.78852	4.74851	3.56688	3.48784	4.47153	3.68569	4.44349	4.64932
Peak22463	5.79058	5.21849	7.08376	6.71085	5.19744	4.9201	4.57096	4.09907	6.75126	6.7048	5.72502	6.06967	5.16765	5.11238	4.66989	4.31627	4.2651	5.07147	6.13775	5.61326	5.48886	6.12541	5.90451	5.73778	4.30536	4.2538	4.103	4.35235	5.76782	5.80617	5.06555	4.89651
Peak22521	3.26204	3.49592	5.57474	5.57669	4.0113	4.00229	0.9124	2.83768	2.41358	3.05236	3.52441	3.08118	2.99691	2.10436	0.9124	2.55702	0.9124	2.66944	3.31429	0.9124	3.2437	2.05145	0.9124	2.83398	2.57551	2.65581	0.9124	0.9124	3.44237	3.52294	0.9124	3.16523
Peak2256	8.91306	8.95425	8.02686	8.009	7.94675	8.04555	8.55037	8.55546	8.30262	8.33319	7.5339	7.22974	8.46527	8.32127	8.56543	8.44922	8.96741	9.23621	8.73973	8.72675	7.56151	7.1634	7.63628	7.61313	10.045	9.80649	8.81127	8.65792	7.63098	7.43096	8.9331	8.96156
Peak22576	4.60166	4.82028	6.95199	7.17903	4.88719	5.33237	4.76264	3.72199	6.09465	6.28715	6.89629	6.84914	5.83642	5.57095	4.66989	4.88305	5.54593	5.58048	5.80769	5.78777	5.6531	4.24958	4.05743	5.32543	3.98366	4.21379	4.27075	4.35235	6.09011	5.77116	4.52759	4.89651
Peak22605	5.64907	4.26627	6.95199	7.08581	5.13407	4.9201	5.00918	3.48647	5.15409	5.03113	4.97178	4.59015	4.4524	4.12908	3.94881	2.88114	3.93243	4.49398	4.89731	4.48957	5.71016	3.67273	3.81514	5.34519	4.60111	4.50613	3.42928	4.04439	5.59348	4.64732	5.00837	5.25599
Peak2266	8.143	8.25126	8.09091	7.79009	7.37947	7.47973	9.0844	9.04315	7.46619	7.48714	9.05392	9.1174	8.3463	8.63181	8.83363	8.84053	8.9274	8.94911	8.39204	8.44907	6.99323	8.43456	8.61024	7.60497	10.2179	10.0815	9.48903	9.44418	8.07057	8.11413	9.22962	9.11518
Peak22711	6.14695	5.17435	7.70308	7.99442	6.45714	6.15214	6.11291	6.27495	7.10276	7.29877	7.15363	7.10656	6.2442	5.97383	4.55206	4.21314	7.05342	6.61998	5.46683	6.13637	6.22249	5.87488	5.52167	6.15053	6.31522	6.3252	5.33491	5.27196	6.78478	6.29919	6.45981	5.87734
Peak22747	4.47246	4.49997	6.82859	6.45794	4.96217	5.55337	4.08671	4.09907	5.06056	4.99942	4.59639	4.5271	4.40397	4.54389	4.28234	3.13868	4.65183	4.92884	4.2686	4.56864	4.97074	4.29612	3.46586	5.20078	4.60111	3.8965	3.27613	3.64929	4.47153	4.19447	4.52759	4.89651
Peak22760	6.92484	6.70626	7.31589	7.05803	7.06896	6.65949	5.88569	5.53503	7.17129	7.17692	6.80689	6.62805	5.92433	6.24365	5.06293	4.81462	4.76047	5.00193	6.47138	5.82027	6.99323	5.82853	5.98377	6.95462	5.50932	5.67878	4.99789	5.06368	5.21389	5.77116	6.17894	5.78255
Peak22812	5.11493	4.87654	6.6211	6.1771	5.28755	5.33237	4.67002	3.9232	5.91076	5.8104	5.2002	4.65054	4.49924	5.18176	2.85687	4.10188	3.49491	3.69531	4.2686	5.23321	5.32795	4.62198	4.3267	5.75264	4.38527	4.50613	3.91252	2.8388	4.82852	3.33816	4.44349	5.02661
Peak22864	5.64907	5.2613	7.48887	7.27868	6.10805	5.67602	4.57096	4.39614	6.24361	6.30019	7.45519	7.57773	5.04726	5.35989	2.33542	3.84886	4.86144	5.53205	5.07634	5.75452	5.55267	4.38485	5.09094	5.78191	5.21561	5.42444	4.01099	3.9247	4.94959	5.4106	4.607	5.14588
Peak22893	6.10423	6.45339	8.09091	8.44405	6.80036	6.45566	7.33634	7.10429	9.16742	9.09927	7.58856	7.5931	6.07019	6.25011	4.87986	4.94837	5.82048	5.48193	8.00088	7.35231	6.8314	6.78115	6.77854	6.45291	5.56149	5.58859	7.58805	7.30241	8.26901	8.26628	5.82973	6.25805
Peak22939	6.46653	5.95148	7.08376	7.13982	6.43107	6.34181	6.98109	6.70885	5.96329	6.10602	6.33352	6.2552	6.9104	6.71451	7.64542	6.83284	7.13601	6.68778	8.61534	8.49504	6.99323	8.71676	8.54808	6.81307	8.44813	8.51739	8.68469	8.97624	6.3089	6.37105	7.07388	7.20464
Peak23018	3.67634	4.87654	7.20449	6.84696	5.06776	5.20766	3.56836	4.52419	5.21322	5.23537	4.23126	5.10287	4.61001	4.38748	3.94881	3.53944	3.20931	3.27919	5.07634	5.41461	5.06142	4.04637	3.52153	4.8315	4.17636	4.33059	3.56688	2.52027	4.2045	4.29734	3.48933	4.8027
Peak23119	5.64907	5.81465	6.15709	6.2526	5.47811	5.67602	6.48179	6.44529	5.35119	5.79206	5.4573	5.01398	6.8125	6.84397	7.00858	6.76221	6.91994	7.30656	6.574	6.21177	5.71016	6.22415	6.31785	5.78191	6.5823	6.94342	7.44784	7.63877	6.51844	5.77116	6.91237	6.78342
Peak23210	6.78314	6.02774	5.97498	6.5802	6.04067	5.91388	6.24664	6.56841	6.06291	5.75464	4.88676	5.14534	6.93175	6.85248	7.67374	7.71877	8.35947	8.39462	6.65114	6.82156	6.2355	6.4952	6.33306	6.19471	6.45034	6.59576	7.59589	7.58139	6.59441	6.60755	7.07388	6.94521
Peak23314	5.64907	5.12882	6.78499	6.87907	5.1661	5.93367	3.93437	5.19562	5.99727	6.66506	6.9178	6.77015	4.32807	4.70384	4.12542	3.84886	6.05095	5.48193	5.33253	5.4566	5.76504	4.693	4.89928	5.42163	4.87375	5.70763	3.80659	3.09239	5.437	5.21585	4.75368	4.75338
Peak23342	3.08975	1.99883	5.76646	5.45396	4.14716	3.65965	2.229	4.09907	3.0959	3.58116	3.40401	4.24254	3.45587	3.77638	2.85687	3.70279	3.20931	3.50306	0.9124	2.81396	4.15022	3.04935	3.34719	4.07018	3.63336	3.94646	0.9124	2.0772	3.74522	3.96306	3.48933	3.31367
Peak23346	5.61901	5.72584	6.22394	5.92346	4.96217	5.23987	4.67002	5.11693	5.57038	5.86408	5.09054	5.37668	6.3933	6.37359	6.44418	6.90017	7.27004	6.5243	7.09945	7.24877	5.48886	6.80527	6.87	5.58006	5.86797	5.573	7.49051	7.42708	5.26137	5.58208	6.27877	6.7081
Peak23412	5.42417	5.45811	7.28493	7.42722	5.83724	5.72229	4.57096	5.19562	5.87465	6.20637	5.23497	5.77802	5.48957	5.45256	5.43875	4.50245	5.12754	4.49398	5.7028	5.57566	5.4447	5.2105	4.72502	5.49421	4.95418	4.77611	2.66698	3.64929	5.437	5.4989	4.44349	4.35011
Peak23550	5.19871	4.17894	6.71702	6.79741	4.92517	4.87973	3.7634	4.09907	4.77642	4.7168	4.00598	4.91921	4.73248	4.86467	4.28234	2.55702	3.49491	4.27448	4.2686	3.0652	5.35207	4.38485	4.05743	5.1567	4.49728	4.66237	3.27613	3.48784	5.47775	5.45543	4.82172	5.10722
Peak23646	5.35288	5.17435	6.78499	6.98614	5.71283	5.67602	5.28321	4.39614	5.74061	5.82852	5.57043	5.47973	5.35672	5.06908	3.94881	4.31627	4.65183	4.49398	4.45364	5.28075	6.04178	4.29612	4.23164	6.03378	4.8459	4.53878	4.01099	3.9247	5.11394	5.77116	4.82172	5.2909
Peak23650	6.80996	6.21334	6.66986	6.15102	4.99824	4.83818	5.96548	5.80941	5.29758	4.63646	4.64907	5.34062	7.74328	7.78973	7.30868	6.9645	7.03202	6.12835	6.44994	6.68717	6.18275	5.73111	6.33306	6.19471	6.89135	6.7969	7.52376	7.42708	5.35187	5.4106	6.30268	5.85422
Peak23807	5.76337	6.10017	6.22394	5.92346	5.45239	5.78903	7.40943	7.3978	5.85625	6.01406	6.939	6.64291	7.6407	7.73324	7.78178	7.18301	7.70819	7.50751	7.04332	6.63336	5.46695	6.65414	6.48377	5.95889	7.32718	7.09834	7.22335	7.29052	6.4988	6.17084	6.86499	7.00935
Peak23843	4.66212	4.57005	6.28783	6.34749	4.80806	5.141	4.08671	3.9232	4.08118	4.7168	4.54168	4.31921	4.27512	4.0712	3.50989	3.35392	3.49491	2.66944	3.31429	4.40585	5.20086	3.74239	3.34719	4.93965	4.30536	4.40343	1.96547	2.8388	6.19147	6.48338	4.35409	4.13471
Peak23867	6.32491	5.8983	6.6211	6.78051	5.73433	6.23422	7.46535	7.61325	6.27164	6.76243	6.64864	6.59787	7.55799	7.5066	6.98617	7.37272	7.78696	7.68387	7.09945	6.83751	6.14189	6.06007	5.93474	6.10496	7.77975	7.4146	7.66458	7.7296	5.16478	5.4106	8.01091	8.11034
Peak23884	6.24852	5.34329	6.51834	6.43652	5.52822	5.44711	5.21945	5.19562	5.79959	5.5731	5.92961	5.75083	7.57166	7.59803	6.68591	6.27103	7.58131	7.44359	5.77357	6.23605	6.08554	7.63629	7.64544	5.91994	7.61699	7.49118	7.94175	8.07963	5.98108	6.08796	7.31624	7.32714
Peak23983	6.01479	5.97735	7.85835	7.66676	6.58085	6.84851	5.80122	5.34114	5.76054	6.40042	7.56149	7.12784	6.00718	6.02748	5.37104	5.07068	4.76047	5.58048	6.86053	7.00223	6.67794	5.84415	5.35261	6.82014	6.30507	6.41533	5.2176	5.36577	6.3089	6.11612	6.09925	6.05004
Peak2400	8.85952	8.76687	8.7251	8.26125	7.93288	7.49977	9.37087	9.22719	9.01833	9.14512	8.87033	8.96618	9.33477	9.30739	9.50015	9.55024	9.80681	9.75111	9.77705	9.85766	7.19304	8.56501	8.54645	7.45875	9.95781	9.86521	9.56486	9.75432	8.25737	7.80399	8.53945	8.50451
Peak24001	2.36217	2.96058	5.52253	5.53693	3.9381	4.07627	3.06692	2.32051	3.5399	2.91549	2.96004	2.6484	3.24608	3.70144	2.33542	2.88114	2.84459	3.69531	2.52745	2.49874	3.34678	2.65303	2.37714	3.68598	3.41805	3.08994	1.96547	2.0772	4.47153	4.29734	3.92633	2.99795
Peak24018	5.23883	4.26627	6.51834	6.6563	5.31637	5.3022	5.51323	4.85105	6.37861	6.30019	5.16457	5.83092	4.77108	4.6848	2.33542	4.10188	5.04421	4.68408	5.07634	5.4566	5.51045	5.08447	5.16097	5.36469	3.87639	4.40343	3.80659	3.7938	5.66577	4.9281	4.94882	5.32497
Peak24041	4.47246	4.93068	6.74003	6.5996	4.99824	4.83818	4.34941	4.25539	4.14388	4.41323	3.52441	3.542	4.42839	4.4109	3.50989	2.88114	3.49491	4.01458	2.08264	2.49874	4.84015	3.93258	2.99412	5.34519	3.49365	3.67657	2.66698	2.52027	3.60212	4.56756	4.25868	4.35011
Peak24059	5.15743	4.70064	6.82859	6.61875	5.62349	4.9201	4.22415	4.09907	4.37005	3.8933	4.36368	4.24254	4.58853	3.97966	3.74666	3.13868	2.84459	4.15051	4.61735	4.12016	4.61875	3.80872	3.67612	5.28507	4.60111	4.2538	2.90372	0.9124	4.69624	4.8629	3.30607	4.21022
Peak24292	4.97931	4.17894	6.31874	5.68976	4.84817	5.07108	4.67002	4.39614	6.27164	6.38827	6.38076	6.56705	4.96653	5.02443	3.74666	3.98107	4.10856	5.00193	5.46683	4.40585	5.25305	5.64456	5.48123	5.1567	4.75894	4.72037	3.56688	3.9247	5.39506	4.64732	4.04605	4.85037
Peak24442	3.99446	4.08585	5.72087	5.86047	4.27107	4.65877	3.06692	4.09907	5.12358	4.3131	4.84228	4.31921	4.0409	4.21167	3.50989	2.10507	2.84459	3.50306	4.89731	4.71473	5.00161	3.35229	3.85855	4.9908	3.87639	2.7792	2.66698	2.8388	3.26129	4.29734	4.04605	3.97035
Peak2447	8.01056	8.32861	7.46144	7.48051	7.15108	6.6947	9.27636	9.39456	8.02254	8.2584	7.75911	7.62338	8.1832	8.10856	8.75629	8.98318	8.39344	8.54839	8.56143	8.53471	6.38304	6.62733	6.80059	6.50646	9.28639	9.15216	7.64959	7.6574	7.35346	7.46418	7.9816	7.92326
Peak24553	3.99446	4.76171	6.15709	6.06984	5.13407	4.95936	3.93437	3.72199	5.24189	5.23537	4.36368	4.07547	4.61001	4.31479	3.94881	4.10188	3.93243	5.00193	3.93575	4.71473	5.8179	4.85647	4.748	5.59663	4.49728	4.53878	3.91252	0.9124	5.26137	5.21585	4.35409	4.47744
Peak24588	4.77585	4.70064	6.37864	6.01306	4.96217	4.14655	3.7634	4.39614	5.18396	4.67719	4.16009	4.76414	4.58853	4.38748	2.33542	3.70279	3.49491	2.1908	4.69265	4.01046	4.57827	3.93258	3.72403	4.96545	3.69823	3.61566	2.66698	3.48784	4.47153	5.16274	3.7954	3.97035
Peak24603	5.38897	4.57005	6.59609	6.45794	5.03342	5.0348	4.08671	4.52419	4.92552	4.93383	4.97178	4.59015	4.73248	5.02443	2.85687	3.13868	4.2651	2.66944	3.31429	4.01046	5.51045	2.65303	3.81514	5.45838	3.76019	4.40343	3.10312	3.48784	3.87492	3.96306	4.15637	4.75338
Peak24655	6.03767	5.45811	7.71474	7.48051	7.28806	7.2227	6.45441	7.14441	6.51382	6.40042	6.0708	5.83092	6.44769	6.39707	3.50989	3.84886	4.65183	5.75938	5.46683	5.82027	7.69924	5.32636	4.89928	7.75994	4.75894	5.67878	4.34771	3.9247	7.14196	7.04832	6.65817	6.85499
Peak24674	4.77585	4.57005	6.22394	6.5996	4.80806	5.41928	4.76264	4.85105	4.85291	4.46076	4.88676	5.18658	4.32807	3.97966	4.28234	4.21314	3.49491	4.15051	4.16614	3.27568	4.7701	4.46837	4.60421	5.04019	4.56733	4.2538	4.103	4.60521	5.16478	5.26707	4.15637	4.13471
Peak24689	4.53853	5.17435	6.349	6.43652	4.5404	5.17472	4.22415	4.75019	6.01396	5.89879	4.36368	4.5271	4.49924	4.88147	4.55206	3.13868	4.2651	4.85182	4.69265	4.64356	5.99665	4.693	4.95952	5.61302	4.49728	4.04133	3.56688	3.64929	4.94959	4.48307	4.94882	4.4152
Peak24835	4.47246	4.08585	5.97498	6.20271	4.385	4.65877	4.08671	3.72199	4.01557	3.17619	2.96004	4.59015	2.99691	3.53815	2.85687	2.55702	2.32587	0.9124	0.9124	0.9124	4.09356	5.13622	4.93972	4.80314	3.93105	3.26224	1.96547	2.52027	4.10299	5.21585	2.078	2.2957
Peak24850	4.88119	4.70064	6.22394	6.47905	5.28755	5.36193	4.34941	3.72199	5.35119	5.31472	5.23497	5.80471	4.37912	4.60599	4.12542	4.31627	3.20931	4.49398	5.18436	4.96852	5.46695	4.85647	5.25998	5.4029	3.87639	3.41481	2.90372	3.48784	4.94959	4.56756	5.12053	5.10722
Peak24871	2.36217	3.34016	5.62511	5.45396	4.08086	4.2135	3.06692	3.9232	4.60992	4.0887	4.08515	3.88585	4.00868	3.40148	2.85687	0.9124	4.2651	3.27919	3.49794	2.81396	4.5366	4.38485	3.72403	4.25017	3.33798	3.26224	4.27075	3.9247	4.6252	4.48307	3.65084	3.68073
Peak2488	8.41163	8.20278	6.93214	7.31434	6.39106	6.49614	6.7972	6.95435	7.2993	7.4757	7.74112	7.73155	7.9139	7.87785	7.79473	7.52977	7.92108	7.23283	8.67657	8.60626	6.62951	7.97422	7.93919	6.90896	9.12269	8.9226	8.88668	8.75193	6.68406	6.68477	7.2065	7.15824
Peak24947	5.70735	5.52986	7.50239	7.25441	5.39951	5.8106	5.00918	5.11693	5.83761	5.98206	5.26892	5.66601	5.10872	5.48583	5.06293	5.01083	4.86144	5.07147	5.23547	5.18403	5.74697	4.54724	5.10877	6.06981	4.53274	4.77611	3.91252	2.8388	5.63008	5.45543	5.06555	5.18353
Peak25128	5.49209	5.34329	6.28783	6.91048	5.98797	5.87345	4.46449	4.64166	5.85625	5.84641	5.16457	5.80471	5.07832	5.14054	3.74666	4.10188	3.93243	4.49398	2.84708	4.71473	5.57332	5.03078	4.44428	5.54633	4.69789	5.1152	3.27613	3.09239	3.44237	4.72285	4.607	4.85037
Peak2536	8.44622	8.26182	7.2372	7.05803	7.73941	7.47973	8.21746	8.47908	7.84746	7.97539	8.17983	8.20672	8.57245	8.79194	8.63189	8.74763	8.44293	8.31111	9.42022	9.09171	6.95444	8.72732	8.84575	7.0952	9.47359	9.43552	8.83795	8.98364	7.86363	7.66803	8.02535	8.01983
Peak25423	3.89627	4.17894	5.89516	5.45396	4.7668	4.07627	3.7634	4.64166	5.27001	5.17992	5.09054	4.31921	4.32807	4.50093	0.9124	2.88114	3.93243	3.50306	3.65977	4.22194	4.87393	3.99063	3.77033	4.9908	4.72874	4.29272	3.42928	3.7938	5.00649	5.10758	3.30607	3.97035
Peak25456	6.91252	6.14651	6.40769	7.16608	8.30701	8.34042	6.21435	5.65113	7.07917	6.69497	7.02079	6.79696	6.92751	7.03185	3.94881	5.33739	5.2063	5.00193	5.77357	6.05681	8.90333	4.76064	4.26404	8.78582	6.03707	6.15772	5.6384	5.1716	7.80889	7.93615	7.92883	7.7401
Peak25500	5.91942	6.1914	6.6211	6.69289	5.75551	5.27137	6.11291	6.73537	4.14388	4.67719	4.48479	4.76414	6.92325	7.00919	7.39627	6.98014	7.79968	7.85088	6.68822	6.66945	4.25713	5.67981	5.90451	4.48339	7.76501	7.60276	7.51552	7.53176	6.57579	5.80617	6.79929	6.4084
Peak25770	4.88119	5.17435	6.37864	6.61875	5.31637	5.17472	4.93162	5.03367	5.37726	4.55132	5.59738	5.34062	4.49924	4.6655	5.37104	4.94837	4.10856	4.68408	4.05566	3.89145	4.87393	4.693	4.12972	5.38392	4.72874	4.43849	4.01099	3.48784	4.69624	5.10758	4.35409	4.89651
Peak2588	8.31197	8.2827	7.97931	7.75591	7.48457	7.49977	9.28415	9.16517	7.53715	7.26594	8.79098	8.87792	8.56564	8.3828	9.05433	8.92376	8.85001	8.8441	8.46327	8.37452	7.47647	8.45503	8.39533	7.49009	10.2638	10.0565	9.43325	9.46284	8.00946	7.87158	8.65071	8.81675
Peak25886	4.88119	5.12882	6.66986	6.1771	5.19744	5.36193	4.34941	4.39614	4.4709	4.75534	4.97178	4.91921	4.49924	4.31479	4.77873	4.58712	3.49491	3.50306	4.16614	4.48957	5.09041	4.7933	3.94152	5.44012	4.90106	4.5707	2.66698	3.30465	5.39506	4.79459	4.68222	4.4152
Peak25916	4.53853	4.63684	5.41205	6.09741	4.21047	4.14655	4.08671	2.32051	4.92552	4.63646	5.81955	5.60656	4.47602	4.45663	3.74666	3.13868	3.49491	4.01458	4.61735	5.53706	5.48886	4.65793	4.23164	5.4764	3.49365	4.21379	4.55633	4.35235	5.39506	5.4106	3.92633	4.7023
Peak25941	5.61901	4.42626	6.89161	7.2046	4.99824	5.41928	3.34089	4.39614	4.81518	4.99942	4.74894	4.39194	4.80866	4.83046	3.50989	2.88114	4.95574	4.49398	4.36414	4.12016	5.67237	4.38485	3.90065	4.74466	4.22068	4.36748	4.01099	3.64929	5.55593	5.21585	4.44349	4.64932
Peak26057	3.99446	4.70064	6.37864	6.09741	5.37233	5.50122	5.08275	3.20149	4.96049	5.26231	4.48479	4.46113	4.77108	5.03947	3.94881	3.84886	4.40603	2.66944	3.49794	4.40585	5.55267	3.99063	4.26404	5.67675	4.38527	4.50613	3.42928	0.9124	5.11394	4.99046	4.82172	4.8027
Peak26068	4.53853	4.76171	5.62511	5.3659	4.385	4.95936	4.22415	3.72199	5.15409	4.59452	5.48643	5.10287	4.16286	3.94777	2.33542	3.53944	3.20931	4.49398	3.49794	4.12016	4.80555	3.35229	2.82083	4.25017	4.60111	4.72037	0.9124	3.48784	4.76391	4.79459	3.09373	3.97035
Peak26092	3.79065	3.49592	5.67379	5.17173	3.39286	3.5589	2.229	3.9232	4.42137	4.7168	4.64907	4.31921	2.59638	2.88007	2.85687	0.9124	0.9124	2.66944	4.61735	4.31687	2.55168	3.25877	2.91043	2.83398	1.68864	2.99449	2.3719	2.52027	3.99358	3.52294	3.30607	2.2957
Peak26231	6.268	6.48978	6.22394	6.15102	6.23405	6.28132	6.4265	6.27495	6.45393	6.35118	5.6498	6.11301	7.49054	7.52535	8.10662	8.16438	7.03202	6.91223	8.34639	8.19429	6.71555	6.77302	6.89583	6.56651	7.97162	7.94281	7.70862	7.84786	6.37502	5.87372	6.63952	6.50057
Peak2630	7.87745	7.87858	7.46144	7.91147	7.79154	7.42489	9.48008	9.45163	8.03485	7.9342	7.99491	8.11915	8.30108	8.3105	8.82734	8.76579	8.9099	8.86865	7.75229	7.79766	7.2959	7.27695	7.52814	7.14668	9.55399	9.48732	8.75987	8.91563	7.76026	7.69627	9.07516	8.95886
Peak2631	8.56511	8.25655	7.59365	7.80687	7.2513	7.30093	7.91017	7.99969	8.27866	8.25171	7.14454	7.24929	8.77973	8.65875	8.34541	8.45482	9.5298	9.28444	9.44209	9.19745	7.65639	7.93105	8.07424	7.97456	9.76675	9.63524	8.94921	8.92335	8.01638	7.82119	8.63197	8.43227
Peak26344	3.67634	3.98617	5.76646	5.82791	4.21047	4.33857	2.71923	3.48647	4.3168	3.66604	3.73747	3.98386	4.32807	3.77638	2.33542	2.88114	2.84459	3.50306	3.80459	4.01046	4.15022	2.7995	2.82083	4.51879	3.06423	2.7792	2.66698	2.0772	3.87492	4.19447	3.92633	3.88033
Peak26436	4.17237	4.17894	6.43616	6.79741	5.28755	4.61016	3.93437	3.72199	5.24189	5.71624	4.23126	4.81772	4.4524	4.38748	4.42359	3.35392	2.32587	4.77041	4.61735	4.48957	5.00161	4.20145	3.46586	4.48339	4.69789	4.08646	1.96547	2.0772	4.94959	4.99046	4.35409	4.47744
Peak26572	4.72011	5.52986	6.51834	6.72858	5.64635	5.91388	5.00918	4.64166	5.57038	4.89987	5.05203	4.91921	4.96653	4.89808	4.12542	3.13868	3.20931	3.86406	5.13136	5.08032	5.85209	4.54724	5.46749	5.89337	4.46091	4.33059	3.91252	3.09239	5.83204	5.4106	5.41239	4.85037
Peak26582	5.58832	5.66343	6.66986	6.56053	6.00575	6.18554	4.08671	4.75019	5.81873	5.65663	4.97178	5.10287	5.26529	5.35989	4.97432	4.21314	4.95574	4.38847	4.16614	5.23321	5.8855	5.30392	6.05891	5.72276	4.66635	5.0714	3.10312	3.30465	5.47775	5.26707	4.75368	3.97035
Peak26650	4.17237	4.34852	6.51834	6.7634	4.80806	4.2135	3.7634	4.85105	4.56507	3.8216	3.52441	3.98386	3.50361	3.88172	3.22321	3.84886	3.49491	4.15051	3.31429	2.81396	4.57827	3.25877	2.91043	4.33225	3.76019	3.08994	1.96547	2.8388	4.55044	4.39324	3.09373	4.64932
Peak26669	3.89627	4.17894	5.81065	5.53693	4.49047	4.7954	4.08671	4.25539	4.73658	4.86508	4.69988	4.16147	4.58853	3.97966	3.74666	2.88114	3.49491	3.86406	3.93575	4.48957	5.42209	4.62198	4.26404	4.65221	4.6341	4.33059	3.56688	2.52027	4.2045	5.05021	4.15637	4.05493
Peak26678	3.4146	3.49592	5.16181	5.45396	3.59951	4.61016	2.229	3.20149	2.15536	2.91549	2.96004	3.542	2.92638	3.13752	2.33542	2.88114	2.84459	2.1908	3.93575	2.49874	4.15022	1.72801	2.50469	3.55338	2.71687	2.3623	2.66698	2.8388	3.74522	4.29734	3.92633	2.80568
Peak26717	3.67634	3.6357	5.93562	6.04173	4.27107	4.55983	3.56836	4.09907	3.87434	3.96151	4.00598	4.76414	4.0724	3.88172	3.94881	3.13868	3.49491	3.86406	3.49794	3.0652	4.49367	3.43973	3.46586	4.51879	3.87639	3.8965	4.01099	3.64929	3.44237	4.64732	3.30607	4.53707
Peak26859	3.99446	4.26627	6.08698	6.1771	3.9381	4.07627	3.7634	4.39614	4.81518	3.96151	3.73747	4.16147	3.18806	2.88007	0.9124	0.9124	2.32587	3.27919	3.65977	3.61778	4.09356	3.52188	3.28369	4.11738	2.84356	3.34068	2.3719	2.8388	3.74522	4.8629	3.92633	3.97035
Peak26897	4.47246	5.21849	6.01329	6.34749	4.88719	4.65877	3.93437	3.72199	4.51876	4.3131	4.00598	3.4052	4.49924	4.86467	3.74666	4.21314	4.65183	3.27919	3.31429	2.81396	5.30341	4.24958	4.57877	5.38392	3.93105	3.7349	3.10312	3.7938	5.26137	5.62194	3.65084	3.68073
Peak27016	5.27786	5.45811	6.69363	7.0995	7.25872	7.39667	4.57096	4.52419	5.65801	5.41414	5.77306	5.41186	5.51246	5.12653	4.12542	2.55702	4.10856	4.27448	5.18436	5.32677	5.4447	4.29612	4.52649	5.28507	5.45519	5.83074	4.42071	3.48784	6.41747	5.69848	5.22455	5.83072
Peak27043	5.38897	5.38259	6.74003	5.53693	7.75525	7.90736	4.57096	4.75019	5.79959	5.46138	5.99183	5.6366	5.67342	5.35989	0.9124	3.13868	4.10856	4.77041	5.77357	4.64356	7.39191	4.50835	4.23164	7.45875	4.87375	5.17848	4.49014	5.06368	3.60212	4.72285	4.88668	4.89651
Peak27052	5.79058	5.87095	7.51579	7.63891	7.71262	7.57096	5.08275	5.53503	5.83761	5.94932	6.39618	6.15509	5.19623	5.58125	2.85687	3.53944	3.73088	4.38847	5.66606	5.97259	6.08554	5.53332	4.95952	6.0579	5.89531	6.08266	4.84783	4.44173	6.51844	6.27442	6.07168	6.00877
Peak2706	9.09031	9.02722	7.93014	7.888	8.0616	8.1633	9.11967	9.3609	8.99541	9.05192	8.58125	8.62093	9.17745	9.12971	9.67494	9.79315	9.52598	9.52271	9.62046	9.40431	7.8798	8.93641	9.00015	7.77819	9.95538	9.8572	9.4023	9.52502	8.38046	8.41527	8.63668	8.83751
Peak27108	5.11493	5.49443	5.46835	5.72556	6.94551	7.19018	3.06692	3.48647	5.81873	5.31472	5.77306	5.57589	4.89851	4.75949	2.85687	4.50245	3.20931	2.66944	2.52745	4.71473	5.35207	4.04637	3.90065	5.28507	5.47346	5.35315	3.27613	3.48784	5.11394	5.58208	4.44349	5.10722
Peak27144	5.31586	5.34329	3.34783	4.44185	6.6727	6.92955	4.46449	3.9232	5.76054	5.36529	5.77306	5.97886	5.01551	4.64594	4.77873	4.66705	4.53423	3.27919	3.93575	4.96852	5.61377	4.20145	4.09404	5.5633	5.67633	5.45881	3.91252	3.09239	6.03663	6.19744	4.44349	4.98454
Peak27145	6.268	6.48978	5.76646	6.2526	7.6631	7.76006	6.61139	6.4128	8.67718	8.85191	7.97453	7.49828	6.82168	6.84823	5.43875	5.64318	5.82048	5.95565	7.08562	6.11034	6.05651	7.05361	6.80059	6.17279	6.50458	6.8752	5.98761	5.57655	6.86364	7.00382	5.22455	5.78255
Peak27175	5.45853	5.56443	6.46407	6.5802	7.17483	7.05224	4.22415	4.39614	5.67911	5.75464	6.01198	5.88194	4.78999	4.83046	2.33542	2.10507	3.20931	4.49398	5.28482	5.64989	5.03183	4.72722	4.12972	5.32543	4.8175	4.97957	4.68016	3.48784	5.00649	5.62194	5.41239	5.10722
Peak27253	5.58832	5.63118	5.76646	5.68976	6.89873	6.57384	4.84963	4.39614	5.42803	5.23537	5.16457	5.5125	5.77152	5.38362	4.12542	3.84886	3.73088	3.69531	3.93575	4.96852	6.32339	4.7933	4.26404	6.62417	3.8195	3.67657	2.66698	3.7938	5.66577	6.02993	5.27386	4.28189
Peak27265	5.91942	6.07643	6.66986	6.41477	7.50345	7.75451	4.84963	5.70585	6.96369	6.64477	5.01247	6.11301	5.53499	5.62171	4.28234	4.10188	4.86144	5.13779	5.3787	5.75452	7.54071	6.06007	5.80978	7.71138	5.90879	5.76365	4.34771	4.52582	6.28616	6.50483	6.09925	6.83153
Peak27376	5.11493	5.56443	5.57474	5.89231	6.39106	6.29668	4.22415	4.85105	5.81873	5.6362	5.86459	5.22666	5.0936	5.05435	3.50989	4.10188	4.2651	4.38847	5.42344	5.13311	5.96576	4.29612	4.3267	6.20554	5.45519	5.35315	3.69192	2.8388	6.09011	6.37105	5.65485	5.96628
Peak27475	6.0602	6.14651	6.08698	6.27692	6.1566	6.15214	6.18132	6.73537	4.88968	4.79286	4.84228	4.81772	7.05363	6.79622	7.30868	7.7915	7.84948	7.44359	7.39683	7.79766	5.8179	6.73168	6.68682	5.82472	7.41474	7.21833	7.64204	7.77296	4.2045	4.9281	6.34935	5.80684
Peak2766	9.26278	8.94117	8.71352	8.7564	9.48731	9.61068	7.07394	7.22146	9.09871	8.77469	8.81123	8.69406	7.63029	7.81826	8.12724	7.81785	5.96314	6.54882	7.76102	8.03745	8.25653	6.68912	6.52408	8.32917	7.54981	8.02809	6.43507	6.41463	8.35339	8.73403	7.65016	7.78964
Peak27701	4.88119	4.63684	4.85848	5.2721	5.98797	5.69934	4.67002	5.34114	4.88968	4.7168	5.42757	5.34062	4.35382	4.10044	3.50989	2.55702	3.93243	5.07147	4.45364	4.12016	6.29882	4.34118	3.57502	6.10496	4.87375	5.04899	3.27613	4.60521	5.35187	5.87372	4.25868	5.39079
Peak27885	6.59547	6.82493	6.40769	6.52037	7.24383	7.2227	5.56542	5.40871	8.42304	8.33001	6.2341	6.2552	6.78929	6.73767	5.78917	5.92788	6.42412	6.06173	6.2412	6.02928	6.69687	6.03309	6.24734	7.0952	6.10888	5.72184	6.51994	6.67457	6.66657	7.23956	5.89413	5.57188
Peak27998	4.72011	4.26627	5.72087	4.82002	6.00575	5.74488	0.9124	4.39614	5.02797	5.06215	5.16457	4.16147	4.61001	4.56489	2.85687	2.10507	4.10856	0.9124	3.80459	3.45746	5.96576	3.93258	3.77033	5.90671	3.63336	3.26224	3.27613	0.9124	3.60212	3.33816	3.92633	4.4152
Peak28466	6.61081	5.63118	5.35346	5.31976	5.85697	5.99147	7.14415	6.9988	5.83761	6.12079	6.44144	6.61304	6.22356	6.46529	6.71346	6.744	7.15593	7.44359	6.68822	6.65152	6.22249	7.20628	7.20358	5.94602	7.87201	7.75199	7.40386	7.54182	3.99358	4.29734	5.41239	5.9225
Peak2851	8.64546	8.24063	8.0729	7.6295	7.53438	7.05224	9.22869	9.25952	7.77592	8.11463	8.27455	8.57521	8.79262	8.82151	9.03262	8.92376	8.63971	8.23763	8.73087	8.95587	7.62215	8.81105	8.71259	7.76726	9.42989	9.29901	9.48692	9.3923	7.61283	7.17413	7.792	7.40073
Peak2853	8.59625	8.24063	8.00803	8.23047	7.82695	7.45257	8.82068	8.4869	7.65882	7.67889	8.44717	8.28455	9.02192	8.89854	8.94239	9.07708	8.71551	8.71468	8.94125	8.95221	7.36259	8.29114	8.47972	7.58852	9.46107	9.19094	9.1831	9.16056	7.29775	7.07724	7.66867	7.70179
Peak2870	8.39401	8.16953	7.04732	6.95635	7.2953	7.07913	9.24076	8.84438	8.33948	8.34266	8.63092	8.51997	8.56427	8.60435	9.61779	9.62427	9.73909	9.78503	8.40323	8.56854	7.16613	7.59078	7.96869	7.54655	9.96346	9.89291	9.03242	8.88829	7.19171	7.07724	7.42913	7.27591
Peak28711	6.41504	6.14651	5.52253	6.41477	6.52032	6.31188	4.46449	4.94527	4.6534	5.12224	5.48643	5.6366	4.47602	4.97834	4.12542	3.70279	4.2651	4.27448	3.65977	3.27568	6.04178	4.91696	4.97905	6.02156	5.23718	5.27813	3.91252	3.9247	6.19147	6.11612	4.607	4.98454
Peak28722	6.30619	6.48978	7.61869	7.45943	7.66869	7.76559	6.33937	5.85853	6.41676	6.31311	6.97022	6.88707	6.03113	6.02748	3.50989	3.98107	5.71686	5.80083	6.59368	6.39544	6.27382	5.51392	5.21133	6.54108	6.40352	6.33447	5.33491	4.75186	6.86364	6.94227	6.30268	6.7081
Peak2878	7.7926	8.05887	7.65547	7.78162	6.8105	6.59884	7.78392	7.50954	7.74127	7.75182	8.22797	8.24616	8.46087	8.41045	8.032	8.06521	8.39344	8.19167	8.97913	9.00964	6.64908	8.29398	8.40615	6.72548	9.27863	9.14164	9.05534	8.90398	7.43835	6.81067	7.40725	7.77741
Peak2884	8.01633	8.03446	7.2372	7.2666	7.36578	7.57096	8.22558	8.24082	7.49023	7.71825	7.11691	7.52258	8.64275	8.58788	8.80831	8.59347	9.07597	8.99889	8.45791	8.65657	7.72251	8.1508	8.30763	7.89985	8.96405	8.97539	9.24671	9.27958	7.98145	7.79532	8.31109	7.95074
Peak29235	6.94918	6.97364	7.11929	7.49094	7.25872	7.21464	7.99809	8.1051	7.07917	6.91422	5.62383	6.0915	8.20616	8.11918	8.37158	8.44359	8.56717	8.69286	6.68822	6.43792	6.39468	5.30392	5.68484	6.41608	8.8708	8.80588	8.44105	8.55736	6.98149	7.39695	8.35746	8.38067
Peak29236	6.36164	6.37773	6.66986	6.1771	6.85039	6.78459	7.69317	7.0838	6.75126	6.48275	6.939	6.70085	8.03326	8.01308	7.89437	7.93484	7.49007	7.60424	7.15347	7.36337	6.39468	7.1192	7.30344	6.62417	8.39887	8.31227	7.58805	7.46987	6.98149	6.64668	8.26317	7.86668
Peak29279	5.55695	5.56443	4.2324	4.60534	5.60025	5.57875	5.75705	5.19562	5.99727	6.12079	5.30208	5.57589	6.8308	6.8311	5.78917	6.13783	6.72026	6.5243	6.81096	6.80543	6.0711	7.47532	7.64849	5.8799	6.38436	6.84957	7.30212	7.17889	5.86311	6.08796	6.76528	6.97764
Peak2934	9.11471	9.01166	7.67947	7.58153	8.00089	7.88213	9.32628	9.32207	8.13737	8.25171	8.51223	8.57908	8.91128	8.93105	9.18305	9.4471	8.30698	8.4863	8.60084	8.68329	7.27716	7.70624	8.03294	7.52941	9.99852	9.87318	9.28115	9.25533	7.8326	7.82971	8.10226	8.22732
Peak2941	8.77359	8.80346	8.21926	8.24902	7.76049	7.50639	9.48685	9.44763	7.88422	7.71825	8.34372	8.16102	8.85652	8.90162	9.46412	9.4611	9.2667	9.20955	8.82956	8.77723	7.88805	8.85599	9.04238	7.89985	10.5046	10.3385	9.78137	9.93313	8.38581	8.33971	9.26655	9.22279
Peak29546	5.89456	5.59819	5.93562	5.53693	5.69101	6.01024	7.07394	7.2401	5.94599	5.84641	5.70038	5.66601	6.89309	6.85672	5.73638	6.10965	8.1269	7.58066	6.47138	6.59633	4.69643	5.28113	5.66091	5.1567	7.29164	7.06532	6.61561	6.72844	5.98108	6.56734	7.89778	7.60825
Peak2959	8.25457	8.27751	7.94011	8.10714	7.1982	6.96842	7.27508	7.16407	6.60475	6.52777	6.94948	7.11724	8.36211	8.40467	7.95332	8.4151	8.06502	7.74878	8.20009	8.20047	6.91458	8.7991	8.5914	6.76262	8.64603	8.38987	8.62082	8.42771	6.59441	6.17084	7.36246	7.23178
Peak2969	8.143	8.05281	7.25329	7.22972	6.70569	6.74034	9.19188	9.21782	7.64817	7.99555	7.33244	7.46524	7.9139	7.85261	8.12724	8.25074	8.61833	8.1442	7.94072	8.33012	6.54848	6.22415	6.64478	6.69506	9.16258	8.79753	7.88531	7.94962	7.51851	7.35033	7.96672	8.04555
Peak29902	5.45853	5.17435	5.29237	5.45396	5.64635	5.36193	5.92614	5.34114	4.77642	5.31472	5.23497	5.22666	6.5058	6.5251	6.68591	6.8155	5.66211	5.71669	6.74211	6.91472	5.09041	6.17562	6.27911	5.61302	5.97436	6.2875	6.46962	6.67457	5.39506	5.4106	6.07168	6.54454
Peak30113	5.64907	5.45811	5.09178	5.98381	6.24905	6.32692	7.29064	7.0838	6.06291	6.28715	5.42757	6.31208	8.42519	8.35611	7.19602	7.02608	7.37578	7.53231	6.74211	6.53895	5.48886	6.00558	6.25535	5.61302	7.14571	7.05974	7.1507	7.07184	6.21573	6.00002	6.17894	6.20423
Peak30119	6.10423	5.21849	5.16181	5.11878	6.5079	6.57384	7.03751	7.64156	5.15409	4.89987	5.01247	5.41186	7.12951	7.38571	6.23191	6.27103	6.6657	6.8544	7.62426	7.62464	6.73399	7.31663	7.11399	6.76262	8.11503	7.99633	7.97819	7.51142	6.75198	6.91048	7.41823	7.62199
Peak30129	5.11493	5.42084	5.57474	5.57669	5.96997	6.0651	4.93162	4.75019	5.42803	5.31472	5.39721	5.69484	4.99937	5.06908	4.28234	3.70279	4.53423	4.15051	4.61735	4.71473	6.35948	4.38485	4.12972	6.11649	4.98002	5.17848	3.69192	2.0772	6.16679	5.05021	6.01489	5.45372
Peak30178	5.23883	5.12882	5.67379	5.72556	6.07475	5.60369	6.7972	7.10429	5.94599	5.82852	4.64907	5.41186	6.91898	7.00538	6.89286	6.43897	6.96582	6.61998	6.29027	6.39544	5.53171	6.17562	6.34811	6.00924	7.4703	7.31044	7.27308	7.08567	6.3089	5.4989	7.01722	6.54454
Peak30342	5.96789	6.4717	5.09178	5.17173	5.77638	5.76712	6.24664	5.952	4.77642	5.03113	6.67415	5.75083	6.57801	6.50364	6.50852	6.10965	7.03202	6.7735	5.87361	6.65152	4.7701	6.46524	6.30248	4.85931	6.77114	6.81025	7.11841	7.73838	4.82852	4.8629	6.58207	6.77114
Peak30355	5.38897	5.78565	5.52253	5.53693	5.75551	5.83186	4.84963	5.34114	5.32463	5.88154	5.09054	5.69484	6.83534	7.10136	7.34435	7.31222	7.53641	7.51997	6.77695	6.77262	4.5366	6.24781	6.139	5.34519	6.57387	6.29702	7.67941	7.48037	5.95248	5.10758	6.41664	5.98768
Peak30359	5.91942	5.63118	5.01816	4.68054	6.1406	5.76712	4.67002	5.11693	4.56507	4.36405	4.88676	4.65054	6.66219	6.78737	7.44638	7.52977	6.79842	7.20225	5.84103	5.08032	5.22719	6.40339	6.19002	5.20078	7.45202	7.05974	7.79967	7.91907	5.30733	5.84034	6.58207	6.97764
Peak30442	5.23883	5.21849	4.67872	4.75198	5.52822	5.23987	6.39804	5.99656	5.09242	5.28876	3.12518	3.542	6.52841	6.54099	5.8401	6.54798	6.48841	6.8544	6.63224	6.73905	4.09356	6.62733	6.51077	5.32543	6.53096	6.26828	5.69796	6.0697	6.55692	6.00002	6.41664	5.75784
Peak30526	5.58832	5.34329	6.37864	6.12446	6.80036	7.15691	5.66442	6.03978	5.18396	5.41414	5.6498	6.15509	5.80896	5.47482	4.77873	5.38526	4.86144	4.5922	5.84103	5.28075	6.22249	4.72722	4.35702	6.2163	4.72874	4.50613	3.69192	3.09239	6.90897	6.77581	5.49783	5.54324
Peak30562	4.47246	3.34016	5.85352	5.17173	5.37233	5.39089	5.28321	5.11693	4.42137	4.79286	5.54297	4.39194	4.47602	4.58559	4.12542	2.88114	2.84459	3.01008	3.10145	4.96852	6.24838	3.15821	2.82083	6.00924	3.69823	2.89141	3.27613	3.48784	5.35187	5.26707	4.25868	3.16523
Peak30665	3.99446	3.16398	4.09479	2.52034	6.10805	5.97246	3.93437	3.48647	4.4709	3.746	4.23126	4.70847	3.18806	3.4941	3.50989	3.70279	3.49491	4.01458	0.9124	0.9124	4.49367	2.7995	3.34719	4.71451	3.87639	4.40343	0.9124	0.9124	5.16478	5.31653	3.09373	3.16523
Peak3070	8.05607	8.09474	6.93214	7.24212	7.45254	7.35327	7.79488	7.58437	7.27182	7.3435	7.64768	7.77938	8.40701	8.41763	8.32769	8.35038	8.06502	8.0443	8.30523	7.8299	6.26116	8.2122	8.31912	6.15053	8.81647	8.73418	8.40582	8.33818	6.41747	6.24922	7.45068	7.44004
Peak30775	3.79065	5.38259	4.57957	5.22279	5.45239	5.23987	4.84963	2.32051	4.81518	4.59452	4.48479	4.81772	3.83545	3.62222	3.50989	2.88114	4.65183	4.01458	4.76418	4.31687	5.35207	3.67273	3.46586	5.49421	3.63336	4.21379	3.27613	3.9247	5.437	5.62194	4.44349	4.89651
Peak3080	8.21499	7.93243	8.00803	7.888	7.80683	7.93215	9.41768	8.93866	8.57971	8.61704	7.71679	7.63828	8.9305	8.88615	8.90704	9.0139	9.60782	9.46914	9.30563	9.48499	7.35665	8.07019	8.15986	7.34582	10.004	9.85961	8.87062	8.83201	8.50374	8.40959	8.14915	8.30177
Peak30904	4.60166	4.76171	5.01816	4.52594	5.22811	5.07108	4.22415	0.9124	4.3168	4.7168	3.63505	4.39194	3.83545	4.72263	3.94881	2.10507	2.84459	2.1908	3.80459	3.0652	4.7701	4.09998	4.23164	5.52917	4.8459	4.36748	3.10312	2.8388	5.7006	5.90635	4.15637	4.13471
Peak30927	5.31586	5.72584	5.41205	4.75198	6.0915	5.93367	5.45909	5.19562	3.87434	3.746	4.16009	3.98386	7.61454	7.43755	7.70152	7.56131	6.91994	6.96784	6.44994	6.23605	5.95006	6.17562	6.4282	5.49421	6.95765	6.7561	6.58442	7.20446	6.3964	6.14374	6.84884	6.62864
Peak31115	5.58832	6.23494	6.49146	6.71085	7.08576	7.2933	5.92614	6.16216	6.75126	6.7904	6.87446	7.2876	5.79036	5.9181	4.87986	4.21314	5.41954	5.07147	7.04332	6.30653	7.08227	5.18616	5.32239	7.04181	5.72287	5.52516	4.42071	4.35235	7.06395	6.4616	6.20456	6.60115
Peak31147	5.96789	5.69497	4.473	4.25708	5.89563	6.01024	5.56542	6.08174	3.5399	4.89987	4.54168	3.78043	6.84438	7.12966	4.66989	4.58712	5.71686	6.68778	6.90844	6.70467	6.39468	5.84415	6.23929	6.38782	7.45202	7.47451	8.05412	7.78994	5.00649	4.64732	6.30268	7.18626
Peak31212	4.66212	5.52986	4.3578	3.92481	6.89873	6.84851	3.34089	5.59425	5.96329	6.07601	5.16457	5.10287	6.02319	5.62171	3.22321	2.88114	3.20931	3.69531	3.49794	3.76135	5.74697	3.80872	3.28369	5.75264	5.62823	5.60402	2.90372	3.30465	5.63008	6.14374	4.52759	4.9412
Peak31240	6.93706	5.81465	5.67379	5.86047	5.98797	5.8528	7.68142	7.71	6.36566	6.94773	6.5693	6.70085	7.51054	7.65753	7.34435	7.41937	7.5665	7.48228	6.2412	6.39544	5.30341	5.82853	6.16473	5.38392	9.11545	8.89155	7.77226	7.61989	6.45871	6.41704	7.47192	7.26719
Peak31453	5.81729	6.14651	5.52253	5.89231	5.71283	5.69934	6.58638	5.80941	5.57038	5.59444	6.1817	6.11301	6.71734	6.76949	6.76703	6.79796	6.45662	6.57293	8.37509	8.61554	6.34755	9.06344	9.11454	5.72276	8.14663	8.06195	8.73169	8.71683	6.45871	6.94227	8.16228	7.77126
Peak3147	7.98137	8.21369	6.59609	6.95635	6.6727	6.5484	9.03906	8.80111	7.78566	7.95905	7.52692	7.44843	8.14167	8.25379	8.02102	7.80912	8.51413	8.49893	8.5106	8.28431	6.31116	7.7932	7.59903	6.44379	9.27344	9.13503	8.16891	7.90355	7.65778	7.17413	7.33954	7.24959
Peak3149	8.84986	8.75197	8.04545	7.69409	7.71262	7.65676	9.18773	9.04315	8.82864	8.74164	8.99696	8.99829	8.36839	8.39159	9.99975	10.0163	10.0364	9.89904	9.71778	9.8674	7.07506	8.86939	8.90798	7.36527	9.12269	9.01338	9.09182	9.13088	7.60368	7.17413	7.42913	7.21374
Peak31511	6.16784	5.49443	5.09178	5.06381	5.60025	5.62821	6.18132	6.31067	5.35119	5.31472	4.29902	4.24254	7.12951	7.0942	6.41091	7.09953	7.52113	7.5925	7.32803	7.15005	6.0711	5.4743	5.42548	5.95889	7.58379	7.4534	7.34926	7.30241	6.8009	6.62725	7.07388	6.99886
Peak31518	5.49209	5.84307	5.76646	5.98381	6.48274	6.61117	5.28321	5.19562	5.91076	6.06077	6.58283	6.3846	5.46631	5.02443	2.85687	3.84886	4.86144	5.53205	4.16614	3.45746	5.91814	4.46837	4.49961	5.98429	4.8459	4.95567	4.18936	3.9247	5.95248	5.90635	6.25445	5.98768
Peak31601	4.66212	5.38259	4.09479	3.79392	5.1013	4.9201	6.33937	5.80941	5.5928	5.67677	4.79637	3.98386	5.82732	5.3718	6.74049	7.04107	7.79968	7.76979	6.72437	7.21254	5.06142	5.79678	5.63657	5.1567	6.15485	5.72184	7.02859	7.20446	6.09011	6.19744	5.61718	6.50057
Peak31690	8.00477	8.2723	7.47522	7.29067	9.01464	9.04441	6.98109	6.37955	7.87055	7.65373	7.66686	7.77938	6.62072	6.78737	6.89286	6.10965	6.54996	6.81452	7.16666	6.97365	8.44457	6.34973	5.92474	8.54064	6.97696	7.16738	5.93909	5.49591	8.13556	8.29117	7.1284	7.20464
Peak3173	7.68083	7.41313	6.80695	6.7634	6.93628	6.89969	8.49772	8.32177	7.44173	7.75182	7.93816	7.95032	7.83451	7.83124	8.4878	8.16438	8.08594	7.62745	8.7832	8.51996	6.78793	8.06355	8.18521	6.73298	8.93966	8.7254	8.85111	8.81136	7.09043	7.20066	7.5032	7.66244
Peak31863	5.64907	5.08179	5.35346	4.82002	5.39951	5.141	7.2111	7.27666	5.52448	5.59444	3.63505	5.05912	6.64678	6.86936	6.34195	6.54798	5.91714	5.95565	6.86053	6.89961	5.57332	5.94895	5.17795	5.4029	6.53096	6.64874	6.43507	6.76326	6.14168	6.05924	6.09925	5.75784
Peak31872	6.16784	5.66343	4.85848	5.06381	5.39951	5.10646	8.14227	7.74955	5.12358	4.99942	6.05146	5.6366	5.30519	5.32353	6.94027	6.54798	8.85611	8.82416	9.14828	9.14395	5.35207	5.71421	5.77677	5.08794	6.29484	6.08266	7.70862	7.38298	3.87492	4.72285	4.82172	5.45372
Peak31886	5.55695	5.87095	5.16181	5.31976	5.45239	5.8106	7.66957	7.66933	5.79959	5.93267	5.54297	5.10287	6.7799	6.82246	7.2905	7.44213	6.98823	7.43046	6.68822	6.37373	5.72868	6.15074	6.23929	5.24354	7.40527	7.39259	7.48207	7.69395	6.35331	5.45543	6.71272	6.1672
Peak31896	7.22304	6.78157	5.97498	5.79459	6.62751	6.04705	8.62592	8.34778	7.03081	6.7048	6.92844	6.84914	7.59326	7.93106	7.2905	7.26191	7.47429	7.821	7.17974	7.18787	6.18275	5.94895	6.31019	6.22697	8.04358	7.98755	7.49051	8.0727	6.89402	6.48338	8.03251	7.78964
Peak32208	4.82949	5.30288	5.01816	5.45396	4.7243	4.61016	7.27508	7.10429	4.14388	4.3131	3.92208	2.88324	5.39419	5.52902	5.14638	4.66705	4.10856	4.49398	7.51502	7.08473	4.84015	4.82523	4.52649	4.7742	6.14349	5.86954	5.7829	5.57655	4.55044	4.64732	5.72737	5.54324
Peak32253	5.23883	4.98284	5.29237	5.65305	5.1013	5.33237	7.03751	6.83682	2.80122	3.39379	3.52441	3.25301	6.18138	5.97383	6.19328	6.29626	7.45833	7.50751	5.7028	4.71473	4.3077	4.29612	4.6292	4.85931	6.48673	6.64874	6.80337	6.7107	5.35187	5.58208	6.07168	6.24033
Peak32311	4.72011	4.26627	5.01816	4.44185	5.03342	5.23987	6.90224	6.83682	3.7172	3.746	4.36368	3.98386	5.48957	5.53962	5.22524	5.60328	7.03202	6.5243	7.605	7.11122	4.65812	4.72722	3.46586	4.33225	6.52222	6.11531	6.22864	6.04159	5.66577	5.4106	6.01489	5.59997
Peak32317	5.79058	5.17435	5.01816	4.88497	5.28755	5.20766	6.63597	6.81212	4.6534	4.55132	5.23497	4.81772	6.15982	6.15002	6.19328	6.02163	6.84827	7.10641	5.80769	5.37136	5.76504	5.25797	5.45363	5.26446	6.22115	5.94414	6.50336	6.92579	5.59348	5.58208	5.82973	6.10981
Peak32334	6.65586	6.14651	6.57063	6.43652	5.66885	6.10055	7.58375	7.77534	5.21322	4.967	4.23126	3.98386	7.23289	7.34103	8.12724	8.19151	7.76118	7.88015	7.50467	7.47973	5.85209	5.76432	5.87362	6.35899	6.67981	6.79018	7.42161	7.71188	6.93842	6.86144	6.78239	6.62864
Peak32360	5.38897	4.57005	5.09178	4.82002	4.84817	4.87973	6.6839	6.56841	4.99463	4.46076	4.36368	4.24254	5.94128	5.98936	6.19328	5.71981	6.57978	6.75254	5.7028	6.23605	5.27845	4.15163	4.93972	4.80314	6.64803	6.6187	6.70531	6.76326	5.83204	5.84034	6.41664	6.02955
Peak32364	5.76337	5.03317	5.01816	6.2526	5.95174	6.15214	7.79488	7.58437	5.7802	6.10602	6.1638	5.75083	7.30338	7.22125	7.99881	7.80912	7.30615	7.171	7.21826	7.53945	6.15564	6.33876	6.29473	5.82472	7.05777	7.25783	7.3585	7.12636	6.8009	6.48338	6.84884	6.84331
Peak32429	5.49209	5.66343	5.76646	4.75198	5.37233	5.0348	6.90224	6.47707	5.37726	5.48443	5.74924	5.34062	5.9991	6.04988	6.44418	6.02163	6.35682	5.95565	6.38367	6.35167	4.40373	6.08656	6.12158	4.37157	6.5823	6.65615	5.54418	6.34735	3.74522	4.9281	5.36768	5.87734
Peak32598	5.38897	5.52986	4.77143	4.82002	4.84817	4.33857	6.4265	6.59761	4.4709	4.50676	3.63505	3.542	6.16704	6.12914	4.97432	5.60328	7.34139	6.93101	5.18436	5.02551	5.06142	4.46837	4.23164	4.9908	5.72287	5.76365	6.14558	6.54045	4.2045	4.08352	5.36768	5.10722
Peak3261	8.39844	8.30838	7.31589	7.81519	6.93628	7.11422	8.28893	8.17455	8.24726	8.21435	8.01998	8.23149	8.7011	8.94206	8.33658	8.50974	9.02812	8.87835	9.09061	8.96678	6.83994	7.77296	7.71962	7.05384	9.46564	9.43121	9.40006	9.24612	7.34249	6.87797	7.14171	6.7956
Peak32646	5.70735	6.41605	6.01329	5.95395	5.81724	5.72229	7.10948	6.73537	5.79959	5.71624	5.26892	6.0915	6.23048	6.39707	6.37684	6.8155	7.79968	7.3767	6.92407	6.23605	5.55267	6.03309	5.84205	5.42163	6.7109	6.48358	6.95736	7.29052	5.437	5.93825	6.94311	6.65562
Peak32806	6.268	5.95148	5.72087	5.65305	6.36375	6.16894	7.65761	7.66933	6.56	6.71457	6.86341	6.78362	7.99726	8.19811	7.42987	7.75559	7.78696	7.72747	6.63224	6.95914	5.4447	6.21217	6.35558	4.8866	8.27176	7.93369	8.32324	8.38364	6.98149	7.1056	7.03159	6.7956
Peak32872	5.49209	5.08179	4.09479	4.44185	4.14716	3.84148	6.66013	5.952	3.7172	3.746	4.48479	4.24254	4.82709	4.15715	4.42359	4.31627	3.93243	4.15051	4.95951	5.02551	4.57827	5.13622	5.5349	4.16304	5.29999	5.17848	5.54418	5.5368	4.47153	3.83127	4.88668	4.35011
Peak32960	4.53853	4.26627	4.94054	2.83889	4.32918	4.7954	6.14752	6.16216	5.29758	5.26231	4.59639	4.31921	6.63641	6.72382	6.11277	5.92788	5.28095	5.00193	6.61309	6.43792	5.39913	5.84415	6.05891	5.36469	5.81167	5.47569	5.60768	5.98367	5.06122	5.26707	6.816	6.14833
Peak33026	5.61901	5.75605	5.01816	5.17173	5.45239	5.33237	6.58638	6.56841	4.96049	4.36405	5.42757	4.65054	6.70747	6.32546	5.50341	6.13783	7.58131	6.96784	5.90547	5.78777	5.17404	5.64456	5.49484	5.1567	6.51343	6.34368	7.24345	6.32421	6.37502	5.73528	6.45981	6.45522
Peak33036	4.77585	4.93068	4.77143	5.68976	5.60025	5.20766	6.88183	6.27495	5.57038	5.34023	4.74894	4.46113	6.61016	6.72845	5.6246	5.07068	7.32388	7.15512	6.49249	5.97259	5.67237	6.64526	6.69861	5.54633	6.28454	6.49189	6.41748	6.27678	5.86311	5.96947	6.20456	6.3435
Peak33044	5.6785	4.34852	5.29237	5.11878	5.34462	5.20766	6.27822	6.50817	5.02797	5.55144	4.48479	3.542	6.1885	5.98162	6.74049	6.744	6.51952	5.99188	6.86053	6.35167	5.35207	5.96332	6.27911	5.36469	5.8817	5.58859	7.28283	7.73838	6.09011	5.26707	6.01489	5.96628
Peak33064	5.35288	4.98284	5.16181	4.25708	4.80806	5.20766	6.70729	6.37955	3.6314	3.746	4.08515	2.88324	6.23048	6.38538	6.44418	6.27103	5.96314	5.67271	5.18436	5.72048	5.76504	4.65793	4.35702	5.51179	6.04929	6.10451	5.37197	4.68042	5.59348	5.21585	6.20456	6.30993
Peak33093	5.35288	5.38259	4.94054	5.79459	5.34462	4.61016	6.84014	6.4128	5.35119	5.06215	5.23497	5.05912	6.28461	6.15691	6.11277	6.50536	6.51952	6.28254	6.574	6.4587	4.69643	5.87488	6.04049	5.24354	6.38436	5.89484	7.61915	7.61989	5.83204	6.24922	6.43838	6.18584
Peak33118	6.39746	5.87095	5.89516	6.04173	5.62349	5.52753	6.88183	6.47707	4.60992	4.82943	5.16457	5.26566	7.70906	7.56733	7.8203	8.03558	7.13601	6.59665	7.83725	7.70507	6.63933	6.76485	6.56974	6.76994	6.07342	6.07162	7.40386	7.21707	4.38798	4.48307	5.86229	5.65454
Peak33306	7.32881	6.93458	6.74003	7.2666	6.72727	6.5484	7.6088	7.2585	6.70063	6.62419	6.47085	6.55138	7.32613	7.29493	9.04352	9.28655	8.58197	8.6651	8.04441	7.65195	6.27382	6.37143	6.39959	6.35899	8.66995	8.63079	8.71018	8.84018	7.48897	7.20066	7.33954	7.28457
Peak3337	8.22499	8.21369	6.76269	7.13982	6.89873	6.59884	7.77289	7.44675	7.37873	7.41711	6.939	6.41954	8.03917	7.9785	7.99881	7.63233	8.72887	8.40136	8.81287	8.83398	7.02352	7.56277	7.36391	7.1068	8.96727	8.7992	8.26544	8.2611	7.26326	7.18746	7.74916	7.84341
Peak33388	3.89627	4.93068	3.77104	4.0445	4.5404	4.4535	6.58638	6.34552	3.5399	4.20535	4.79637	5.14534	4.86324	4.58559	0.9124	2.88114	6.74679	6.22283	6.11068	6.21177	4.03453	5.81275	5.73154	4.44709	6.19939	6.44986	5.60768	5.95381	4.2045	4.64732	4.88668	4.9412
Peak33465	5.38897	5.17435	4.2324	4.35247	4.92517	4.55983	6.7303	6.73537	3.7172	3.39379	3.83283	3.98386	6.07019	6.01236	6.23191	5.33739	5.2063	5.13779	4.83229	4.31687	5.4447	5.41275	5.03609	5.24354	5.64444	5.61929	6.18771	6.25246	5.39506	4.39324	4.94882	5.06748
Peak33486	5.73563	5.95148	5.67379	5.65305	5.62349	5.17472	7.03751	6.81212	5.47706	5.67677	4.74894	5.26566	7.09585	7.34103	7.91824	7.97442	7.25164	7.27752	6.05497	5.49739	5.78287	5.25797	5.67292	5.45838	6.66401	6.57245	5.91421	5.95381	5.7006	6.22356	6.76528	6.69516
Peak33594	4.47246	4.17894	3.77104	4.75198	4.385	5.07108	6.11291	6.27495	2.62309	3.05236	2.77041	2.88324	6.02319	5.79972	5.50341	5.89523	5.35192	5.48193	4.16614	4.90917	3.97292	3.04935	3.77033	4.33225	5.61184	5.55723	5.2176	5.27196	5.16478	4.8629	6.12631	5.94455
Peak33657	4.77585	4.49997	3.94225	5.41061	4.92517	4.61016	6.24664	6.50817	4.2039	4.63646	3.92208	3.78043	5.83642	5.3718	5.88928	6.1926	7.50569	7.0898	5.33253	5.13311	4.97074	5.59002	5.52167	4.80314	5.8541	6.45836	5.96355	6.49972	5.76782	4.79459	5.61718	6.00877
Peak33682	4.93109	5.03317	3.34783	4.0445	5.1013	5.0348	6.66013	6.56841	3.79799	4.02654	4.29902	3.78043	4.80866	5.14054	5.88928	5.07068	5.48413	5.95565	6.08309	6.18708	5.67237	6.34973	6.68089	5.59663	8.86391	8.90716	7.50723	7.09936	5.59348	5.77116	4.44349	5.06748
Peak33760	5.23883	5.03317	5.57474	4.44185	4.80806	4.61016	6.61139	6.50817	4.81518	4.59452	3.92208	4.5271	6.19558	6.26932	6.07076	6.36938	6.84827	7.03879	6.59368	6.5193	5.63357	6.0194	5.83137	5.01571	5.50932	5.66414	6.56857	6.15088	4.82852	5.16274	5.61718	5.87734
Peak33769	5.42417	4.98284	5.57474	5.06381	4.0113	4.00229	5.88569	6.44529	3.22145	3.746	4.42552	3.4052	6.03113	5.94225	5.50341	5.47647	7.1158	7.32086	4.89731	4.78252	4.65812	4.54724	4.70166	4.6837	5.14891	4.85583	6.63095	6.59946	5.26137	4.29734	4.82172	5.75784
Peak33801	5.02596	5.45811	4.57957	4.44185	4.7243	4.70578	6.66013	6.12251	4.37005	4.55132	5.23497	4.86936	4.91582	5.12653	5.6246	5.64318	5.60519	6.09543	4.76418	5.18403	4.49367	5.28113	5.25998	4.02134	6.27417	6.03795	6.58442	6.30069	4.55044	5.21585	5.27386	5.75784
Peak33846	6.0602	5.78565	4.67872	4.15479	4.88719	5.10646	6.50866	6.23832	5.27001	5.6362	5.6498	5.54454	6.69753	6.62788	6.74049	6.83284	6.87256	6.87394	6.1904	5.88315	5.39913	5.57137	5.49484	5.85257	6.34526	6.44986	7.41276	7.58139	5.55593	5.45543	5.72737	5.51402
Peak33954	6.01479	5.12882	4.85848	5.45396	4.92517	4.95936	6.81883	6.37955	4.51876	4.55132	3.40401	3.542	5.64264	5.83455	5.56528	5.79256	7.35868	7.24788	5.23547	4.71473	4.65812	4.82523	5.07289	4.62	6.69544	6.60345	6.39967	6.61861	5.7346	5.90635	5.45574	4.7023
Peak3405	8.23985	8.09474	6.97156	7.45943	6.84052	6.75153	8.37902	8.24082	7.88875	7.90465	6.82977	7.08497	7.14421	7.47111	6.15359	6.29626	8.28905	8.11166	8.51576	8.67444	6.38304	8.01614	7.90653	6.5915	8.84301	8.65688	9.16477	8.79883	7.26326	6.79335	7.65016	7.19548
Peak34102	6.268	6.5427	5.09178	5.17173	6.33592	6.13515	7.24345	7.14441	5.06056	4.89987	4.69988	3.66636	7.70163	7.56474	7.63105	7.58196	7.96692	7.58066	5.77357	6.13637	5.63357	4.7933	4.35702	5.81059	8.00335	7.73809	6.39967	6.86296	5.98108	5.84034	7.16797	7.30175
Peak34140	5.55695	5.21849	5.52253	5.41061	5.19744	5.36193	6.24664	6.31067	3.87434	4.26025	4.69988	3.88585	5.79969	6.12211	7.25345	7.34883	6.74679	7.10641	7.65267	7.53945	6.37131	6.16323	6.23929	6.04589	6.45952	6.16813	7.37682	7.349	6.16679	6.08796	5.61718	6.09016
Peak34195	4.93109	4.57005	5.52253	4.44185	4.92517	5.3022	5.96548	6.27495	4.60992	4.967	4.42552	3.78043	6.88873	7.10849	6.91676	6.48357	6.77284	7.23283	5.96714	5.85205	6.22249	5.32636	5.12638	6.28941	6.23191	5.99181	6.6001	6.17696	5.11394	5.16274	5.98564	5.85422
Peak3421	7.81263	7.69602	6.91201	7.11307	7.01734	6.84851	8.31198	8.47121	7.92006	8.03505	7.74112	7.49828	7.69165	7.74471	8.46367	8.81895	8.67466	8.36731	8.85015	8.36354	6.93066	7.76069	7.79567	6.89565	8.81289	8.4614	8.71018	8.7777	6.75198	6.52597	6.65817	6.73365
Peak34264	5.42417	5.49443	5.81065	5.2721	4.7243	5.07108	6.24664	6.56841	4.77642	4.82943	5.09054	5.14534	6.87557	6.85672	6.07076	6.27103	6.74679	5.32014	6.02628	5.37136	5.46695	5.08447	5.27584	5.58006	6.41301	6.11531	5.69796	5.98367	3.87492	4.79459	5.61718	5.32497
Peak34272	5.45853	5.30288	4.57957	4.68054	5.31637	4.70578	6.11291	6.73537	4.56507	4.50676	4.79637	3.88585	6.52841	6.57741	5.14638	5.23657	6.57978	6.79415	5.50894	5.02551	4.61875	5.08447	4.87862	4.8315	6.88455	6.66352	7.06293	7.08567	6.16679	5.69848	5.82973	5.59997
Peak34515	5.31586	5.56443	4.3578	3.92481	5.19744	4.83818	6.27822	6.16216	4.88968	5.34023	4.42552	3.88585	6.3747	6.49278	5.8401	5.99106	7.07452	6.66553	6.13775	5.64989	5.37579	5.05787	4.8148	5.64524	6.23191	6.40656	5.91421	5.61524	4.89033	6.05924	6.17894	5.87734
Peak34591	5.94386	6.39702	4.57957	4.15479	5.1661	5.8106	6.6839	6.65431	5.06056	5.36529	4.29902	4.07547	7.87695	7.81826	8.18741	7.74648	7.81229	7.63891	4.95951	5.13311	5.00161	4.09998	4.23164	5.01571	6.78581	6.70699	6.18771	6.41463	5.06122	4.48307	6.43838	5.94455
Peak34602	5.76337	5.72584	3.5757	4.44185	5.47811	5.33237	5.88569	6.5386	6.09465	6.274	6.26801	6.74283	6.72714	7.15741	6.91676	6.90017	7.83719	7.56873	7.63379	7.87696	5.67237	5.73111	6.06803	5.61302	7.11118	7.08192	7.09648	7.02956	5.51737	5.58208	5.89413	5.9225
Peak34615	5.31586	5.63118	5.16181	5.00664	5.34462	4.50766	6.75294	6.78699	4.85291	3.8933	3.63505	4.31921	5.85443	5.87693	6.79309	6.41615	6.35682	6.42182	6.44994	6.37373	5.51045	4.20145	3.72403	5.58006	6.3253	6.62627	6.41748	5.89217	5.11394	5.21585	5.41239	4.64932
Peak34633	5.89456	6.14651	5.09178	4.88497	5.34462	5.41928	6.45441	6.56841	4.42137	4.20535	4.29902	4.16147	6.44174	6.21091	7.42987	7.27466	8.26173	8.23007	4.36414	2.49874	3.90846	4.09998	3.85855	3.74779	6.73378	6.2488	7.12926	7.3142	6.35331	6.29919	7.04583	6.85499
Peak34639	5.64907	6.16913	4.67872	5.49604	5.37233	5.07108	6.50866	6.16216	6.20052	6.56063	6.1638	6.33056	6.67238	6.64268	7.2905	7.59217	6.91994	7.33502	5.90547	6.28342	4.69643	5.89	5.90451	5.08794	7.24992	7.10377	7.06293	7.51142	5.437	4.99046	6.84884	6.29284
Peak34674	4.33034	4.34852	3.77104	4.44185	4.385	3.5589	6.00377	6.31067	4.26148	3.96151	4.16009	4.16147	5.10872	4.72263	5.68158	5.52	6.98823	7.13907	5.54986	5.91358	4.49367	4.04637	3.98123	4.11738	5.32033	5.1577	5.37197	5.36577	4.69624	4.39324	4.15637	4.75338
Peak34733	5.81729	6.45339	5.29237	5.06381	5.1661	4.83818	6.45441	6.27495	5.18396	5.06215	5.26892	4.76414	6.53401	6.66219	4.42359	5.43159	7.44219	6.73128	6.11068	6.28342	5.22719	5.39163	5.14378	5.06426	6.48673	6.40656	7.28283	7.22958	6.19147	5.73528	6.32621	6.14833
Peak34785	5.15743	5.59819	3.77104	4.82002	4.96217	4.75129	6.07744	5.75856	5.06056	4.46076	4.36368	5.18658	6.79862	6.50903	6.62917	6.41615	5.91714	4.85182	5.01911	5.91358	5.98129	5.62661	5.94469	5.58006	6.01231	5.67878	5.83687	6.12433	4.89033	4.8629	5.17348	5.62751
Peak34840	4.97931	5.34329	4.67872	4.75198	5.37233	4.83818	5.80122	6.12251	4.37005	4.36405	5.95065	5.97886	7.04189	6.89019	6.41091	6.16548	5.91714	6.5243	7.14015	6.95914	5.17404	6.41388	6.49733	4.9908	5.93538	6.01507	6.56857	6.43638	6.00912	6.24922	5.53872	5.7327
Peak34888	5.99153	5.52986	5.76646	5.49604	5.42619	5.10646	6.27822	6.34552	4.69559	4.36405	4.23126	4.16147	6.92751	7.02057	6.41091	6.66875	7.19498	7.40383	5.80769	5.41461	4.61875	3.93258	4.3267	4.93965	7.0758	6.98521	6.88242	7.4052	6.35331	6.27442	7.21911	6.83153
Peak34950	5.11493	4.70064	4.2324	5.45396	5.39951	5.33237	6.6839	6.12251	4.77642	5.23537	4.00598	3.88585	6.64678	6.48733	7.15642	6.78019	7.09531	7.24788	6.77695	7.05775	5.35207	5.03078	5.14378	5.13415	7.12278	6.81688	6.81685	7.01519	5.47775	5.54109	6.17894	6.1292
Peak34979	5.58832	5.66343	4.09479	5.11878	5.1013	5.27137	6.84014	6.62624	5.06056	5.34023	4.16009	4.16147	6.15982	6.30699	6.11277	6.21922	7.76118	7.66156	5.18436	5.32677	4.97074	4.65793	4.01985	4.40983	7.35204	7.21332	6.1668	5.95381	5.89352	6.17084	5.53872	5.7327
Peak35021	4.53853	4.70064	5.41205	4.44185	4.6805	4.55983	6.7972	6.76141	3.6314	4.0887	3.40401	4.16147	5.58982	5.24794	4.97432	5.47647	5.66211	5.58048	6.08309	5.72048	5.42209	5.16141	4.79288	4.96545	6.52222	6.40656	6.41748	6.56039	5.30733	4.72285	5.32154	5.51402
Peak35027	5.55695	5.12882	5.62511	4.44185	4.99824	5.3022	6.4265	6.23832	4.2039	3.8216	3.73747	3.25301	6.90609	6.92289	6.44418	6.41615	6.21198	6.28254	4.53785	4.78252	5.48886	3.80872	4.55287	5.32543	6.63188	6.46682	6.41748	6.27678	4.6252	5.36433	5.82973	5.68107
Peak35059	6.03767	5.69497	4.67872	4.35247	5.57664	5.07108	7.58375	6.97675	5.32463	5.17992	4.48479	4.39194	6.75616	6.87773	6.37684	6.29626	6.32195	6.42182	5.62836	5.23321	5.37579	4.29612	4.55287	5.82472	6.94463	6.78343	7.09648	7.01519	6.26307	6.00002	6.54246	6.30993
Peak35087	5.11493	4.98284	5.72087	4.9471	5.06776	5.27137	5.88569	6.4128	5.21322	5.86408	4.29902	4.59015	6.29123	6.09365	6.74049	6.46144	6.89645	6.89321	6.2412	6.39544	5.30341	5.03078	4.91964	5.24354	6.46865	6.45836	5.98761	6.61861	5.51737	5.66072	6.32621	6.10981
Peak35107	5.15743	5.38259	3.34783	4.25708	4.5404	4.14655	5.84407	5.59425	4.56507	4.36405	3.73747	4.91921	4.73248	4.38748	5.22524	4.21314	4.2651	3.50306	5.01911	4.22194	4.57827	6.06007	5.85265	4.16304	6.15485	6.00349	6.36338	6.09727	4.47153	4.48307	5.41239	5.2909
Peak35236	5.19871	5.87095	4.77143	5.22279	5.25813	4.99758	6.18132	5.70585	4.96049	4.79286	5.01247	5.10287	5.94128	5.87693	6.89286	7.05591	8.03306	8.10341	7.45176	7.85362	5.78287	6.40339	6.09505	5.99682	5.69201	5.9197	6.77603	6.76326	5.35187	5.45543	5.45574	5.39079
Peak35332	5.38897	5.2613	4.09479	4.75198	4.63531	4.99758	6.14752	5.85853	3.79799	4.26025	4.42552	4.81772	6.15982	5.93424	5.73638	6.24536	6.00771	5.99188	5.96714	6.39544	4.87393	3.99063	4.09404	4.80314	6.30507	6.30647	6.43507	6.59946	4.2045	5.4106	5.89413	5.68107
Peak35451	6.01479	5.17435	4.67872	5.31976	5.13407	5.27137	6.7972	6.08174	3.7172	3.39379	3.83283	2.35594	6.59418	6.42017	5.73638	6.16548	7.15593	6.33988	3.31429	4.64356	4.03453	4.50835	4.47221	4.44709	6.66401	6.51653	6.84344	6.84682	5.7006	5.73528	5.98564	5.9225
Peak35474	5.35288	4.87654	4.85848	3.79392	4.7668	4.2135	6.21435	5.75856	3.6314	3.8216	3.83283	4.07547	6.31744	6.72845	6.59994	6.13783	7.25164	6.8346	6.36088	5.37136	4.73374	3.43973	3.52153	4.29181	5.82595	5.52516	6.61561	6.83049	5.51737	5.31653	5.61718	5.70712
Peak35543	5.49209	4.82028	6.40769	5.92346	5.83724	5.83186	6.45441	6.62624	4.4709	4.89987	5.62383	5.80471	6.58342	6.5671	7.00858	7.34883	7.17559	7.15512	7.05756	7.08473	5.55267	6.2595	6.38507	5.59663	7.06981	6.70699	7.43915	7.09936	6.3964	5.96947	6.60147	6.51538
Peak35548	6.268	6.05229	5.62511	5.68976	5.95174	5.69934	6.48179	6.73537	6.20052	6.30019	5.81955	5.47973	6.63641	6.56191	6.11277	6.16548	8.4348	8.37419	5.73862	6.13637	5.55267	6.44492	6.68682	5.52917	6.80034	6.80359	6.90783	7.25426	6.37502	5.90635	7.47192	7.12002
Peak3574	8.65659	8.40202	8.00803	8.16687	7.05196	6.79544	9.3225	9.17489	7.99339	7.90891	8.27872	8.50379	8.66459	8.82692	8.63909	8.59855	7.78696	7.56873	8.59109	8.71385	6.70624	9.38068	9.56759	6.92871	11.498	11.326	10.0517	9.97272	8.29769	8.25998	8.78402	8.77432
Peak35805	5.07113	5.95148	4.77143	4.60534	4.08086	4.87973	6.04108	5.85853	4.69559	4.82943	2.26844	3.98386	5.94128	6.12914	6.44418	6.43897	6.13372	5.95565	5.87361	5.61326	4.73374	4.7933	4.57877	4.51879	4.92787	4.77611	7.00524	6.83049	5.437	4.9281	5.17348	5.18353
Peak35858	5.55695	5.97735	4.3578	5.00664	4.7243	4.3972	6.21435	5.80941	5.02797	5.41414	3.63505	4.31921	6.23735	6.08645	6.62917	6.91653	6.63763	6.66553	6.05497	6.16195	4.7701	5.62661	5.09094	4.51879	5.17149	4.80318	5.81014	6.32421	5.35187	5.4989	5.98564	5.25599
Peak35886	5.35288	6.07643	5.93562	5.92346	5.69101	6.10055	7.17802	6.95435	5.29758	5.86408	4.84228	5.05912	7.80705	7.78751	6.81869	7.04107	7.65317	7.88978	5.73862	6.41684	5.61377	4.20145	4.57877	5.67675	7.75759	7.75889	5.29686	6.04159	5.26137	5.31653	7.11496	6.75875
Peak35932	4.60166	5.56443	4.67872	4.44185	5.13407	5.39089	6.11291	5.952	4.77642	4.0887	5.74924	5.14534	6.42377	6.54625	6.5701	6.68794	6.91994	6.66553	5.33253	6.13637	4.7701	5.28113	5.46749	5.04019	6.84306	6.69984	6.50336	6.74596	5.51737	5.21585	6.54246	6.09016
Peak35954	4.25356	4.57005	5.09178	3.6494	2.66719	3.33195	5.51323	5.34114	4.14388	4.20535	3.63505	3.4052	4.4524	4.26417	5.56528	5.52	4.86144	5.00193	6.02628	6.23605	4.40373	5.03078	5.50831	3.48194	4.66635	3.99469	5.17627	5.45382	4.94959	4.64732	5.06555	4.28189
Peak35956	5.35288	5.12882	4.09479	4.0445	3.7791	3.75354	5.71148	5.47326	3.7172	3.2894	4.08515	3.542	5.67342	5.69936	5.43875	5.47647	5.12754	5.20118	5.23547	5.02551	4.35653	5.28113	4.79288	4.65221	5.36017	5.1152	6.32615	6.78037	4.69624	4.19447	5.27386	5.35826
Peak35961	6.14695	5.69497	3.5757	4.68054	6.02332	5.33237	6.86114	6.47707	5.24189	5.61547	3.73747	4.16147	7.08064	6.97451	7.03065	7.16943	8.13696	7.84099	6.3142	7.24877	5.57332	6.22415	6.29473	5.44012	7.46119	7.07088	8.08229	8.23033	6.98149	6.66585	7.47192	7.09067
Peak35987	6.54846	6.00277	6.05061	5.3659	6.39106	6.42803	7.00014	5.75856	10.2515	10.3884	6.1638	6.0475	5.72331	5.39534	2.85687	4.81462	6.98823	6.91223	4.2686	5.08032	6.49541	5.03078	4.72502	6.28941	5.81167	5.89484	5.69796	4.88484	6.33128	6.66585	6.27877	6.07024
Peak36026	6.71382	6.37773	5.57474	6.04173	6.30754	6.42803	6.45441	6.20074	8.73366	8.38912	5.81955	5.5125	6.16704	6.48185	3.74666	3.98107	5.04421	5.20118	5.62836	4.64356	9.08125	5.18616	4.79288	9.12646	6.48673	6.00349	3.69192	3.7938	6.76847	7.06286	5.61718	5.85422
Peak36033	4.47246	5.69497	5.41205	5.53693	5.66885	5.72229	4.46449	5.19562	8.29581	8.42227	5.48643	4.81772	4.84528	4.70384	0.9124	3.84886	5.12754	4.38847	4.2686	4.71473	5.69139	5.39163	5.03609	5.76735	5.0054	5.09347	2.90372	2.8388	5.35187	4.8629	4.88668	5.39079
Peak36042	5.31586	5.17435	5.01816	5.49604	5.64635	6.28132	4.34941	4.52419	8.14496	8.08859	4.54168	4.70847	4.89851	4.52257	4.12542	3.84886	3.93243	4.85182	5.13136	4.78252	5.46695	3.87202	3.07272	5.45838	4.38527	5.17848	3.69192	2.8388	5.16478	5.36433	5.12053	5.48418
Peak36047	5.70735	5.92513	6.78499	6.39269	6.27859	6.65949	5.88569	7.18345	8.05916	7.87012	5.67531	6.0475	5.9991	6.03499	5.06293	5.18338	4.53423	4.68408	6.21603	6.47919	6.59966	5.03078	5.49484	6.6561	5.05485	5.63439	4.61959	3.9247	7.52823	7.49666	6.20456	5.85422
Peak36125	5.38897	5.2613	5.29237	5.57669	5.64635	6.26579	4.46449	5.59425	7.45401	7.42902	4.64907	5.05912	5.03147	4.6655	0.9124	2.88114	4.65183	4.5922	4.45364	4.84725	5.4447	5.32636	4.748	5.51179	4.72874	4.50613	3.69192	4.44173	4.89033	5.62194	4.94882	4.5943
Peak36175	5.15743	4.93068	5.93562	5.06381	4.7668	4.4535	3.06692	2.83768	6.85677	6.61379	5.77306	5.66601	3.63757	4.01084	2.85687	3.98107	4.2651	4.85182	3.80459	4.78252	4.35653	3.15821	2.23292	4.51879	4.42359	4.13019	1.96547	2.8388	3.44237	3.96306	3.48933	4.35011
Peak36234	4.25356	4.08585	3.34783	3.30475	3.59951	4.2135	5.28321	4.25539	3.33616	4.14823	3.40401	3.25301	4.0409	4.45663	4.42359	4.81462	4.65183	4.49398	3.49794	4.01046	3.44253	4.09998	4.57877	3.91825	5.56149	5.38924	4.89962	4.94697	3.74522	2.86758	5.06555	5.14588
Peak36304	6.03767	5.69497	6.89161	6.87907	6.12442	6.02876	5.28321	5.19562	7.69547	7.71338	6.31742	6.93613	6.05469	5.85165	5.43875	5.18338	6.28622	6.19202	5.42344	5.37136	6.24838	6.56278	6.55684	6.3973	5.56149	5.47569	4.34771	4.15467	6.61279	6.77581	6.34935	6.65562
Peak36361	6.18844	6.05229	6.40769	6.67471	6.04067	5.8106	5.34426	5.19562	6.76118	6.66506	7.19826	7.16947	5.63223	5.48583	4.97432	3.35392	5.04421	3.50306	6.6698	6.37373	6.82281	5.57137	5.07289	6.82717	5.0054	5.1577	6.51994	6.27678	6.35331	6.58759	5.49783	5.06748
Peak36368	5.02596	4.76171	5.46835	5.11878	5.96997	5.60369	4.57096	4.85105	6.80977	6.81785	4.9299	4.96738	5.10872	4.96265	3.22321	2.10507	4.40603	4.68408	3.65977	4.48957	5.69139	4.85647	4.41578	5.72276	4.98002	4.80318	5.25778	5.00651	6.16679	6.19744	5.79641	5.78255
Peak36484	4.97931	5.84307	5.16181	5.31976	6.17243	6.13515	5.28321	4.94527	6.99764	6.96419	6.82977	6.89949	6.02319	6.15691	3.22321	2.55702	6.00771	6.02723	3.80459	4.12016	6.20937	4.29612	4.12972	6.12792	4.6341	4.43849	3.80659	4.04439	6.00912	6.32354	5.12053	5.4226
Peak36506	4.53853	4.87654	4.473	5.2721	5.22811	5.52753	2.229	3.48647	6.74128	6.91422	4.16009	4.59015	4.1032	3.91513	3.22321	2.55702	3.93243	3.69531	4.36414	4.01046	5.53171	2.93053	2.37714	5.75264	3.33798	4.21379	2.90372	2.0772	4.55044	4.8629	5.22455	4.85037
Peak36762	5.70735	6.00277	6.31874	6.1771	5.93328	6.58639	5.88569	5.40871	6.31269	6.59276	6.66145	6.3846	5.64264	5.67073	4.28234	5.23657	4.65183	4.68408	6.11068	6.11034	6.46261	5.3702	5.01732	6.22697	5.59525	5.86954	4.103	3.09239	6.21573	6.94227	5.12053	4.53707
Peak36860	4.40318	4.82028	5.01816	5.68976	4.84817	4.70578	5.15273	5.03367	6.77103	6.7048	5.70038	5.4462	4.4524	4.33943	4.28234	3.84886	3.93243	3.50306	3.10145	4.84725	4.61875	3.67273	3.40782	4.8315	5.21561	5.04899	4.103	3.09239	5.83204	5.62194	4.35409	4.53707
Peak36871	3.26204	4.26627	5.09178	4.82002	4.32918	4.00229	4.08671	5.03367	6.32612	6.28715	4.42552	4.24254	4.30184	4.2897	0.9124	2.88114	2.84459	3.27919	3.80459	3.0652	4.73374	3.04935	2.61955	4.25017	4.42359	4.43849	2.66698	0.9124	3.60212	5.10758	4.15637	3.31367
Peak36883	5.35288	4.70064	4.94054	5.17173	5.31637	4.87973	4.46449	4.85105	6.47818	6.62419	5.57043	5.01398	4.47602	4.74118	3.50989	3.35392	0.9124	4.15051	3.65977	3.89145	4.65812	3.67273	3.6265	5.32543	4.49728	4.47271	3.80659	3.64929	5.30733	4.64732	4.88668	4.75338
Peak36900	6.43241	6.67499	4.77143	3.92481	5.64635	5.74488	5.61577	6.47707	6.79053	6.79961	4.84228	5.30363	6.83534	6.84397	5.37104	5.56224	8.93318	8.65948	6.574	6.80543	4.90693	7.46021	7.45706	4.8315	5.96148	5.83074	7.80644	7.58139	5.83204	5.87372	6.43838	6.65562
Peak36916	4.53853	4.70064	5.01816	4.52594	5.06776	4.75129	4.34941	4.39614	6.17106	6.44804	2.96004	3.66636	4.91582	4.72263	0.9124	3.98107	3.73088	4.5922	4.36414	4.01046	5.63357	3.59938	3.40782	5.34519	3.93105	4.80318	4.01099	2.52027	6.3089	6.4616	4.25868	4.35011
Peak37096	2.65565	1.99883	3.77104	4.35247	3.27639	3.84148	0.9124	3.72199	2.80122	4.26025	4.08515	3.78043	3.06378	2.88007	0.9124	2.55702	2.84459	3.01008	2.84708	2.81396	3.97292	2.29092	2.06541	3.40656	2.95864	2.7792	2.3719	2.52027	2.48808	4.39324	3.09373	2.80568
Peak37147	5.76337	4.26627	6.15709	6.67471	5.85697	5.65231	5.45909	4.94527	6.74128	6.7904	5.51498	5.57589	4.77108	4.45663	3.94881	3.98107	6.13372	5.80083	6.11068	5.4566	6.01185	5.05787	5.07289	5.72276	5.07895	4.47271	3.80659	4.52582	6.61279	6.02993	5.98564	5.39079
Peak37160	4.47246	4.76171	4.473	4.0445	4.63531	4.65877	3.34089	3.9232	6.11026	6.56063	4.29902	4.07547	3.83545	4.62611	3.50989	3.84886	3.49491	3.69531	3.49794	4.12016	4.44941	3.67273	4.38671	4.33225	4.46091	3.8965	4.84783	4.44173	6.11613	6.02993	4.52759	3.68073
Peak37203	6.79662	6.16913	5.16181	5.61538	5.50339	5.62821	5.96548	5.99656	6.70063	6.7904	6.1817	6.43669	6.98991	6.94694	7.34435	7.18301	7.17559	7.18671	6.42819	7.01631	5.93419	6.294	6.28694	6.03378	7.46119	7.55599	7.36769	7.3142	5.63008	5.66072	7.96672	7.41658
Peak37211	4.66212	4.93068	6.28783	5.2721	4.96217	5.0348	4.67002	4.64166	6.58255	6.37601	7.47708	7.53855	4.61001	4.21167	6.07076	5.52	4.95574	5.71669	4.69265	4.40585	5.39913	4.24958	4.16451	5.30539	4.30536	4.36748	3.42928	2.52027	5.63008	4.9281	4.88668	4.85037
Peak37233	4.60166	4.49997	5.85352	4.52594	5.95174	5.89381	4.08671	3.72199	6.96369	6.64477	4.59639	4.81772	4.61001	4.6655	2.85687	3.53944	3.20931	3.01008	6.13775	5.75452	4.20468	3.35229	3.40782	5.30539	3.25284	3.55193	4.27075	4.04439	5.7346	5.36433	4.82172	4.28189
Peak37364	4.82949	5.30288	6.22394	7.05803	5.93328	6.31188	4.93162	5.19562	7.13362	7.39906	6.89629	6.89949	4.80866	5.58125	0.9124	3.53944	5.04421	5.2619	6.42819	6.4587	6.08554	5.39163	5.29153	6.24809	5.23718	4.93135	4.68016	4.94697	5.00649	4.19447	4.44349	4.75338
Peak37420	4.60166	5.08179	6.08698	6.15102	5.1013	5.33237	4.84963	3.48647	7.37227	7.50413	4.48479	4.24254	4.19177	4.58559	0.9124	4.81462	5.60519	3.69531	4.45364	4.64356	5.42209	3.87202	4.49961	5.01571	4.6341	4.66237	3.80659	3.64929	5.47775	5.4989	5.06555	5.18353
Peak37421	5.02596	4.49997	4.85848	5.17173	6.37747	5.36193	4.08671	2.83768	6.4661	6.35118	5.01247	5.01398	4.40397	3.84748	2.33542	4.21314	0.9124	4.15051	4.45364	4.31687	5.32795	4.15163	4.748	5.13415	5.27936	4.29272	5.04461	3.7938	6.47889	6.5468	4.75368	4.64932
Peak3757	8.12709	7.95212	7.30049	6.71085	6.91763	6.75153	8.3935	8.11523	8.1027	8.13659	8.11148	8.36736	8.35896	8.29184	9.33264	9.22553	9.58962	9.55332	8.23808	8.50506	7.19969	7.58615	7.74258	7.33106	9.69764	9.52119	8.75637	8.72127	6.90897	6.94227	7.24401	7.23178
Peak37761	2.89123	0.9124	2.23332	2.83889	3.59951	3.75354	0.9124	2.83768	3.44185	4.02654	2.96004	3.08118	2.85172	3.01519	2.33542	0.9124	0.9124	2.66944	0.9124	2.06091	3.90846	2.65303	2.99412	3.80696	2.84356	3.55193	1.96547	0.9124	3.60212	3.33816	2.52133	2.80568
Peak37785	4.97931	5.12882	4.2324	5.22279	5.57664	5.72229	4.93162	5.27022	6.80018	6.76243	6.1817	5.47973	4.93292	4.6848	2.85687	4.10188	5.71686	5.58048	5.13136	5.13311	5.39913	5.30392	4.87862	6.11649	4.30536	4.08646	3.91252	4.68042	6.06362	6.39423	5.06555	4.9412
Peak37823	4.97931	5.34329	6.46407	6.63765	6.05781	5.39089	5.34426	5.19562	6.8933	7.08956	5.62383	6.19597	5.07832	4.88147	5.22524	5.28787	4.2651	5.2619	5.54986	6.25993	6.35948	6.20009	6.4211	6.20554	4.6341	5.00309	5.2176	4.60521	5.89352	6.02993	5.32154	5.06748
Peak38024	5.15743	5.30288	6.05061	6.69289	5.62349	5.47442	3.7634	4.75019	6.61572	6.17841	5.09054	4.91921	5.21031	5.58125	2.85687	3.53944	3.49491	3.86406	4.89731	5.13311	5.25305	4.46837	4.01985	5.66108	4.60111	4.53878	4.73827	4.44173	4.55044	4.79459	3.92633	5.14588
Peak38070	6.75581	7.15449	8.1087	7.97969	7.77092	7.65676	8.28893	8.11523	9.43695	9.51137	7.30821	7.26857	5.60054	5.4413	4.55206	4.94837	6.45662	7.02137	7.05756	6.85329	7.04584	6.4952	5.92474	7.28585	6.4411	6.7969	4.55633	5.11865	8.73103	8.57585	6.79929	7.35209
Peak38080	4.60166	4.57005	4.85848	4.75198	4.88719	4.2135	2.71923	4.39614	6.24361	5.91583	3.40401	4.16147	4.13335	3.73942	2.85687	4.10188	4.65183	3.27919	4.2686	4.01046	5.53171	4.20145	3.98123	5.28507	3.76019	3.99469	3.56688	3.9247	6.19147	6.29919	4.52759	5.06748
Peak3811	8.78377	8.6552	7.99852	7.45943	7.7072	7.80907	9.35616	9.09525	7.95504	8.12565	8.62766	8.48742	8.72575	8.71701	9.00503	9.17206	8.14695	7.94623	8.32302	8.66553	8.08043	9.63273	9.68036	8.10752	12.4108	12.2597	9.87452	9.84243	8.05049	8.10011	7.90561	7.84926
Peak38277	5.11493	5.69497	5.29237	4.75198	5.64635	5.10646	5.21945	5.19562	6.77103	7.02039	7.10758	7.26857	4.99937	4.75949	5.98288	5.95982	5.35192	5.32014	4.45364	4.40585	4.65812	4.7933	4.19847	5.44012	3.87639	3.99469	3.69192	2.8388	5.11394	5.62194	4.607	4.8027
Peak38656	4.77585	5.34329	6.74003	6.12446	5.60025	5.69934	4.76264	4.64166	6.73122	6.54976	4.64907	4.91921	4.65201	4.6848	3.22321	3.98107	5.7696	5.80083	4.2686	5.23321	5.86889	4.04637	2.72432	6.04589	4.26366	4.77611	3.27613	3.09239	5.7006	5.96947	5.45574	5.75784
Peak38672	5.58832	5.66343	5.97498	5.79459	5.50339	5.36193	4.76264	4.94527	6.32612	6.3386	7.54776	7.5931	4.73248	4.6655	4.87986	4.41241	5.2063	5.2619	5.18436	5.97259	5.98129	5.03078	5.39677	5.97165	4.53274	4.29272	4.9496	4.75186	4.55044	5.26707	4.82172	5.75784
Peak38933	4.47246	5.03317	6.46407	5.79459	5.03342	5.17472	4.93162	5.34114	6.57132	6.61379	5.30208	5.37668	4.58853	4.99387	3.50989	3.70279	4.10856	5.13779	4.76418	4.56864	5.59369	4.09998	4.01985	5.42163	4.66635	4.43849	5.04461	4.44173	4.82852	5.69848	5.22455	5.18353
Peak39091	5.79058	5.17435	7.40497	7.15301	5.87643	6.11796	3.7634	5.03367	6.94641	6.85364	6.39618	5.93122	5.26529	5.31121	5.68158	4.81462	4.76047	4.68408	5.62836	5.97259	5.25305	5.94895	6.27911	5.82472	4.22068	4.40343	4.73827	4.04439	5.59348	4.79459	5.00837	5.18353
Peak39157	5.07113	4.63684	4.57957	5.31976	5.37233	5.87345	4.67002	4.39614	6.54859	6.90572	4.59639	4.76414	3.79807	4.10044	3.22321	3.13868	3.93243	3.86406	4.16614	4.64356	5.57332	3.93258	2.82083	5.66108	3.87639	4.63246	3.56688	3.30465	6.35331	6.32354	5.00837	5.51402
Peak39346	5.15743	5.81465	6.78499	6.87907	6.39106	6.11796	5.21945	4.75019	6.70063	6.85364	6.60952	6.74283	5.73308	5.68034	4.66989	4.88305	4.10856	4.15051	5.3787	5.23321	5.74697	5.43356	5.61182	6.32958	6.24259	6.03795	5.08985	5.41047	4.89033	5.62194	6.12631	5.65454
Peak39549	4.60166	4.42626	4.85848	4.15479	5.31637	5.33237	4.46449	4.85105	6.42926	6.56063	4.48479	4.91921	4.42839	4.23816	2.33542	3.70279	4.10856	4.15051	4.89731	4.48957	5.32795	4.91696	4.49961	4.74466	4.03437	3.55193	2.90372	3.64929	5.11394	5.31653	4.35409	5.02661
Peak39672	5.02596	4.98284	6.08698	5.82791	5.1661	5.87345	3.06692	3.72199	6.66937	6.3386	5.6498	5.97886	5.82732	5.69936	3.94881	2.88114	2.84459	3.86406	5.01911	4.96852	5.71016	4.09998	4.23164	5.4029	4.26366	3.99469	3.56688	3.7938	5.30733	4.99046	5.32154	4.28189
Peak39960	6.14695	6.35817	5.67379	5.00664	6.0915	5.97246	6.369	6.37955	6.32612	6.56063	4.79637	4.65054	7.69914	7.49849	7.76871	7.71877	6.48841	6.59665	7.47315	7.66094	6.28637	6.22415	6.51744	6.50646	6.76374	6.92513	7.99014	7.76439	5.98108	6.32354	7.1549	6.78342
Peak40056	4.60166	4.87654	5.52253	4.82002	4.96217	4.65877	4.67002	5.03367	6.49016	6.74347	5.30208	5.26566	3.75965	4.52257	2.85687	3.13868	3.49491	3.86406	4.89731	4.31687	5.17404	5.00316	5.29153	4.96545	4.1306	4.04133	5.29686	5.45382	6.21573	6.64668	4.75368	4.9412
Peak40126	4.40318	4.87654	4.3578	5.31976	5.22811	5.76712	4.76264	4.64166	6.09465	6.31311	4.9299	4.65054	4.27512	3.35268	4.28234	4.21314	5.28095	5.37612	4.45364	5.18403	5.63357	4.91696	4.99831	5.75264	3.25284	3.17889	2.66698	4.04439	5.7006	5.54109	4.04605	5.18353
Peak4025	7.79931	7.69602	8.17773	8.07285	7.03475	7.32359	8.46381	8.4869	7.39792	7.61255	7.25005	7.73155	8.50426	8.55696	8.72956	8.55221	9.06547	8.91652	8.82541	8.77723	7.2518	8.45756	8.495	7.45875	9.0163	8.83718	9.30286	9.41163	8.41228	8.15539	8.59374	8.60824
Peak40432	4.53853	5.21849	5.35346	5.41061	5.69101	6.04705	5.61577	5.03367	6.70063	6.23381	4.97178	5.30363	4.37912	4.52257	3.50989	3.53944	5.82048	5.95565	3.10145	4.78252	5.69139	3.93258	3.52153	5.94602	4.49728	5.0714	3.27613	3.30465	6.21573	6.37105	5.32154	4.7023
Peak40575	6.96119	6.35817	6.1909	6.04173	5.79695	5.76712	6.84014	6.34552	6.33942	6.32591	5.77306	5.26566	7.26352	7.25375	7.49481	7.48662	7.62486	7.76979	7.81229	7.45926	6.33552	6.88285	6.77298	6.19471	7.16268	7.08742	8.15306	8.01609	5.86311	5.90635	6.97321	6.90081
Peak40606	4.33034	5.34329	5.46835	5.06381	5.47811	5.93367	4.67002	3.9232	6.54859	6.52777	4.74894	4.46113	4.5221	4.74118	3.94881	3.35392	4.2651	5.13779	4.89731	5.57566	5.09041	4.34118	4.09404	5.30539	4.69789	4.47271	3.10312	2.52027	5.66577	5.62194	4.44349	5.10722
Peak40808	5.27786	4.26627	5.09178	5.06381	5.57664	6.18554	4.34941	4.64166	6.4661	6.51664	5.12803	4.91921	4.16286	4.2897	0.9124	2.88114	3.20931	3.69531	3.49794	4.01046	4.84015	3.74239	3.34719	5.04019	4.42359	3.99469	3.56688	3.64929	4.38798	5.84034	5.65485	5.85422
Peak4083	8.19986	7.97154	7.86883	7.97969	7.95134	7.87704	9.96528	9.95867	8.21155	8.2979	8.5298	8.50379	9.07373	9.04498	9.44781	9.30219	8.97303	9.047	8.35218	8.53959	7.57179	8.15706	8.32484	7.64132	10.3892	10.2702	9.58272	9.47076	8.84423	8.71115	8.89037	8.94799
Peak40883	5.73563	5.38259	5.22857	4.68054	4.88719	4.75129	5.51323	5.47326	5.67911	5.31472	4.54168	4.81772	6.03903	6.26295	7.17635	7.223	6.54996	6.33988	6.38367	6.88433	5.00161	6.36062	6.5633	4.91337	6.04929	6.15772	7.12926	7.27854	5.80029	5.96947	5.95578	5.85422
Peak40960	6.53244	6.33835	6.54472	5.72556	6.17243	5.9532	6.24664	6.65431	6.20052	6.06077	5.39721	5.18658	7.91604	7.70531	7.41317	7.20979	7.73493	7.48228	7.33973	7.16277	6.15564	6.66296	6.47694	5.83872	6.95765	6.71411	6.84344	7.02956	6.3964	6.39423	7.05992	6.7081
Peak4119	8.11101	8.05887	7.61869	7.47001	6.47	6.74034	6.56094	6.97675	6.21503	6.48275	7.56831	7.57773	7.98914	7.94107	8.21658	8.37425	7.89761	8.13614	8.16107	8.19429	6.51687	8.39009	8.31147	6.46197	8.69154	8.4803	8.52144	8.52222	7.25158	7.23956	6.17894	6.75875
Peak41306	5.45853	5.42084	7.00994	7.39428	4.27107	5.36193	4.84963	4.52419	6.45393	6.17841	6.14567	6.29337	5.03147	5.16815	3.94881	3.70279	4.40603	3.86406	4.89731	5.57566	5.48886	3.87202	4.3267	5.44012	4.46091	4.60191	4.42071	4.60521	4.6252	4.9281	5.79641	5.68107
Peak41323	4.77585	4.63684	4.94054	5.72556	5.79695	5.83186	4.08671	4.52419	6.33942	6.74347	6.63572	6.92402	5.74279	5.59147	3.50989	3.53944	5.66211	5.43	4.95951	5.4566	5.63357	5.08447	5.09094	5.64524	4.98002	4.93135	4.42071	4.68042	5.30733	5.31653	5.12053	5.39079
Peak41450	4.93109	5.12882	6.01329	5.92346	6.17243	5.72229	3.34089	4.25539	5.85625	6.07601	5.84225	4.76414	4.65201	4.43395	3.74666	2.55702	4.53423	3.50306	5.28482	5.49739	5.20086	3.99063	4.23164	5.38392	4.49728	3.94646	3.27613	4.04439	3.87492	4.29734	4.44349	4.5943
Peak41563	5.52489	5.38259	6.05061	5.06381	6.1406	6.20195	5.51323	4.52419	6.62661	6.26073	5.30208	5.14534	5.19623	4.84767	4.55206	4.21314	4.86144	4.68408	4.16614	5.28075	6.18275	4.975	4.65377	6.18379	5.39894	5.35315	3.56688	2.52027	4.94959	5.26707	5.00837	5.48418
Peak41573	7.10889	7.15449	6.28783	5.79459	6.18808	6.41401	5.88569	6.20074	6.39144	6.38827	5.54297	5.5125	7.58789	7.61564	7.03065	7.41937	7.45833	8.03566	7.95599	7.72235	6.5794	5.94895	6.139	6.47098	7.2015	7.39259	7.34926	7.88785	5.66577	5.84034	7.42913	7.05059
Peak41674	5.42417	5.03317	4.57957	4.0445	4.43871	4.33857	5.66442	6.47707	5.09242	5.6362	4.9299	5.14534	6.22356	6.16377	7.30868	6.98014	6.35682	6.06173	6.61309	6.88433	5.27845	4.50835	4.6292	5.28507	5.61184	5.74985	6.8302	6.49972	4.47153	3.12387	4.607	4.9412
Peak41860	4.53853	5.34329	4.3578	4.25708	6.00575	5.65231	4.08671	3.9232	6.29914	6.14989	5.84225	5.4462	5.79036	5.63164	4.12542	3.98107	3.49491	4.15051	3.93575	3.89145	5.42209	4.15163	4.16451	5.59663	4.22068	4.04133	4.99789	3.30465	5.63008	5.21585	3.92633	5.57188
Peak4199	8.46743	8.30838	7.77168	7.31434	7.04338	6.9588	6.39804	6.97675	7.45401	7.31811	7.5339	7.35229	8.40548	8.37839	8.18741	8.39774	8.5371	8.17602	8.08667	8.19429	7.34471	8.87319	8.91305	7.2339	8.19415	8.16683	8.75637	8.68994	7.28635	6.91048	8.32282	8.43227
Peak42291	4.60166	3.87885	5.76646	5.89231	5.1661	5.141	4.46449	4.85105	5.47706	5.50711	4.08515	4.65054	4.37912	4.45663	2.85687	2.55702	4.10856	4.15051	3.10145	4.56864	5.06142	4.76064	4.87862	4.91337	3.87639	3.94646	2.3719	4.04439	5.00649	4.48307	3.65084	4.9412
Peak42426	5.96789	5.17435	4.94054	5.22279	5.37233	5.3022	5.92614	5.27022	5.35119	5.28876	5.57043	5.88194	6.20964	6.23716	6.41091	6.46144	5.48413	4.92884	7.90966	7.74789	5.46695	8.28258	8.18731	5.4764	7.33219	7.07641	8.0427	7.70294	6.61279	6.22356	6.73046	6.77114
Peak4248	8.90064	8.84617	8.43906	8.41697	7.96502	7.6508	8.86292	8.74351	8.89092	8.9336	8.29935	8.15585	9.4173	9.38131	9.11238	8.82329	9.61863	9.65842	9.81105	9.73106	8.05132	8.69327	8.53828	8.17518	10.4839	10.3385	9.4827	9.50459	8.51356	8.30346	9.08897	9.37253
Peak42598	3.89627	4.63684	4.2324	4.52594	4.96217	4.75129	3.93437	4.75019	5.35119	5.8104	5.90827	5.34062	4.16286	4.26417	2.85687	4.10188	3.20931	3.69531	4.61735	4.78252	5.00161	3.52188	3.21703	5.13415	3.76019	4.17261	3.69192	3.30465	3.60212	4.29734	3.7954	4.7023
Peak42615	5.07113	5.63118	6.76269	6.49986	5.96997	5.65231	4.76264	5.19562	6.37861	6.48275	5.88659	6.64291	4.84528	5.16815	4.97432	5.18338	4.40603	4.5922	5.13136	5.91358	5.91814	4.46837	4.3267	5.70759	5.37968	5.76365	5.08985	5.89217	5.06122	5.87372	5.17348	4.89651
Peak42647	4.08622	3.98617	5.29237	4.68054	5.39951	5.141	5.00918	3.72199	5.15409	5.17992	3.40401	3.66636	4.32807	4.54389	2.85687	3.70279	4.53423	2.66944	3.93575	3.45746	5.39913	3.87202	3.6265	5.28507	4.26366	4.50613	4.49014	3.64929	4.55044	5.4989	3.48933	4.89651
Peak42692	4.08622	3.6357	4.2324	4.60534	4.6805	4.95936	3.56836	4.39614	5.52448	5.55144	5.4573	4.46113	4.47602	3.58082	0.9124	4.10188	2.32587	4.68408	3.10145	3.45746	4.61875	4.85647	3.72403	4.51879	4.1306	3.26224	2.90372	3.09239	4.47153	4.64732	4.04605	4.13471
Peak4299	8.11101	7.79383	6.66986	7.19187	6.99972	6.79544	8.58864	8.41492	7.58817	7.72792	8.06405	7.92624	8.61925	8.53598	9.02715	9.11299	8.64677	8.55446	9.17463	8.9848	7.00846	8.81897	8.78762	7.22328	9.4016	9.14954	8.52965	8.72569	7.38588	7.65849	7.0877	7.35209
Peak43224	4.66212	4.87654	3.5757	4.25708	5.06776	5.41928	5.75705	5.53503	5.29758	5.55144	4.16009	2.88324	5.29201	5.14054	6.53964	6.10965	6.48841	6.36772	6.1904	6.25993	5.00161	6.74004	6.69273	5.04019	6.14349	6.13667	5.6384	5.68963	5.47775	5.36433	5.79641	5.45372
Peak43416	5.76337	5.59819	5.67379	5.41061	5.31637	5.36193	5.92614	5.80941	5.57038	5.65663	5.42757	5.77802	6.42377	6.51441	7.6877	7.34883	6.77284	6.81452	7.31624	6.66945	5.85209	7.11277	7.02784	5.4029	6.45034	6.21907	7.21319	7.05789	6.09011	6.11612	6.07168	5.85422
Peak43455	4.60166	4.87654	5.01816	4.68054	5.52822	5.17472	3.7634	3.48647	6.3526	6.23381	5.05203	4.59015	4.5221	4.81305	4.12542	4.10188	4.10856	3.27919	2.84708	3.76135	5.20086	4.29612	3.94152	5.34519	4.60111	5.09347	4.61959	3.64929	5.16478	5.05021	5.12053	4.89651
Peak43599	5.38897	4.87654	4.473	5.17173	5.1013	5.10646	4.67002	5.11693	5.5928	6.274	5.26892	5.22666	6.30439	6.26932	6.94027	6.72555	6.48841	6.87394	7.25579	6.83751	4.35653	5.85959	6.20663	4.62	6.21031	5.89484	7.43041	7.50115	5.437	5.31653	6.12631	6.09016
Peak43619	4.97931	4.70064	4.94054	5.3659	5.25813	5.44711	4.34941	4.39614	5.99727	5.65663	4.42552	4.81772	4.56673	4.72263	4.42359	3.35392	3.49491	4.38847	4.61735	4.12016	5.69139	3.99063	4.38671	6.03378	4.66635	4.60191	4.103	2.0772	5.7346	4.79459	5.00837	4.5943
Peak43699	6.08238	5.81465	4.67872	5.49604	6.63894	6.35654	4.84963	5.65113	6.7109	6.31311	5.72502	6.0915	8.08563	8.09248	8.1972	7.96659	7.49007	7.34905	7.88593	7.77299	6.50618	7.2123	7.19528	6.31964	7.39095	7.19308	7.58017	7.71188	6.03663	6.02993	7.33954	7.27591
Peak43805	4.60166	4.93068	5.09178	5.3659	4.99824	5.39089	3.34089	4.52419	5.5928	5.31472	5.57043	5.14534	4.58853	4.58559	4.28234	3.84886	4.2651	3.01008	4.76418	4.12016	5.32795	5.08447	4.91964	5.54633	3.49365	4.2538	4.18936	2.0772	4.94959	4.8629	4.82172	4.4152
Peak44067	4.08622	3.6357	5.62511	5.82791	4.88719	4.70578	4.22415	4.09907	5.96329	5.73557	5.3345	5.01398	4.69281	4.15715	3.22321	4.10188	4.86144	4.5922	3.80459	4.12016	4.65812	4.04637	3.57502	4.48339	5.8541	5.63439	3.80659	3.9247	5.16478	5.31653	3.65084	3.97035
Peak4410	7.92729	7.66455	7.17101	6.7461	6.80036	6.75153	7.98858	7.46271	7.34616	7.31811	5.77306	5.93122	7.49341	7.42334	7.80757	7.40785	8.67466	8.20715	7.39683	7.77299	7.07506	6.75663	6.76739	6.72548	9.10233	8.97982	8.10444	8.05173	6.51844	6.74008	8.06082	8.14406
Peak44132	3.89627	3.87885	4.09479	4.0445	4.21047	3.92419	3.34089	2.83768	5.09242	5.48443	2.26844	2.88324	3.35505	3.40148	0.9124	0.9124	0.9124	2.1908	2.52745	3.45746	5.00161	2.48622	2.82083	4.91337	3.25284	2.89141	2.66698	2.8388	2.05286	4.08352	3.09373	3.78411
Peak4418	7.93948	7.82975	6.54472	6.72858	6.95469	6.96842	7.81654	7.58437	7.42935	7.64355	8.27038	8.08693	7.8901	8.0524	8.70918	8.7246	7.90939	8.11987	8.70398	8.91512	6.77908	8.40857	8.31912	6.58322	8.98645	8.79249	8.62082	8.45991	7.07725	7.09149	7.42913	7.31026
Peak44790	5.35288	5.52986	3.77104	4.52594	5.19744	5.27137	5.56542	5.53503	5.21322	5.48443	5.09054	5.69484	6.69753	6.86936	7.52622	7.27466	6.13372	6.47397	6.77695	6.11034	4.84015	6.17562	6.13031	4.65221	5.50932	5.19897	5.86312	6.01292	4.76391	4.99046	6.12631	5.45372
Peak44866	4.97931	5.81465	5.46835	5.49604	5.95174	5.9532	4.22415	4.64166	5.76054	5.75464	5.57043	5.4462	5.35672	5.11238	2.85687	2.55702	3.49491	3.69531	4.61735	3.45746	6.55886	3.80872	4.3267	6.6561	4.8459	5.04899	3.56688	3.64929	5.39506	5.4989	4.44349	4.47744
Peak45002	4.08622	3.6357	5.16181	4.88497	4.43871	4.07627	3.7634	0.9124	5.12358	5.09251	3.52441	3.542	4.1032	3.77638	2.85687	2.88114	3.93243	0.9124	2.84708	3.45746	3.90846	3.25877	3.85855	4.16304	2.22719	3.61566	3.10312	3.30465	4.2045	4.48307	3.65084	3.44731
Peak45068	4.40318	4.93068	4.09479	3.30475	5.28755	5.47442	3.7634	2.83768	5.7204	5.59444	4.23126	4.96738	3.83545	3.94777	3.94881	3.53944	2.84459	4.49398	4.76418	4.01046	5.46695	3.52188	2.91043	5.13415	4.08331	4.29272	3.27613	3.48784	5.51737	4.99046	4.35409	4.7023
Peak45419	5.15743	3.87885	6.349	5.82791	5.1013	5.76712	4.22415	3.48647	5.50097	5.5731	4.36368	4.31921	5.30519	4.6848	0.9124	3.98107	4.86144	3.69531	4.16614	2.81396	4.84015	3.67273	3.85855	5.01571	3.76019	3.84469	3.27613	3.09239	4.89033	4.79459	4.25868	5.25599
Peak45478	4.72011	5.38259	4.473	4.88497	4.84817	4.65877	5.51323	5.75856	5.12358	4.82943	5.12803	5.4462	6.61545	6.46529	6.11277	6.08091	6.21198	5.88032	5.99702	5.23321	4.84015	5.60843	5.59928	4.91337	5.81167	5.47569	7.09648	7.12636	5.9233	5.58208	6.58207	6.27555
Peak45651	6.37966	6.37773	6.57063	6.7634	5.62349	6.0651	5.84407	5.40871	5.98038	5.96578	5.01247	5.26566	6.13056	6.00473	7.44638	7.23609	6.24958	6.8544	6.72437	6.91472	5.30341	7.15717	7.09628	5.64524	8.48904	8.20522	8.01957	8.20522	6.3089	6.22356	7.1014	6.93424
Peak45698	5.49209	5.75605	6.12246	5.72556	6.05781	5.67602	4.67002	3.9232	6.73122	7.00455	6.64864	6.77015	5.65297	5.46373	5.37104	5.33739	5.04421	5.62733	5.54986	5.02551	5.55267	5.32636	5.36748	6.12792	5.07895	5.04899	4.73827	4.60521	6.00912	5.58208	5.12053	4.89651
Peak45756	4.33034	4.08585	5.29237	4.25708	4.92517	4.9201	2.71923	2.32051	5.15409	4.99942	4.74894	5.01398	3.83545	3.77638	4.42359	4.50245	3.49491	3.86406	3.93575	4.12016	4.09356	3.67273	4.09404	4.71451	4.1306	4.17261	4.27075	3.9247	4.76391	4.39324	3.92633	3.97035
Peak45839	5.02596	4.08585	5.22857	5.31976	5.64635	5.65231	5.15273	4.75019	5.83761	5.89879	4.88676	4.59015	4.32807	4.21167	3.94881	2.55702	4.40603	3.01008	4.36414	4.22194	4.57827	3.67273	3.72403	4.71451	4.26366	4.43849	3.10312	3.09239	5.437	4.72285	3.7954	4.75338
Peak45999	6.32491	5.69497	5.67379	5.11878	5.66885	5.0348	5.80122	6.03978	5.29758	5.43795	5.39721	5.18658	7.59593	7.51467	6.37684	7.20979	6.32195	6.54882	7.14015	6.91472	5.67237	7.00586	6.71031	5.20078	6.36494	6.47522	6.99342	6.58006	6.93842	6.41704	6.30268	5.80684
Peak4648	7.67354	7.5911	6.51834	6.43652	6.0915	6.31188	7.00014	6.62624	7.13362	7.09705	5.95065	6.19597	7.75769	7.83339	7.1157	7.01093	8.1269	8.11166	8.77891	8.55895	6.66839	7.13197	7.03251	6.89565	7.7313	7.77939	7.89169	7.78147	6.70135	7.28984	7.75783	7.64236
Peak4681	8.02207	7.70379	6.1909	6.30083	6.5079	6.50938	6.84014	6.4128	6.69029	6.32591	6.28467	6.43669	7.37683	7.48212	8.68155	8.6036	5.54593	5.75938	7.12671	7.22472	5.74697	7.72743	7.77076	5.17891	8.1914	8.06752	8.64746	8.48098	5.63008	5.05021	5.76231	5.9225
Peak4689	8.65659	8.43037	8.67822	8.62532	7.28078	7.2933	8.6136	8.7758	6.5255	6.69497	8.32372	8.22657	8.43569	8.42479	9.51978	9.45831	8.46706	8.36041	8.95271	9.00259	7.64669	8.2595	8.54319	7.74887	9.52039	9.48316	9.20632	9.21502	7.29775	7.30214	7.62194	7.72107
Peak47036	5.23883	5.45811	5.09178	3.79392	5.25813	4.99758	5.08275	5.53503	4.96049	4.50676	5.3345	5.10287	5.56814	5.89354	6.71346	6.62961	5.82048	5.07147	6.6698	6.75593	5.57332	6.63632	6.28694	5.76735	6.26372	6.36193	6.80337	6.91034	4.82852	4.8629	6.15287	5.7327
Peak47194	4.72011	4.49997	3.07331	2.83889	3.9381	4.27742	4.57096	5.27022	3.7172	3.8933	4.69988	4.16147	4.61001	4.36366	4.87986	5.18338	4.40603	5.07147	4.95951	5.68562	3.76988	4.76064	5.25998	4.48339	5.27936	4.36748	4.84783	5.61524	4.29921	3.96306	3.7954	5.06748
Peak47418	5.79058	5.21849	5.22857	5.49604	5.50339	5.39089	6.07744	5.80941	4.2039	4.0887	4.00598	3.88585	6.27795	6.33157	6.86856	7.15572	7.59597	7.171	5.46683	5.57566	5.39913	6.0194	6.31019	4.74466	6.69544	6.29702	5.86312	5.45382	6.14168	5.96947	4.75368	5.25599
Peak47872	5.58832	5.03317	5.85352	5.92346	5.77638	5.8528	5.08275	4.64166	5.61487	5.31472	6.38076	6.40218	5.04726	4.88147	4.28234	4.58712	4.86144	4.27448	3.93575	4.48957	5.72868	4.72722	4.91964	5.78191	4.38527	5.02622	4.42071	4.52582	5.06122	5.05021	5.45574	4.98454
Peak48358	4.77585	5.17435	5.35346	6.22787	5.37233	5.10646	4.76264	4.75019	5.61487	5.20791	5.84225	5.47973	4.42839	4.26417	4.12542	4.31627	4.10856	3.69531	4.61735	5.85205	5.6531	4.693	4.95952	5.78191	4.66635	4.36748	2.90372	4.15467	4.89033	5.26707	4.35409	4.9412
Peak4853	7.78587	7.73443	7.30049	7.48051	7.50969	7.26235	8.70352	8.61378	7.45401	7.68387	7.95905	8.00307	8.46819	8.4205	8.61738	8.62366	8.05444	8.06993	7.97111	8.17559	7.06781	7.55805	7.59273	7.18549	9.48375	9.37955	8.87062	8.4914	6.92377	6.98868	8.2386	8.28027
Peak49661	3.79065	4.17894	2.23332	4.25708	3.50009	3.75354	4.46449	4.39614	3.79799	3.66604	4.08515	4.31921	5.15314	4.6655	5.29999	5.01083	4.40603	4.5922	5.7028	5.28075	3.34678	5.28113	5.07289	3.05386	4.03437	3.94646	4.34771	3.30465	3.60212	3.96306	4.52759	4.13471
Peak50126	6.0602	5.72584	6.66986	6.15102	6.72727	6.49614	6.04108	5.40871	6.29914	6.66506	8.5677	8.35839	5.88104	5.68034	5.6246	5.43159	5.04421	6.09543	5.58965	5.57566	6.48456	5.34845	5.52167	6.62417	6.2532	6.2875	4.34771	5.06368	5.55593	5.80617	5.89413	6.24033
Peak50345	5.11493	4.76171	3.34783	3.48794	3.69222	3.5589	4.67002	4.94527	3.33616	3.96151	4.08515	4.59015	4.49924	4.6655	4.97432	5.56224	4.76047	5.2619	5.54986	5.08032	3.34678	4.42722	4.95952	3.24185	4.90106	5.00309	4.84783	3.9247	3.60212	4.08352	3.7954	3.78411
Peak50819	3.89627	4.08585	5.52253	5.45396	5.42619	5.39089	3.56836	3.20149	4.60992	4.79286	4.59639	5.14534	3.94194	4.15715	5.73638	5.07068	3.73088	3.27919	3.80459	4.01046	4.97074	4.15163	4.23164	5.51179	4.53274	4.43849	3.27613	2.0772	4.29921	4.39324	3.7954	4.13471
Peak51189	4.40318	3.87885	4.09479	5.31976	5.62349	5.23987	3.56836	3.9232	3.87434	3.8933	4.36368	4.46113	4.35382	4.0712	3.22321	3.13868	4.40603	3.01008	3.49794	3.27568	3.97292	3.04935	3.28369	4.33225	4.08331	3.79088	1.96547	0.9124	4.69624	4.72285	4.04605	4.13471
Peak5147	7.89634	7.79383	6.8709	7.01533	7.07739	6.49614	7.29064	7.31232	6.62661	7.08956	7.31633	7.54647	7.90529	7.69351	8.82734	8.45482	7.84948	8.11166	8.29325	8.118	6.92264	8.35514	8.01891	6.93523	8.58233	8.50923	8.3513	8.45991	6.2396	6.81067	7.0877	6.86658
Peak51887	5.89456	4.87654	6.01329	6.30083	5.91458	5.89381	4.57096	4.39614	4.99463	5.31472	8.30344	8.19669	4.98304	5.08366	4.66989	5.07068	5.35192	4.01458	4.61735	5.37136	5.76504	5.23443	5.07289	5.78191	5.29999	5.63439	4.27075	3.09239	5.63008	6.05924	5.36768	5.2909
Peak5231	7.4784	7.31517	6.93214	6.63765	6.3499	6.42803	8.40069	8.37333	6.98077	6.95598	7.25005	6.88707	8.13616	8.15918	8.49575	8.48254	7.37578	7.39033	8.82124	8.42816	6.94656	8.6584	8.76818	7.02356	9.46678	9.21246	9.13818	9.19285	7.17943	7.6295	8.52429	8.51927
Peak52386	6.08238	6.2772	7.63106	8.33832	6.53263	5.9532	4.67002	5.03367	6.45393	6.47127	6.39618	6.51954	5.56814	5.53962	3.22321	4.74274	4.2651	4.85182	5.13136	6.23605	6.91458	5.79678	4.95952	6.76262	6.63188	7.18798	4.103	4.04439	7.37515	7.59991	6.95824	6.69516
Peak52642	4.88119	4.57005	4.3578	3.6494	3.86086	3.75354	4.34941	4.09907	2.62309	3.8216	3.92208	3.88585	4.65201	4.60599	4.87986	5.89523	4.65183	4.15051	6.02628	5.18403	4.35653	5.45408	5.72	4.37157	4.87375	4.63246	4.68016	4.35235	3.44237	3.33816	4.04605	4.75338
Peak52668	5.27786	5.49443	4.473	4.52594	5.52822	5.57875	5.28321	5.99656	4.56507	4.41323	5.05203	4.70847	6.57258	6.68143	4.97432	5.12814	6.79842	6.68778	5.13136	5.53706	5.30341	6.4753	6.57614	5.5633	6.61554	6.71411	5.54418	5.68963	5.89352	5.96947	6.69477	6.50057
Peak5418	7.32881	7.40363	6.8709	6.72858	6.30754	6.35654	7.79488	7.55491	7.51388	7.58087	7.02079	7.07405	7.61189	7.6551	8.27321	8.40355	9.17692	8.89756	8.13446	8.29012	6.68744	7.76069	7.75956	6.63222	8.50686	8.17459	8.22558	8.33239	7.07725	6.86144	7.04583	7.40867
Peak5468	7.7517	7.69602	7.33112	7.34914	6.8105	6.85889	7.33634	7.04193	7.74127	7.82576	7.88455	7.73848	8.14167	8.09786	8.9482	8.99862	9.22015	9.42679	8.89839	9.04784	6.85686	7.78109	7.84953	6.51519	8.58443	8.44652	8.15306	8.41134	6.55692	6.68477	6.73046	6.80767
Peak54853	4.40318	4.57005	3.77104	4.82002	4.96217	5.33237	3.34089	3.20149	5.24189	4.82943	5.36619	4.24254	4.13335	4.26417	4.12542	3.35392	2.84459	3.50306	3.80459	4.48957	5.35207	3.80872	3.81514	5.17891	4.08331	4.08646	3.80659	3.30465	5.06122	5.4989	4.25868	3.78411
Peak55313	3.79065	3.87885	5.16181	4.25708	4.63531	4.50766	3.34089	2.32051	4.77642	4.82943	4.23126	5.18658	3.79807	4.04134	2.33542	3.35392	3.20931	2.1908	4.36414	4.01046	4.90693	3.04935	4.57877	4.85931	3.1619	3.94646	2.3719	3.09239	3.60212	3.83127	3.48933	3.68073
Peak55451	4.40318	4.26627	3.5757	2.07726	4.385	4.4535	5.00918	3.20149	3.5399	2.91549	4.64907	4.07547	4.37912	4.33943	5.06293	5.01083	4.95574	4.5922	4.83229	4.96852	3.76988	4.975	5.32239	4.07018	4.34588	4.85583	5.88889	5.00651	3.26129	3.83127	4.44349	4.21022
Peak55474	5.70735	5.63118	6.49146	6.15102	6.62751	6.97798	5.96548	5.53503	5.35119	4.59452	5.77306	5.83092	5.36932	5.45256	3.50989	4.50245	3.93243	4.68408	5.54986	5.85205	6.56917	3.87202	3.14685	6.27919	5.25842	5.0714	3.27613	4.15467	6.59441	6.86144	5.00837	5.68107
Peak5561	7.24286	7.2424	6.01329	5.86047	6.6727	6.72907	7.96937	7.66933	7.29248	7.18396	7.32441	7.02953	7.68663	7.74928	7.75552	7.80912	7.74811	7.68387	8.3694	8.243	5.96576	7.54379	7.62088	6.51519	8.62579	8.5416	8.10993	7.84786	7.23981	6.91048	7.24401	7.21374
Peak55846	5.45853	4.57005	5.29237	5.72556	5.81724	5.33237	4.46449	4.75019	5.91076	5.36529	5.70038	5.85666	4.1032	4.12908	3.50989	3.98107	3.49491	4.85182	3.80459	4.71473	5.63357	4.65793	3.94152	5.4764	4.03437	4.36748	3.27613	2.52027	4.82852	5.16274	5.61718	5.54324
Peak55888	4.25356	4.82028	3.5757	4.60534	5.57664	5.50122	5.28321	5.19562	4.88968	5.26231	5.4573	6.1342	3.97571	4.0712	0.9124	2.10507	3.93243	3.50306	3.10145	3.45746	6.20937	3.15821	3.14685	5.89337	4.30536	4.95567	2.90372	3.09239	5.55593	5.21585	4.44349	5.02661
Peak55894	5.55695	5.66343	5.41205	5.61538	6.00575	6.45566	5.21945	5.65113	5.47706	5.55144	5.97139	5.66601	4.61001	4.58559	3.94881	3.98107	4.40603	3.69531	4.45364	5.85205	6.33552	4.46837	4.12972	6.30964	4.66635	5.31613	4.01099	3.7938	6.00912	6.39423	5.65485	5.45372
Peak55997	6.46653	6.45339	5.46835	5.00664	6.20357	5.91388	6.39804	5.70585	6.01396	5.50711	6.66145	6.58254	7.69415	7.56215	8.72956	8.79704	7.13601	6.79415	7.9935	8.18808	6.42905	6.38216	6.34811	6.44379	7.2015	7.27719	7.74432	7.84786	6.35331	6.00002	6.39455	6.18584
Peak56182	5.70735	5.66343	6.28783	6.2526	6.47	6.58639	4.46449	5.03367	5.45275	5.48443	5.57043	5.41186	5.68354	5.58125	4.28234	3.84886	5.04421	4.5922	3.93575	4.71473	6.70624	4.88703	4.44428	6.69506	5.25842	5.02622	3.69192	3.64929	5.83204	5.93825	6.12631	6.14833
Peak56208	6.268	5.78565	4.85848	5.49604	5.60025	5.69934	6.7972	6.4128	6.07887	5.75464	6.1817	6.53555	7.67402	7.4032	7.41317	7.61239	6.42412	6.33988	6.61309	6.61496	5.93419	6.03309	6.19002	6.27919	7.30698	7.20829	7.08538	7.37174	6.03663	5.84034	6.07168	6.30993
Peak56380	6.641	6.35817	3.5757	5.72556	5.85697	6.08294	6.48179	6.78699	5.42803	5.28876	4.69988	4.65054	7.54142	7.56991	6.76703	6.34542	7.17559	7.10641	5.66606	6.11034	6.37131	5.49424	5.57387	6.41608	7.92599	7.67384	6.69074	6.86296	6.3964	6.24922	6.71272	6.4084
Peak5654	7.68807	7.5911	7.40497	6.97132	6.47	6.82751	8.72658	8.17455	6.06291	6.42443	5.6498	6.29337	7.29352	7.42334	7.90636	8.02807	8.73551	8.56651	7.86989	7.81387	6.52749	6.73168	7.31498	6.71035	9.10963	9.1639	8.79774	8.90398	7.11642	7.22671	8.10906	8.10056
Peak56583	4.33034	2.71863	4.67872	5.3659	4.80806	4.55983	3.06692	4.39614	4.85291	4.75534	6.30113	6.3488	4.16286	4.58559	4.28234	3.53944	0.9124	2.1908	4.89731	4.40585	4.69643	4.38485	4.16451	5.01571	4.08331	4.43849	3.42928	3.09239	4.6252	5.4106	3.65084	4.05493
Peak56680	5.49209	4.08585	5.01816	5.11878	5.98797	5.60369	4.34941	3.9232	5.15409	4.55132	5.01247	4.86936	4.4524	4.50093	2.85687	2.55702	2.32587	4.01458	2.52745	3.76135	5.22719	4.09998	4.12972	5.54633	4.08331	4.17261	2.66698	2.52027	3.60212	4.19447	4.04605	4.28189
Peak5677	7.92729	8.1065	7.48887	7.31434	7.06048	6.92955	9.0933	9.0325	7.59927	7.88316	8.01998	8.18151	8.43419	8.34107	9.41043	9.53178	8.44293	8.6651	8.8583	8.65207	6.71555	7.2183	7.34529	6.86181	9.77229	9.60685	8.80113	8.8564	7.56644	7.39695	7.07388	6.62864
Peak56981	3.67634	4.34852	4.57957	4.9471	5.06776	4.65877	3.7634	3.20149	4.37005	4.55132	5.30208	5.26566	3.79807	4.23816	4.12542	2.10507	3.20931	4.77041	4.05566	3.27568	4.80555	2.48622	3.07272	4.8315	3.56528	3.61566	0.9124	0.9124	3.87492	4.72285	4.607	4.21022
Peak57039	4.08622	4.34852	4.09479	4.52594	5.57664	5.27137	4.93162	3.48647	4.81518	4.67719	4.88676	4.65054	4.47602	3.94777	3.50989	3.53944	3.49491	3.50306	3.31429	3.45746	5.17404	4.42722	3.81514	5.64524	4.34588	4.80318	3.42928	3.48784	5.00649	5.21585	4.35409	5.06748
Peak57059	4.33034	3.76259	4.3578	4.15479	5.28755	4.70578	0.9124	4.52419	3.87434	3.8216	4.54168	4.5271	3.63757	3.4941	0.9124	2.10507	3.49491	4.01458	0.9124	3.45746	5.20086	3.67273	2.82083	5.26446	3.33798	2.3623	2.90372	2.0772	4.38798	5.54109	4.15637	3.68073
Peak57308	5.42417	5.17435	6.78499	6.39269	5.57664	5.67602	5.51323	5.11693	5.7204	5.96578	8.42481	8.41573	5.25174	5.2086	4.97432	4.81462	5.96314	5.84112	4.2686	5.13311	5.4447	4.34118	4.95952	5.49421	5.62823	5.60402	3.10312	3.9247	6.41747	6.11612	5.69157	5.68107
Peak57402	6.20875	6.00277	6.40769	6.7461	6.1566	6.58639	5.21945	4.52419	5.87465	5.99815	7.84581	8.07602	5.44267	5.70878	4.55206	4.50245	5.04421	4.68408	5.18436	4.48957	5.98129	5.32636	5.09094	6.1617	5.29999	5.33476	5.17627	4.81989	5.98108	6.43949	5.76231	6.09016
Peak57403	5.61901	5.78565	7.44753	7.25441	5.47811	5.67602	6.50866	5.952	6.58255	6.51664	7.41037	7.45686	5.92433	6.30078	6.26953	5.38526	4.2651	5.20118	4.83229	4.56864	6.02689	6.62733	6.19835	6.24809	5.86797	6.23896	4.18936	3.48784	6.7353	6.60755	5.22455	5.06748
Peak57439	3.26204	5.2613	5.89516	5.82791	4.80806	5.0348	4.46449	3.9232	6.04678	5.79206	8.11614	8.01454	4.13335	4.33943	4.66989	2.55702	3.49491	4.27448	4.95951	4.64356	4.35653	3.43973	4.19847	3.86371	5.21561	4.80318	4.103	3.9247	3.87492	4.19447	4.607	5.10722
Peak57495	4.66212	4.26627	5.72087	5.98381	4.88719	5.20766	5.15273	4.39614	4.85291	4.26025	7.80022	7.64567	4.13335	4.21167	3.94881	2.88114	4.40603	4.38847	4.05566	4.31687	4.90693	3.74239	3.34719	4.7742	4.75894	5.00309	4.103	3.09239	5.16478	5.54109	4.607	4.64932
Peak57517	6.20875	6.61036	6.15709	5.82791	6.05781	5.8528	5.51323	5.47326	4.51876	4.0887	6.10872	6.27441	7.04581	7.14706	6.94027	6.68794	7.47429	7.4695	6.2412	6.70467	6.04178	7.20023	7.06018	6.42537	7.37648	7.22831	8.85111	8.50174	6.37502	6.05924	6.88095	6.42418
Peak57598	5.76337	5.17435	6.08698	5.79459	5.28755	5.33237	4.57096	4.09907	5.21322	4.99942	6.39618	6.67217	4.77108	4.58559	4.55206	4.10188	4.76047	4.27448	5.33253	4.90917	4.93919	4.50835	4.23164	4.9908	3.87639	3.84469	3.80659	4.25696	5.55593	5.31653	5.06555	5.25599
Peak5772	7.50326	7.12009	7.02875	6.54059	6.8105	6.79544	8.34216	8.17455	6.61572	6.4597	7.57509	7.90791	7.80936	7.82043	7.8701	7.84373	8.32469	8.28216	7.80387	7.9075	6.64908	7.60458	7.78742	6.78446	8.68373	8.63829	8.83132	8.76916	7.49889	7.31434	7.1284	6.69516
Peak57769	6.30619	6.10017	5.22857	4.0445	5.03342	5.17472	4.76264	5.47326	4.77642	4.82943	6.28467	6.3488	6.19558	6.07921	6.84384	6.99562	6.42412	6.73128	7.26808	7.20026	5.27845	6.21217	6.20663	4.74466	6.18838	5.73591	7.24345	7.17889	4.55044	5.05021	5.76231	5.02661
Peak5804	7.98725	8.13549	6.49146	5.49604	6.87959	6.96842	7.40943	7.4941	7.82401	7.93001	6.80689	6.79696	7.61454	7.36205	7.91824	8.17121	8.56717	8.44772	7.95599	7.69635	6.58956	7.41914	7.2801	6.19471	9.25905	9.12171	8.76335	8.78195	6.59441	6.39423	8.69202	8.54834
Peak58250	5.55695	5.87095	4.77143	4.0445	4.92517	4.50766	5.21945	4.39614	4.37005	4.26025	5.62383	6.0021	6.54513	6.80063	6.94027	6.64931	6.42412	5.88032	6.02628	6.21177	5.74697	5.85959	5.5349	5.04019	5.90879	5.47569	6.89518	7.12636	5.30733	5.4106	5.49783	6.09016
Peak58293	5.52489	5.8983	6.05061	6.12446	5.73433	6.02876	3.06692	4.64166	7.39155	7.46417	6.25115	5.80471	3.83545	4.81305	2.85687	4.10188	4.53423	4.85182	5.84103	5.37136	5.80049	6.09963	5.50831	5.83872	4.38527	4.47271	5.4081	5.41047	6.86364	6.58759	5.12053	4.89651
Peak58318	6.30619	6.52527	7.88956	8.26125	6.33592	6.37112	5.75705	5.99656	6.21503	6.26073	7.20702	7.1488	5.53499	5.966	4.66989	4.41241	3.49491	4.68408	5.99702	5.82027	6.19612	5.30392	4.99831	6.46197	6.41301	6.67816	3.80659	4.60521	7.09043	7.52842	6.67659	6.7956
Peak58344	3.79065	4.17894	5.29237	5.00664	4.08086	4.3972	3.06692	3.72199	4.4709	4.0887	6.80689	6.58254	4.0409	3.77638	0.9124	3.13868	3.20931	2.66944	5.54986	4.64356	4.5366	3.04935	3.21703	4.51879	3.56528	3.79088	2.66698	3.48784	4.6252	4.56756	3.7954	5.02661
Peak58404	5.15743	5.38259	3.5757	3.09249	4.6805	3.84148	3.93437	4.25539	3.87434	4.79286	5.30208	5.14534	5.62174	5.66106	5.73638	5.18338	5.7696	5.48193	5.46683	5.85205	4.44941	5.71421	6.09505	4.25017	4.75894	4.88145	6.07999	5.92332	5.11394	4.72285	4.68222	5.35826
Peak58479	8.13772	8.29817	9.01647	9.14759	8.48219	8.48816	7.78392	7.81316	8.01841	7.86135	8.8312	8.68332	7.69415	7.52535	5.6246	5.43159	6.45662	7.00375	8.04441	8.07156	8.15415	6.66296	6.4211	8.3415	7.15705	7.22333	6.53633	6.09727	8.39114	8.63053	7.97418	8.11034
Peak58667	5.38897	5.87095	4.67872	4.68054	5.57664	5.55337	6.45441	6.20074	5.40287	5.46138	5.62383	5.85666	6.58881	6.83969	6.89286	6.8669	6.00771	6.54882	6.95482	6.32928	5.57332	6.30532	6.03119	5.49421	6.35514	6.3252	6.6001	7.01519	5.21389	5.58208	5.95578	6.27555
Peak58724	5.84351	5.2613	5.85352	5.92346	5.64635	5.62821	5.96548	6.03978	4.56507	5.09251	5.92961	5.57589	6.23048	6.13613	6.79309	6.744	6.91994	6.87394	6.99975	7.21254	5.27845	7.05361	7.05561	5.94602	7.34215	7.17256	7.37682	7.81505	6.21573	6.24922	6.74798	7.04039
Peak58726	6.08238	5.84307	4.473	4.88497	6.29314	5.78903	6.75294	6.31067	5.94599	5.55144	5.92961	5.77802	6.55067	6.51441	6.02749	5.71981	7.89761	7.81091	6.98493	6.89961	5.53171	6.43465	6.03119	5.45838	7.13429	6.89413	6.78976	7.05789	5.63008	5.36433	5.49783	5.80684
Peak58859	4.40318	4.42626	5.29237	5.00664	4.92517	4.75129	4.34941	4.09907	4.42137	3.66604	5.72502	5.4462	4.4524	3.97966	3.22321	3.13868	3.49491	3.50306	3.80459	4.31687	4.65812	3.80872	3.67612	5.11123	3.8195	3.7349	3.91252	4.35235	4.55044	4.72285	4.607	4.05493
Peak5888	7.35636	7.50486	5.97498	5.68976	6.23405	5.8106	6.63597	6.08174	6.64815	7.29877	6.08989	5.75083	7.8001	7.91693	8.17756	8.48802	7.79968	7.58066	7.07166	7.00223	6.14189	7.56748	7.5864	6.60793	6.14349	6.2875	7.44784	7.61036	6.89402	6.52597	6.74798	6.57312
Peak58945	5.99153	6.33835	5.97498	4.68054	5.25813	4.61016	6.24664	6.23832	5.40287	4.79286	6.03186	5.80471	7.14421	7.17449	7.55696	7.58196	6.6657	7.07299	7.08562	6.94449	5.69139	6.11258	6.04049	5.70759	6.16611	6.20903	7.21319	7.13967	5.86311	6.24922	6.15287	5.9001
Peak59126	6.51625	6.86703	5.52253	5.11878	5.96997	5.89381	6.27822	5.99656	5.35119	5.23537	5.97139	6.1342	6.75136	6.76499	7.0949	7.223	6.74679	7.10641	6.6698	6.37373	5.20086	6.4243	6.54383	5.22232	7.40527	7.10377	6.96948	6.79727	6.14168	6.14374	6.67659	6.73365
Peak59241	5.99153	5.81465	5.76646	5.92346	4.99824	5.10646	5.45909	5.70585	5.67911	5.67677	5.77306	5.41186	6.73688	6.93095	6.74049	6.46144	7.34139	7.15512	6.49249	7.01631	5.80049	7.1192	6.96579	5.93304	6.34526	6.18872	7.64204	7.76439	6.70135	6.05924	6.69477	6.4705
Peak59249	3.08975	4.26627	5.09178	5.61538	4.80806	4.75129	4.84963	3.72199	4.37005	4.02654	4.23126	3.98386	4.30184	4.47895	3.74666	0.9124	3.49491	3.50306	3.80459	2.49874	5.71016	3.59938	3.57502	5.62922	4.66635	4.17261	3.56688	4.25696	5.76782	5.66072	5.06555	4.47744
Peak59297	5.79058	6.12353	6.28783	5.53693	5.57664	5.52753	4.46449	5.40871	4.92552	4.20535	4.48479	3.88585	6.99803	7.11911	7.05239	6.50536	5.41954	5.32014	6.89265	6.89961	6.7248	7.46526	7.5608	6.12792	5.43668	5.1577	7.18228	6.59946	4.2045	4.64732	7.1284	6.90081
Peak59374	5.52489	6.10017	6.12246	6.27692	5.45239	6.13515	5.80122	6.4128	5.24189	5.03113	4.54168	5.22666	6.98991	6.86936	7.54167	7.59217	7.5665	7.00375	7.02895	7.31862	5.53171	6.74004	6.41396	5.42163	6.97055	7.04853	6.41748	6.81397	6.00912	6.00002	6.78239	6.64219
Peak59402	4.82949	4.26627	6.05061	5.49604	5.06776	4.4535	4.08671	4.39614	4.2039	4.55132	4.88676	3.98386	4.16286	4.0712	2.33542	3.35392	4.40603	2.66944	4.2686	4.71473	5.59369	4.24958	4.91964	5.52917	3.8195	2.99449	2.90372	2.52027	6.14168	5.4106	4.35409	4.85037
Peak59438	7.06503	7.26357	6.71702	6.72858	6.68378	6.32692	6.66013	6.08174	6.11026	6.04537	5.77306	5.47973	7.65618	7.55434	8.34541	7.87753	8.10656	7.88978	6.36088	6.47919	6.2355	6.66296	6.82231	6.55808	7.18499	7.18286	8.54996	8.19888	6.99556	7.06286	7.54387	7.66244
Peak59677	5.15743	5.30288	6.05061	6.56053	5.57664	5.60369	4.57096	5.40871	5.32463	5.15137	5.86459	5.95523	4.71279	4.99387	2.85687	3.98107	6.05095	5.58048	4.45364	4.78252	5.69139	5.45408	5.561	5.76735	4.87375	4.40343	4.01099	3.64929	5.7006	5.31653	4.94882	4.13471
Peak59688	5.6785	6.02774	5.62511	5.49604	4.96217	5.27137	4.76264	5.59425	5.12358	5.06215	5.01247	4.24254	7.03796	6.82246	5.43875	4.66705	5.86962	5.75938	6.29027	6.70467	5.59369	7.04013	6.72191	5.75264	6.49568	6.35283	6.41748	6.83049	5.26137	5.58208	6.39455	6.25805
Peak59697	6.28722	6.25622	5.52253	6.04173	6.23405	6.21818	5.40282	6.31067	5.99727	5.69664	4.84228	5.6366	7.14787	7.24408	7.89437	7.72807	7.44219	7.84099	7.86989	7.9374	6.37131	7.19416	7.42904	6.52387	6.5823	6.45836	7.77916	7.91133	6.51844	6.14374	6.83251	6.45522
Peak59848	4.47246	4.98284	6.66986	6.92593	4.84817	4.65877	5.00918	4.75019	4.3168	5.28876	5.26892	4.96738	4.24788	4.12908	3.74666	4.58712	4.76047	5.00193	3.80459	4.64356	5.06142	5.41275	5.21133	4.71451	4.30536	3.79088	3.91252	3.7938	5.76782	5.31653	5.06555	4.64932
Peak59863	6.12575	6.14651	4.57957	5.53693	5.87643	5.50122	4.93162	5.34114	4.92552	4.89987	4.54168	4.76414	6.74172	6.6079	6.37684	5.86181	6.69324	6.64293	5.87361	4.56864	5.17404	5.82853	5.4112	5.30539	6.43179	6.17846	6.67603	6.52023	5.39506	5.54109	5.98564	6.4705
Peak59972	4.08622	4.87654	6.1909	6.20271	5.62349	5.50122	4.34941	4.39614	5.45275	5.67677	4.54168	4.91921	4.63117	4.12908	2.85687	3.70279	4.65183	2.66944	3.10145	4.01046	4.65812	4.54724	5.07289	4.7742	4.42359	4.60191	2.3719	3.09239	3.87492	4.48307	4.82172	4.7023
Peak60120	4.88119	5.12882	3.94225	3.92481	4.96217	4.61016	5.00918	4.52419	4.2039	3.66604	4.88676	4.59015	6.2578	5.966	5.78917	6.27103	3.20931	4.01458	7.12671	7.07131	5.09041	5.79678	5.30704	5.36469	5.52692	5.52516	6.67603	6.30069	5.00649	5.10758	6.15287	5.83072
Peak60219	6.5643	6.25622	6.15709	6.27692	5.75551	5.99147	5.28321	5.27022	5.61487	5.98206	4.64907	4.76414	7.25338	7.14706	6.11277	6.32105	8.34219	8.19943	6.96995	6.75593	6.28637	5.97755	6.02183	6.03378	7.14002	6.92513	7.25339	7.52163	4.89033	6.11612	7.32794	6.84331
Peak6034	7.83238	7.59945	4.85848	5.17173	6.41785	6.10055	5.45909	5.65113	5.99727	5.15137	5.3345	5.10287	7.19454	7.21136	6.86856	7.14188	7.93268	7.34905	6.49249	6.41684	5.74697	5.94895	5.77677	5.4764	6.9315	7.24806	8.20523	8.29124	7.12925	6.82779	7.33954	7.18626
Peak60424	5.11493	5.66343	5.57474	6.06984	5.57664	5.57875	6.77524	6.20074	5.76054	5.17992	5.39721	5.54454	6.89744	6.88189	5.06293	5.28787	7.72162	7.50751	6.75963	6.95914	5.78287	6.0194	6.43526	5.49421	7.06381	7.23822	7.47359	7.52163	6.03663	5.77116	6.91237	7.01977
Peak6043	7.35636	7.16578	5.72087	5.49604	6.10805	6.0651	6.14752	6.73537	6.07887	5.26231	6.0708	6.23572	6.77045	6.66703	6.34195	6.50536	6.77284	6.39502	6.92407	7.12428	5.59369	7.1256	7.06018	5.69225	7.11118	7.02009	7.3585	7.4052	5.00649	5.45543	6.74798	6.73365
Peak60640	4.40318	4.34852	4.94054	5.61538	4.88719	4.61016	4.93162	4.52419	5.50097	5.34023	4.74894	4.39194	4.27512	4.45663	3.22321	2.55702	2.84459	4.49398	3.10145	2.81396	4.93919	3.87202	3.94152	5.28507	4.38527	4.82975	2.3719	3.09239	5.26137	6.08796	5.36768	4.53707
Peak6079	7.4784	7.59945	6.82859	6.71085	5.50339	5.72229	6.98109	7.12449	6.15609	5.88154	7.00077	7.39678	6.15982	6.05727	7.17635	7.1279	7.87374	7.65028	7.85366	7.82191	5.03183	7.46526	7.57366	5.24354	8.04358	8.03094	8.46265	8.41134	6.21573	5.96947	6.34935	6.72093
Peak60849	6.24852	6.5427	5.52253	5.45396	5.89563	5.72229	5.61577	4.64166	4.99463	4.82943	5.12803	5.47973	7.40458	7.35008	7.94172	7.63233	7.21412	7.4566	6.47138	6.05681	6.50618	5.99163	6.13031	6.63222	6.63998	6.44986	7.21319	7.48037	6.16679	6.48338	7.2065	7.37661
Peak60908	5.35288	5.03317	5.52253	4.44185	4.96217	5.47442	5.61577	6.12251	4.4709	4.36405	4.48479	3.88585	6.15256	6.31933	5.78917	6.16548	6.79842	6.3115	5.73862	6.25993	4.97074	5.13622	5.03609	5.61302	6.55686	6.13667	6.50336	6.49972	5.26137	5.4989	6.07168	5.85422
Peak61091	5.07113	5.72584	5.09178	5.06381	5.83724	4.75129	6.07744	4.64166	4.6534	4.20535	4.54168	5.01398	6.16704	6.23716	7.1157	7.08514	5.48413	5.53205	6.59368	5.88315	5.8855	6.28259	5.63657	5.95889	6.30507	6.31587	5.75514	5.49591	4.94959	4.56756	6.30268	5.35826
Peak6117	7.57537	7.78653	6.6211	6.95635	6.60437	6.76264	7.87963	8.23154	6.58255	6.60331	7.58856	7.58544	8.42519	8.42479	8.10662	7.75559	8.07552	7.94623	8.04441	7.86922	6.5794	9.10288	9.01437	6.11649	10.8128	10.6988	9.93756	10.031	8.17938	8.01299	8.77977	8.76196
Peak61317	5.55695	5.49443	4.77143	4.44185	5.37233	5.3022	5.80122	5.19562	5.09242	4.3131	5.39721	4.39194	6.63641	6.67665	6.53964	5.64318	5.7696	6.19202	7.07166	6.18708	5.1467	6.24781	6.49733	5.17891	5.67633	5.55723	6.22864	6.12433	5.63008	5.26707	5.76231	5.94455
Peak6151	6.68513	6.93458	6.25624	6.04173	6.2639	6.28132	7.03751	6.70885	7.32626	7.21181	6.94948	6.64291	8.01337	7.77861	8.20692	7.87753	7.27004	7.29211	8.15446	8.47479	6.38304	7.94558	7.95892	5.98429	7.83016	7.65177	7.67201	7.46987	6.47889	5.90635	6.67659	6.74625
Peak61611	5.89456	5.84307	3.5757	4.25708	5.42619	4.99758	5.08275	4.75019	4.77642	4.41323	4.16009	4.31921	6.42377	6.34973	5.50341	6.10965	6.05095	5.67271	6.29027	6.30653	5.55267	5.59002	5.42548	5.44012	5.36017	5.40695	7.14002	6.86296	5.47775	4.8629	6.04357	6.20423
Peak61622	6.54846	5.97735	4.94054	5.00664	5.73433	6.37112	6.00377	5.80941	5.6366	5.28876	4.16009	4.16147	6.85783	6.82246	6.37684	5.99106	6.00771	5.67271	6.26595	6.43792	5.96576	5.11057	5.16097	5.8663	6.66401	6.91281	6.96948	7.349	5.66577	5.45543	6.50172	6.65562
Peak61696	5.61901	5.2613	4.77143	4.82002	4.96217	5.33237	5.08275	5.53503	4.2039	3.746	4.29902	4.31921	6.22356	6.1706	7.39627	7.05591	6.00771	5.37612	5.93663	5.75452	5.72868	5.11057	5.12638	5.81059	5.29999	5.49237	6.22864	6.87893	5.30733	5.26707	5.61718	5.80684
Peak61754	4.17237	5.21849	3.34783	4.0445	5.03342	4.87973	4.93162	4.75019	3.79799	2.3811	3.92208	4.31921	5.51246	4.75949	6.74049	6.43897	4.65183	4.15051	5.90547	5.41461	4.35653	5.25797	4.70166	4.33225	5.27936	4.63246	6.39967	6.61861	4.82852	4.79459	5.79641	5.45372
Peak61955	4.40318	4.08585	5.89516	4.68054	3.86086	4.7954	3.34089	3.9232	4.26148	4.63646	4.08515	4.31921	3.67947	3.35268	3.50989	3.13868	3.93243	3.86406	3.65977	3.45746	4.90693	4.94627	5.01732	5.54633	3.41805	3.61566	3.27613	3.7938	5.63008	5.54109	4.35409	3.78411
Peak62253	4.60166	4.08585	4.3578	5.53693	5.64635	5.57875	3.56836	4.09907	4.2039	4.41323	4.16009	4.24254	4.61001	4.64594	2.33542	2.55702	3.49491	3.86406	3.10145	3.61778	5.22719	4.04637	3.14685	5.04019	3.8195	4.13019	4.103	3.09239	4.55044	4.99046	4.607	4.28189
Peak62351	5.76337	5.34329	4.77143	5.00664	5.19744	5.23987	5.71148	5.65113	5.15409	4.55132	5.30208	4.86936	6.10069	6.15002	6.68591	6.43897	6.79842	6.61998	6.6698	6.75593	5.48886	5.25797	5.25998	5.32543	5.57847	5.89484	5.57628	6.09727	5.11394	5.10758	5.41239	5.39079
Peak62413	4.72011	4.63684	6.01329	5.79459	4.0113	4.83818	3.7634	4.09907	4.3168	3.49069	3.92208	3.78043	3.83545	3.81238	2.85687	2.55702	4.10856	3.69531	2.84708	3.61778	4.57827	3.04935	3.07272	4.48339	3.1619	3.61566	2.66698	3.30465	4.10299	4.64732	3.7954	3.56898
Peak62678	4.72011	4.26627	2.23332	4.0445	3.39286	4.50766	4.93162	4.39614	4.01557	4.41323	4.42552	3.78043	5.91577	6.10082	6.53964	6.29626	5.86962	4.49398	5.73862	5.08032	5.11883	5.08447	5.16097	4.8315	5.0054	5.38924	5.72683	5.68963	5.437	4.56756	5.69157	5.02661
Peak62715	5.07113	5.78565	5.16181	4.82002	5.13407	4.83818	6.18132	5.90602	3.94673	4.26025	5.86459	5.34062	4.42839	4.75949	6.23191	6.02163	5.86962	5.62733	7.02895	7.13722	4.84015	5.71421	5.3822	4.20728	5.8817	6.14723	6.56857	6.30069	5.437	4.72285	5.82973	5.25599
Peak62833	4.97931	4.08585	6.51834	6.32435	5.52822	5.44711	4.84963	3.9232	5.02797	5.77347	5.05203	5.01398	4.65201	5.16815	3.74666	3.35392	4.10856	4.01458	4.05566	4.56864	4.90693	4.29612	3.85855	5.64524	4.69789	3.99469	3.56688	3.64929	4.29921	5.77116	5.49783	4.4152
Peak62849	5.35288	4.87654	5.16181	5.06381	4.99824	5.07108	5.15273	5.19562	3.5399	3.58116	3.92208	3.66636	6.59952	6.74684	5.43875	4.41241	7.15593	7.24788	6.08309	5.68562	5.59369	4.50835	4.3267	5.28507	7.01482	7.05415	6.45245	6.72844	4.2045	5.66072	6.04357	6.60115
Peak63237	6.01479	5.34329	5.46835	5.45396	4.7668	4.50766	5.28321	5.03367	4.14388	3.58116	3.63505	4.24254	6.10069	6.20427	5.22524	5.89523	5.7696	6.19202	5.80769	5.94339	4.40373	5.97755	6.06803	3.86371	6.08534	5.98004	5.96355	6.52023	3.60212	5.31653	5.69157	6.02955
Peak63311	5.58832	5.42084	4.77143	5.82791	5.81724	5.39089	6.98109	6.56841	4.96049	4.86508	4.59639	4.5271	6.56714	6.72845	6.62917	6.62961	7.53641	7.62745	5.33253	5.64989	5.22719	5.32636	5.42548	5.22232	7.58798	7.42331	6.58442	6.20257	5.11394	4.8629	6.15287	5.68107
Peak63327	5.64907	5.63118	6.99088	7.19187	6.3499	6.08294	4.76264	5.19562	6.62661	6.95598	6.03186	5.37668	5.23807	5.58125	4.28234	4.10188	6.28622	6.16054	4.95951	4.71473	5.78287	5.67981	5.52167	6.0579	4.90106	5.50886	4.7941	4.60521	6.19147	6.24922	5.36768	5.22022
Peak63434	5.6785	5.69497	6.40769	6.12446	5.60025	5.0348	6.18132	6.23832	5.18396	4.46076	4.9299	4.76414	7.17319	7.28239	6.07076	6.27103	7.25164	6.8544	7.08562	6.73905	6.09984	6.60918	6.71612	5.70759	7.16829	7.13062	6.86954	7.21707	5.98108	5.73528	6.01489	6.81965
Peak63547	5.84351	5.21849	5.29237	5.68976	5.28755	5.44711	6.11291	6.20074	4.56507	4.55132	4.84228	4.86936	6.87997	6.78737	6.79309	6.84997	7.68094	7.4695	4.95951	4.90917	5.48886	5.32636	5.561	5.54633	6.97055	6.73526	6.39967	6.79727	6.09011	5.05021	6.88095	6.69516
Peak63612	4.33034	4.49997	6.59609	6.06984	5.13407	4.65877	3.7634	4.64166	4.99463	3.05236	5.39721	4.59015	4.98304	4.9145	2.85687	2.88114	3.73088	4.77041	3.65977	3.27568	4.80555	4.04637	3.77033	5.45838	4.17636	4.04133	4.01099	3.48784	4.89033	5.66072	4.94882	4.64932
Peak63687	4.66212	5.03317	4.57957	4.68054	4.84817	4.4535	5.84407	6.03978	4.26148	4.3131	4.84228	4.31921	4.98304	5.2086	5.93684	6.10965	6.74679	7.05599	4.95951	4.48957	4.15022	4.46837	5.05461	4.55334	5.45519	5.40695	6.14558	5.98367	4.82852	5.31653	5.53872	5.70712
Peak63819	5.99153	5.63118	4.67872	4.52594	5.55264	5.10646	5.34426	5.99656	3.6314	3.8216	4.84228	4.65054	6.7657	6.49278	6.26953	6.68794	6.09293	5.99188	5.46683	5.23321	4.90693	5.49424	4.97905	5.24354	5.4915	5.33476	7.29251	7.12636	4.47153	5.31653	5.06555	5.59997
Peak63916	4.88119	4.49997	4.85848	4.88497	4.32918	3.84148	5.15273	5.53503	4.96049	5.03113	4.59639	4.76414	5.13848	5.4185	5.68158	5.60328	6.45662	6.3115	6.72437	6.5193	4.69643	5.28113	5.4112	4.25017	5.69201	5.94414	5.93909	5.82777	4.38798	5.4106	5.17348	4.9412
Peak63959	5.86926	5.59819	4.67872	5.45396	4.88719	5.141	5.40282	5.27022	4.81518	4.967	4.97178	5.22666	6.62597	6.51441	6.3062	6.56882	6.13372	5.71669	5.99702	6.55833	4.87393	5.25797	5.45363	5.51179	6.3253	6.4413	6.81685	6.49972	4.69624	4.9281	6.25445	5.65454
Peak64040	6.48329	6.1914	6.15709	6.71085	5.13407	5.8528	6.30912	6.56841	4.3168	4.67719	4.88676	4.39194	6.79396	6.95882	7.74221	7.72807	9.01727	8.78343	7.64326	7.92253	6.08554	5.93444	5.70838	5.83872	6.27417	6.59576	7.31167	7.24197	5.80029	6.19744	6.60147	6.86658
Peak64136	4.08622	4.08585	5.52253	5.3659	4.32918	4.50766	3.06692	3.72199	3.6314	3.96151	4.00598	3.98386	3.35505	3.88172	3.22321	3.35392	2.32587	3.01008	4.16614	3.27568	4.49367	3.93258	3.85855	4.40983	3.25284	3.67657	3.42928	3.09239	4.38798	4.08352	3.92633	3.44731
Peak64197	5.76337	6.1914	5.22857	5.57669	6.21889	5.8106	6.04108	5.90602	5.7802	5.94932	5.2002	4.96738	6.83534	6.40867	7.1157	6.91653	7.66712	7.30656	6.55405	6.18708	5.42209	5.18616	5.14378	5.62922	6.89812	6.81688	7.29251	6.986	5.89352	5.31653	7.64082	7.34382
Peak6422	7.23298	6.92132	6.51834	6.78051	6.65028	6.45566	7.94991	7.85002	6.99764	7.00455	7.13539	7.06305	7.22599	7.31355	8.61738	8.59855	8.13696	7.8607	8.14116	7.81387	6.51687	7.42952	7.45011	6.35899	8.70511	8.62325	8.30901	8.17967	7.10348	6.87797	6.65817	6.7956
Peak64289	6.43241	5.97735	5.16181	5.31976	5.1661	5.3022	3.93437	4.52419	3.33616	4.7168	5.01247	4.39194	7.04189	7.10493	6.65782	6.84997	5.35192	4.27448	5.28482	6.35167	5.27845	6.46524	6.07709	5.01571	4.78852	4.74851	7.48207	7.48037	5.30733	5.10758	6.20456	6.32681
Peak64306	5.31586	5.52986	4.77143	4.68054	5.1013	5.41928	6.11291	5.47326	3.94673	4.41323	5.12803	3.542	6.36217	6.22409	6.94027	7.16943	5.71686	6.89321	4.83229	4.84725	5.30341	4.24958	4.65377	4.93965	6.34526	6.17846	6.8302	6.74596	5.63008	4.72285	5.45574	5.48418
Peak64452	4.93109	5.34329	5.97498	5.86047	5.81724	5.8528	4.22415	4.25539	5.79959	5.69664	5.12803	4.5271	4.65201	5.35989	4.42359	3.53944	5.12754	6.12835	4.89731	3.61778	5.95006	4.693	4.44428	6.11649	4.30536	4.88145	3.91252	2.8388	5.89352	5.73528	4.88668	5.48418
Peak64529	5.61901	6.02774	4.09479	5.00664	4.96217	4.4535	4.08671	4.25539	4.4709	5.15137	4.64907	4.70847	5.40646	5.59147	6.44418	6.72555	5.60519	5.00193	5.96714	6.5193	5.25305	5.39163	4.93972	5.13415	5.47346	5.74985	6.70531	6.97118	3.99358	4.29734	5.32154	5.4226
Peak6470	7.62151	7.53998	6.54472	6.54059	5.98797	6.68306	7.2111	7.32983	5.37726	5.73557	6.51387	6.81018	7.08446	7.04677	7.96483	8.1437	7.17559	6.7735	8.30523	8.2959	6.49541	7.2884	7.26432	6.11649	8.22139	7.97575	8.17416	8.14709	6.78478	7.01881	7.37379	7.35209
Peak65133	4.66212	3.98617	5.81065	5.86047	5.93328	5.97246	3.93437	4.39614	5.92848	5.55144	4.59639	4.91921	4.82709	5.05435	3.94881	3.35392	3.93243	4.5922	4.61735	4.40585	5.37579	5.28113	5.16097	5.79632	4.66635	4.66237	3.80659	4.52582	4.55044	6.00002	5.06555	4.53707
Peak65291	5.94386	5.56443	5.16181	5.00664	4.80806	5.17472	5.00918	5.27022	4.96049	5.43795	5.09054	4.96738	6.36217	6.42017	6.41091	6.58937	6.39086	6.33988	5.7028	6.02928	5.06142	5.30392	5.24395	5.54633	5.32033	5.00309	7.11841	7.05789	5.00649	4.48307	6.39455	5.87734
Peak6536	8.49248	8.51222	7.98895	8.0306	7.76049	7.89732	8.99225	8.68351	8.55142	8.5559	8.11148	7.99731	8.68861	8.76514	9.31477	9.27074	9.29393	9.05985	8.63446	8.64302	6.93066	8.7991	8.72129	6.85495	9.93084	9.63243	8.84454	8.83201	8.1228	7.6295	8.95211	9.14879
Peak6576	7.22304	6.81062	7.02875	6.32435	5.75551	5.72229	4.08671	5.11693	5.92848	6.16422	5.3345	5.37668	6.57258	6.63283	6.5701	6.58937	8.32469	8.13614	7.70786	7.73943	6.08554	8.08011	7.94662	5.44012	7.9293	8.02523	8.36512	8.36676	5.47775	5.26707	4.82172	4.28189
Peak66158	5.42417	4.70064	5.41205	4.35247	5.75551	5.65231	5.92614	5.65113	4.96049	5.15137	4.88676	4.5271	7.1258	7.16426	6.71346	7.1279	7.30615	7.32086	4.83229	5.28075	5.39913	5.67981	5.35261	5.32543	6.91156	7.08192	7.3585	7.04379	5.98108	6.24922	5.95578	6.5589
Peak6617	8.15873	8.21912	7.64331	7.64825	7.49089	7.24662	8.40069	8.30417	7.91563	7.60732	8.07366	8.16617	8.05871	8.06344	8.57296	8.48254	7.58131	7.33502	9.11123	9.20975	7.17291	9.51098	9.4505	7.02967	9.81135	9.65941	9.57679	9.60876	7.28635	7.28984	7.75783	8.04044
Peak66185	6.16784	5.84307	5.97498	5.53693	5.28755	4.7954	6.61139	5.75856	3.44185	4.26025	3.83283	4.07547	6.47121	6.38538	7.05239	7.2998	7.97816	7.41721	3.65977	4.78252	5.09041	4.46837	3.98123	4.51879	6.57387	6.47522	7.33059	7.24197	5.55593	5.10758	5.17348	5.9225
Peak66217	7.00827	6.81062	7.52906	7.60091	6.88919	6.50938	8.08988	8.0949	7.18609	7.41112	8.01998	8.12973	7.26352	7.5386	8.57296	8.56782	9.22958	9.13866	9.14828	9.08171	6.46261	8.78705	8.92313	6.55808	8.82892	8.58106	8.79434	8.90398	7.10348	6.94227	8.20729	8.17235
Peak66227	4.33034	4.76171	5.16181	5.53693	5.31637	5.33237	4.08671	3.72199	4.73658	4.67719	5.59738	5.5125	4.30184	4.50093	3.50989	2.88114	3.49491	4.15051	3.65977	4.71473	5.00161	4.72722	4.26404	4.9908	4.38527	4.5707	4.01099	3.30465	4.89033	4.08352	4.35409	4.28189
Peak66243	4.40318	4.08585	4.85848	5.31976	4.5404	4.83818	4.46449	4.09907	4.85291	5.03113	4.69988	4.81772	4.00868	4.15715	3.50989	4.10188	3.73088	4.01458	2.08264	3.27568	4.25713	2.93053	3.67612	4.58706	3.56528	4.13019	2.66698	2.8388	4.6252	4.56756	4.25868	4.53707
Peak66271	5.38897	5.87095	5.22857	5.53693	6.30754	5.8528	4.57096	5.53503	6.31269	6.32591	5.30208	6.17567	5.01551	4.54389	4.77873	5.12814	5.41954	5.2619	4.95951	4.56864	6.32339	5.49424	5.58663	6.45291	5.19372	4.77611	3.27613	3.48784	5.00649	5.90635	4.75368	4.98454
Peak66396	5.76337	5.63118	5.41205	5.41061	4.7668	4.61016	5.00918	5.40871	5.15409	4.99942	4.69988	4.59015	5.99098	6.45972	6.94027	6.43897	6.51952	6.49936	4.95951	4.84725	5.37579	4.65793	4.93972	4.71451	6.01231	5.94414	6.39967	6.12433	4.55044	4.9281	6.58207	6.66892
Peak6642	7.89007	7.74199	7.10163	6.91048	6.36375	6.08294	6.39804	5.34114	6.67987	6.94773	5.97139	5.90679	8.23736	8.2213	7.47885	7.45339	8.39344	8.25263	7.90966	7.60614	7.01601	7.67606	7.29958	7.34092	6.94463	6.83005	8.17938	8.34968	6.86364	6.52597	7.45068	7.56622
Peak66799	4.53853	4.08585	5.35346	5.00664	4.92517	4.99758	5.51323	3.72199	6.18586	5.94932	5.09054	5.22666	5.03147	4.97834	3.50989	3.35392	3.49491	4.15051	5.07634	4.56864	5.80049	4.38485	4.3267	5.69225	3.8195	4.36748	2.90372	2.0772	5.16478	4.9281	4.94882	4.85037
Peak6730	7.5277	7.62421	6.82859	6.87907	6.8105	6.46928	8.13367	7.98871	6.84749	6.47127	6.74806	6.81018	7.85029	7.85261	8.30976	7.92679	7.47429	7.75933	6.86053	7.15005	6.74312	7.36068	7.17854	6.63222	7.91268	7.65916	8.71379	8.97253	7.29775	7.37383	7.62194	7.47831
Peak67300	4.60166	4.34852	6.89161	6.45794	5.62349	4.61016	4.46449	4.94527	5.47706	5.31472	5.62383	5.5125	4.27512	4.47895	3.94881	3.70279	4.10856	4.5922	4.95951	5.18403	5.11883	4.88703	4.05743	4.74466	4.03437	3.4851	5.2176	5.31963	5.76782	5.26707	4.88668	4.89651
Peak67399	6.84928	6.98643	5.97498	5.68976	6.1566	6.28132	6.70729	6.44529	5.91076	5.88154	5.77306	5.66601	6.69753	6.69096	7.19602	7.01093	6.32195	6.57293	6.90844	7.16277	6.64908	7.20628	7.05102	6.37827	7.91602	7.91528	7.14002	7.05789	5.11394	5.96947	6.78239	7.12967
Peak67469	4.33034	4.34852	4.2324	4.15479	4.21047	4.50766	4.57096	3.72199	2.80122	3.96151	4.16009	3.4052	4.75191	4.18468	5.29999	5.18338	5.41954	5.07147	5.18436	4.22194	4.40373	4.42722	4.65377	4.58706	5.4915	5.63439	5.6384	5.57655	4.2045	3.96306	5.57849	4.89651
Peak67688	5.76337	5.34329	5.01816	3.79392	5.66885	5.50122	5.40282	6.4128	4.99463	4.79286	4.97178	5.05912	7.29022	7.25375	7.72877	7.34883	6.48841	6.36772	6.61309	6.88433	6.02689	5.49424	5.33758	6.04589	6.61554	6.58803	6.41748	6.4578	5.26137	6.08796	6.63952	6.96691
Peak67708	5.86926	5.81465	5.01816	5.45396	5.45239	5.36193	6.07744	5.19562	4.85291	5.36529	5.59738	5.6366	7.09963	7.10136	5.73638	6.24536	7.40937	7.24788	6.61309	6.89961	5.39913	5.99163	5.82062	5.79632	5.8541	6.13667	7.29251	6.86296	6.21573	6.60755	7.18093	6.9561
Peak67727	6.78314	6.62679	6.28783	6.49986	5.52822	6.02876	5.80122	5.53503	6.27164	6.09109	5.62383	5.4462	6.55618	6.26932	7.30868	7.24906	8.01135	7.66156	6.84419	7.15005	5.42209	6.96364	6.89583	5.24354	7.33219	7.22333	7.5401	7.45929	6.47889	6.19744	6.88095	7.08075
Peak67757	5.84351	6.25622	5.57474	5.49604	6.00575	5.41928	6.77524	6.20074	4.88968	4.41323	4.42552	4.76414	6.7657	6.53042	6.81869	6.13783	7.17559	6.79415	6.05497	6.4587	6.01185	4.85647	4.65377	5.97165	7.36676	7.43628	7.48207	7.26645	6.14168	5.4106	7.0027	7.1103
Peak67771	5.73563	5.08179	4.57957	4.52594	4.7243	5.10646	4.84963	5.75856	4.26148	4.41323	4.48479	3.88585	6.09312	6.31933	7.1362	6.70687	7.52113	7.65028	6.1904	5.85205	4.80555	4.15163	4.09404	4.33225	6.63188	6.51653	6.10219	5.86033	5.47775	5.05021	5.45574	5.22022
Peak67775	5.91942	5.8983	3.94225	4.35247	6.10805	6.08294	6.48179	5.952	4.96049	4.75534	5.01247	5.77802	7.59861	7.61564	7.39627	7.7915	7.05342	6.47397	6.13775	5.68562	5.86889	5.76432	6.04973	6.2689	6.79309	6.45836	7.24345	7.87994	5.51737	6.14374	6.78239	6.7081
Peak67794	5.19871	5.52986	4.09479	4.15479	5.1661	5.10646	5.00918	5.59425	5.40287	5.20791	4.54168	3.78043	7.59057	7.50929	5.88928	6.02163	6.84827	6.47397	5.50894	4.64356	5.06142	5.28113	4.60421	4.9908	5.25842	4.95567	6.41748	6.01292	5.11394	4.9281	5.45574	5.85422
Peak67795	6.0602	5.84307	4.67872	5.68976	5.39951	5.36193	5.45909	5.47326	5.06056	5.09251	4.9299	5.34062	7.14787	7.27607	6.98617	6.62961	6.54996	6.06173	6.05497	5.82027	5.39913	6.0194	5.50831	5.30539	6.39398	6.64874	7.14002	7.30241	5.9233	5.77116	5.98564	5.70712
Peak67804	6.12575	6.45339	5.52253	5.72556	5.19744	5.47442	5.92614	6.56841	5.02797	4.93383	4.16009	4.39194	6.75616	6.68143	6.76703	6.9327	8.07552	8.09512	4.89731	5.53706	5.76504	5.73111	5.94469	5.97165	6.61554	6.44986	8.49234	8.67631	6.45871	6.29919	6.94311	6.84331
Peak67838	5.84351	6.16913	4.2324	5.41061	5.85697	5.07108	5.45909	5.65113	5.37726	5.52945	5.59738	5.37668	6.67744	6.5251	7.2905	7.55087	6.51952	6.39502	6.75963	6.53895	5.27845	6.27109	6.49733	5.28507	6.51343	6.6187	7.10749	7.15287	5.7006	5.05021	7.62194	7.05059
Peak67843	6.268	6.02774	4.57957	4.88497	5.50339	5.27137	4.67002	5.03367	3.6314	4.02654	4.36368	3.78043	6.83987	6.89432	6.15359	6.46144	8.30698	7.72747	3.49794	3.27568	4.61875	5.51392	5.25998	4.33225	7.40052	7.35666	7.20296	7.27854	5.86311	5.4106	7.05992	6.86658
Peak6786	7.08713	7.18809	6.43616	6.37027	5.85697	5.76712	6.56094	6.81212	6.73122	6.71457	5.39721	5.60656	6.93599	7.0281	7.39627	7.05591	8.03306	7.93697	8.26286	8.07156	6.51687	7.49026	7.57685	6.57489	7.44279	7.16738	8.22052	8.05876	7.09043	7.11957	7.19377	7.20464
Peak67873	5.35288	5.12882	4.85848	5.11878	4.21047	5.0348	5.88569	5.85853	4.08118	4.36405	4.36368	4.65054	6.07787	6.31933	5.98288	6.60963	7.17559	7.41721	5.33253	5.53706	3.84089	3.35229	3.14685	3.80696	6.30507	6.46682	6.73402	6.61861	5.66577	5.80617	5.72737	5.83072
Peak67904	5.38897	5.30288	5.35346	5.11878	4.7243	5.62821	5.80122	4.64166	4.6534	4.86508	4.9299	4.70847	6.47704	6.34973	6.89286	7.0706	8.05444	8.11166	5.13136	5.49739	4.87393	6.12541	5.80978	4.37157	6.65604	6.12603	6.70531	7.12636	5.89352	6.17084	6.79929	6.45522
Peak67921	5.55695	5.66343	5.57474	4.82002	4.96217	4.95936	5.80122	5.65113	5.54761	5.48443	4.23126	4.59015	6.52279	6.45414	5.43875	5.86181	6.45662	7.05599	6.13775	5.91358	5.25305	5.13622	4.89928	4.9908	6.53096	6.27793	6.56857	6.7107	5.16478	5.84034	6.54246	6.61496
Peak67938	5.35288	5.92513	4.57957	5.11878	5.28755	5.57875	6.14752	5.59425	4.6534	4.41323	3.12518	4.5271	5.86336	5.73667	6.3062	5.23657	7.63908	7.02137	4.05566	4.12016	4.7701	4.29612	4.91964	5.01571	6.56539	6.76983	7.51552	7.59111	5.80029	5.21585	6.32621	6.36
Peak67968	4.93109	5.52986	0.9124	4.75198	4.6805	4.7954	6.4265	5.65113	4.08118	4.63646	4.69988	5.05912	6.05469	6.11505	5.93684	5.89523	6.82356	7.12283	6.02628	5.49739	5.03183	4.975	3.77033	5.28507	6.65604	6.37995	6.9815	7.09936	4.38798	4.72285	4.68222	5.06748
Peak67984	5.76337	5.34329	3.94225	4.44185	5.06776	5.07108	5.28321	4.75019	3.87434	4.36405	4.00598	4.31921	6.34317	6.53572	6.81869	6.9645	4.40603	5.20118	4.36414	4.12016	5.17404	4.91696	4.99831	5.13415	5.47346	5.00309	6.64613	6.52023	4.29921	5.31653	5.72737	5.57188
Peak68033	5.61901	5.03317	4.473	4.0445	4.96217	4.70578	5.56542	5.59425	3.7172	3.96151	3.12518	3.66636	6.26455	6.1909	5.93684	5.64318	6.48841	5.62733	4.95951	4.78252	5.06142	5.87488	5.42548	4.33225	6.13205	5.61929	6.90783	7.4379	5.66577	4.9281	6.54246	6.37632
Peak68055	5.86926	6.1914	3.07331	5.17173	5.96997	5.76712	5.08275	4.52419	4.6534	4.93383	3.63505	4.81772	6.87115	6.84397	6.59994	6.32105	6.89645	6.8346	7.15347	6.4587	5.72868	4.5851	4.52649	5.81059	6.53964	6.41533	5.91421	6.74596	4.69624	5.10758	6.15287	6.32681
Peak68079	5.07113	5.17435	5.62511	5.11878	5.1013	5.141	5.80122	5.19562	4.26148	4.59452	4.16009	4.31921	6.98175	7.00538	6.44418	7.05591	6.17338	6.79415	6.13775	5.94339	4.73374	4.76064	4.72502	5.49421	6.12051	6.02656	6.43507	6.79727	5.9233	5.31653	5.53872	5.85422
Peak6808	7.31951	7.28443	6.25624	5.49604	5.62349	5.87345	6.6839	6.62624	5.94599	6.12079	5.48643	4.86936	6.96113	6.94296	7.44638	7.19646	6.74679	6.8346	6.574	6.94449	4.57827	7.34432	7.25238	5.22232	6.72619	6.2488	6.51994	6.49972	5.30733	5.16274	6.34935	7.05059
Peak68080	4.66212	5.03317	3.07331	3.48794	4.14716	4.33857	5.15273	5.40871	3.87434	2.91549	4.42552	4.16147	5.86336	5.35989	4.87986	5.52	5.71686	4.5922	4.89731	5.23321	4.3077	4.62198	4.38671	4.65221	5.07895	5.0714	6.12405	5.31963	5.11394	4.64732	5.49783	4.89651
Peak68092	6.51625	6.1914	5.89516	6.27692	5.13407	5.52753	5.75705	5.70585	4.60992	4.14823	4.00598	5.57589	7.55799	7.39448	7.25345	7.14188	7.68094	7.51997	5.3787	4.71473	4.7701	4.72722	4.55287	4.37157	7.24462	7.16219	7.64959	7.6849	6.2396	6.05924	7.16797	7.43226
Peak68110	6.3434	5.72584	5.22857	5.3659	5.87643	5.62821	4.46449	4.25539	4.3168	4.93383	4.64907	4.86936	6.87557	7.06886	6.62917	6.41615	6.13372	6.75254	7.23088	6.97365	6.02689	6.03309	6.14763	6.52387	6.54827	6.50015	7.06293	7.16594	5.30733	5.36433	6.32621	5.96628
Peak68140	5.58832	5.03317	3.94225	4.60534	4.7668	5.141	5.08275	5.59425	3.44185	3.746	4.48479	4.5271	6.63641	6.66703	6.89286	6.99562	5.82048	6.16054	4.16614	4.01046	4.49367	2.48622	3.77033	4.29181	5.59525	5.37131	6.45245	7.02956	4.55044	4.99046	5.49783	6.10981
Peak68183	5.99153	6.07643	5.57474	5.57669	5.83724	6.11796	6.4265	6.47707	4.92552	5.61547	5.99183	5.66601	7.25677	7.30427	7.63105	7.75559	6.98823	6.7735	7.59528	7.86144	5.67237	6.4243	6.55684	5.8663	6.36494	6.30647	6.30717	6.09727	5.47775	6.14374	6.63952	6.66892
Peak68197	5.99153	6.00277	4.67872	3.79392	5.19744	4.3972	5.00918	5.99656	3.87434	4.55132	4.00598	3.78043	6.33036	6.44853	5.22524	5.682	7.15593	6.59665	4.36414	3.76135	4.57827	4.7933	5.10877	4.55334	6.31522	6.30647	6.03454	5.89217	5.30733	4.29734	5.92528	5.9225
Peak68212	5.84351	6.41605	4.473	5.06381	4.99824	4.4535	4.67002	4.94527	5.35119	5.26231	4.08515	4.07547	6.00718	5.79088	6.34195	6.29626	7.72162	7.00375	6.08309	6.39544	5.09041	4.24958	4.19847	5.22232	6.34526	6.54076	7.76533	7.44863	4.6252	4.48307	6.09925	5.70712
Peak68224	5.86926	5.66343	4.2324	4.60534	5.19744	4.95936	6.86114	5.80941	5.18396	4.93383	4.42552	4.24254	6.55618	6.22409	6.91676	6.68794	7.59597	7.29211	5.96714	5.75452	5.22719	5.03078	3.98123	5.06426	6.80755	6.67816	7.38589	7.07184	5.47775	5.69848	6.63952	6.00877
Peak68227	5.38897	5.52986	4.67872	3.79392	4.49047	3.84148	4.84963	4.52419	4.3168	4.50676	4.97178	4.96738	5.94128	5.57095	6.11277	6.62961	6.48841	6.36772	3.80459	3.0652	4.97074	4.88703	5.25998	3.86371	6.07342	6.01507	5.86312	5.95381	3.87492	3.83127	6.39455	6.10981
Peak68242	4.88119	4.98284	4.09479	4.44185	4.7243	4.83818	5.71148	4.85105	3.6314	3.2894	5.05203	4.59015	5.27871	5.45256	5.73638	5.47647	4.53423	5.67271	5.46683	5.4566	5.17404	5.67981	5.25998	4.91337	5.07895	4.63246	6.43507	6.59946	4.55044	4.29734	5.00837	5.51402
Peak68246	5.64907	5.49443	5.22857	5.3659	5.1013	5.44711	5.34426	6.31067	4.92552	5.23537	5.59738	4.76414	6.06246	5.98936	6.98617	7.24906	7.28821	6.49936	6.55405	6.92968	5.35207	5.93444	5.80978	5.30539	6.45952	6.26828	6.22864	6.12433	5.59348	5.80617	6.32621	6.1672
Peak68249	4.72011	4.08585	3.07331	3.48794	4.32918	3.75354	3.34089	2.83768	3.22145	3.05236	3.27186	3.88585	5.21031	4.89808	3.94881	4.41241	4.95574	5.91848	5.01911	5.13311	4.20468	4.20145	4.01985	3.68598	3.8195	4.08646	5.25778	4.04439	2.48808	3.52294	4.52759	4.21022
Peak68250	5.73563	5.56443	4.67872	4.35247	4.92517	5.0348	6.11291	5.80941	4.2039	4.36405	4.36368	4.39194	5.21031	5.2086	5.88928	5.43159	6.89645	6.7735	6.51331	6.75593	5.4447	4.29612	4.29571	4.74466	6.04929	6.04926	5.72683	6.41463	4.82852	4.39324	4.607	5.14588
Peak68281	4.40318	4.08585	3.94225	3.79392	5.19744	4.99758	4.93162	4.75019	4.14388	3.66604	4.08515	5.01398	6.3747	6.31318	6.11277	6.10965	5.35192	3.86406	6.21603	5.37136	4.80555	5.00316	5.12638	4.58706	4.56733	4.33059	5.2176	4.88484	3.60212	2.86758	6.20456	5.68107
Peak68339	6.5643	6.31826	4.67872	4.68054	5.25813	5.0348	5.51323	5.85853	4.85291	4.41323	6.01198	5.93122	6.38093	6.59274	7.44638	7.5191	4.65183	4.85182	5.33253	4.31687	4.03453	5.4743	5.01732	4.16304	4.78852	5.38924	7.37682	7.7471	3.87492	4.29734	6.37213	6.14833
Peak68348	6.87491	6.31826	4.94054	4.82002	5.31637	4.99758	5.34426	4.75019	5.15409	4.89987	4.97178	5.05912	7.10716	7.04305	7.34435	7.09953	6.57978	6.91223	5.73862	5.53706	5.76504	5.32636	5.3822	5.75264	4.53274	4.53878	7.45647	7.7471	5.80029	4.9281	6.20456	6.4084
Peak68433	5.27786	5.56443	3.5757	4.68054	4.5404	4.87973	4.22415	3.20149	5.18396	4.7168	4.9299	4.07547	5.48957	5.49675	4.55206	4.74274	6.28622	5.84112	5.46683	5.68562	4.25713	5.76432	5.64879	4.48339	5.45519	5.29726	5.08985	5.79446	3.60212	3.96306	6.22972	6.24033
Peak68446	4.66212	4.63684	4.85848	4.9471	4.5404	4.50766	5.15273	4.64166	4.99463	4.967	4.84228	4.91921	6.83534	7.00538	7.0738	6.79796	4.2651	5.62733	7.45176	6.83751	5.42209	5.94895	5.85265	5.30539	5.8541	5.49237	7.01696	6.69275	4.6252	5.05021	6.01489	5.9225
Peak68483	5.81729	5.8983	5.16181	5.06381	5.03342	5.41928	5.71148	5.53503	5.27001	5.17992	5.74924	5.90679	7.08064	6.91071	8.12724	7.87753	6.72026	6.94954	6.13775	6.21177	5.71016	6.3277	6.18164	5.06426	5.70753	5.93197	7.73725	7.37174	5.83204	5.4106	6.48092	6.07024
Peak68493	5.84351	5.59819	4.473	4.60534	5.34462	5.50122	4.76264	5.75856	3.5399	3.05236	4.79637	4.39194	5.72331	5.81724	6.3062	6.29626	6.35682	6.253	4.05566	4.01046	4.5366	4.46837	4.77061	4.02134	6.85702	6.86244	6.88242	6.83049	5.11394	5.62194	5.95578	5.87734
Peak68566	5.52489	4.49997	4.09479	4.60534	4.32918	4.75129	4.93162	5.27022	4.2039	4.3131	5.62383	5.60656	6.20964	6.02748	6.19328	6.16548	6.00771	5.91848	6.49249	6.57746	4.65812	5.45408	4.89928	4.8315	4.87375	4.77611	6.38164	6.84682	4.82852	4.39324	5.53872	5.75784
Peak68590	4.88119	4.57005	4.77143	4.68054	3.9381	4.95936	5.08275	4.52419	4.01557	3.8216	4.00598	4.59015	5.85443	6.04988	6.15359	5.8276	5.71686	5.43	5.13136	4.48957	5.06142	5.62661	5.12638	4.65221	4.8459	4.66237	6.18771	6.04159	4.6252	5.16274	5.57849	5.4226
Peak68626	5.76337	5.78565	5.09178	5.22279	4.80806	4.7954	5.80122	5.59425	4.51876	3.96151	5.12803	4.46113	6.19558	6.53042	7.05239	7.0706	7.19498	6.54882	5.23547	5.08032	4.61875	5.18616	4.57877	5.11123	5.37968	5.72184	6.26844	6.81397	4.29921	5.05021	5.98564	5.75784
Peak68633	5.94386	5.75605	5.97498	5.61538	5.1661	5.47442	6.45441	6.20074	5.27001	5.38992	5.77306	5.95523	6.74655	6.31933	7.61653	7.09953	7.93268	8.12802	5.42344	5.32677	5.67237	6.36062	6.29473	5.42163	6.43179	5.85672	6.56857	6.59946	5.80029	5.4989	6.22972	6.30993
Peak68660	5.19871	5.45811	3.94225	5.49604	5.22811	4.75129	5.34426	5.70585	2.62309	3.8216	3.63505	2.35594	5.94128	6.13613	5.6246	5.99106	6.63763	6.44813	4.05566	4.40585	5.06142	5.08447	4.748	4.33225	5.64444	5.25875	5.6384	6.32421	5.00649	5.21585	6.01489	5.75784
Peak68764	4.08622	4.82028	5.29237	5.3659	4.14716	3.84148	5.84407	5.59425	3.7172	4.20535	4.00598	4.59015	5.79969	5.97383	5.78917	5.79256	6.48841	5.20118	5.28482	5.23321	3.69504	4.29612	4.09404	4.07018	5.56149	4.90662	5.4081	5.61524	4.89033	4.56756	5.06555	5.80684
Peak68768	6.41504	6.23494	5.89516	6.01306	5.37233	5.67602	6.98109	6.50817	6.53709	6.57142	4.42552	5.34062	7.15877	7.0725	7.93003	7.85225	7.63908	7.91828	7.51502	7.12428	6.2355	7.02652	7.1701	5.99682	7.0758	6.82348	7.9294	7.50115	7.03699	6.95791	6.65817	6.27555
Peak68796	6.03767	5.81465	5.72087	5.11878	5.1661	4.7954	5.15273	5.99656	4.2039	4.82943	5.09054	5.05912	7.08446	7.15052	6.91676	6.68794	6.60899	6.33988	6.33773	5.88315	5.20086	7.04013	6.82231	5.4029	5.98712	5.54129	6.28793	6.4578	5.39506	5.16274	5.61718	5.9225
Peak68828	5.49209	5.59819	4.09479	4.52594	5.31637	5.17472	5.08275	5.03367	4.69559	4.3131	4.42552	3.78043	6.53401	6.38538	6.37684	6.39295	6.96582	6.75254	5.3787	5.18403	5.48886	4.04637	4.23164	5.70759	6.61554	6.50015	6.55254	6.7107	5.00649	5.26707	6.84884	6.62864
Peak68840	5.6785	6.07643	4.3578	5.45396	5.31637	5.07108	6.63597	5.65113	4.37005	4.46076	4.9299	5.05912	6.74655	6.72845	6.11277	5.60328	7.17559	6.9859	5.66606	5.78777	4.65812	4.38485	4.77061	4.93965	6.12051	6.34368	7.17183	7.05789	6.3089	6.08796	6.43838	5.96628
Peak6888	7.04259	7.55722	6.78499	6.67471	6.40452	6.32692	7.79488	7.99969	7.28562	7.33086	7.32441	7.2876	7.55249	7.6056	8.24517	8.10142	7.73493	7.4695	7.97111	7.98113	6.34755	8.19405	7.98081	6.2689	8.63392	8.61947	7.81318	7.98693	7.07725	6.79335	6.92782	6.57312
Peak68883	6.75581	6.69071	5.97498	6.2526	5.96997	6.20195	5.84407	5.65113	6.03046	5.8104	5.6498	4.81772	7.34853	7.40898	5.6246	5.43159	7.63908	7.50751	6.3142	6.16195	5.8855	5.55247	5.43962	6.11649	8.71281	8.46983	6.69074	7.01519	3.99358	5.16274	6.78239	6.5872
Peak68993	4.88119	4.76171	4.2324	5.11878	5.25813	5.27137	6.66013	5.75856	4.14388	3.58116	3.52441	3.88585	6.54513	6.37359	7.32663	7.46455	7.03202	7.34905	4.2686	4.90917	5.57332	5.76432	5.88399	5.78191	6.01231	5.88225	6.94514	6.43638	5.95248	5.90635	6.41664	6.4084
Peak69055	6.32491	6.39702	6.59609	6.06984	6.02332	5.83186	6.07744	6.27495	5.12358	5.36529	5.92961	5.88194	7.0614	7.22125	6.98617	6.10965	7.8248	7.87046	7.11314	7.41743	6.46261	6.88285	6.72767	6.32958	7.17388	6.98521	7.61915	8.00885	6.16679	6.05924	5.82973	6.24033
Peak69097	5.31586	6.07643	5.35346	5.49604	5.39951	5.78903	5.80122	6.34552	4.3168	5.03113	4.74894	5.77802	6.65707	6.58254	7.70152	7.2998	6.57978	6.36772	6.79405	6.78912	5.85209	5.89	5.87362	5.89337	6.80034	6.65615	7.29251	7.15287	5.95248	6.27442	5.92528	5.70712
Peak69176	5.45853	5.63118	4.57957	4.15479	5.37233	5.33237	4.57096	4.85105	4.37005	4.55132	4.74894	4.65054	6.05469	5.79088	6.68591	7.01093	5.35192	5.13779	5.23547	5.13311	4.87393	5.2105	4.95952	5.20078	5.82595	6.21907	6.07999	6.43638	5.00649	5.05021	6.17894	4.89651
Peak69187	5.19871	4.98284	4.67872	5.17173	4.58865	4.4535	6.14752	5.70585	4.85291	5.38992	3.52441	3.88585	6.32391	6.08645	6.02749	5.12814	6.35682	6.16054	6.59368	6.39544	5.20086	5.55247	5.5349	4.8315	6.24259	6.29702	6.03454	6.56039	5.47775	6.00002	5.89413	5.83072
Peak69196	4.82949	5.34329	5.01816	4.88497	4.88719	5.47442	6.11291	6.34552	3.44185	3.17619	3.40401	4.91921	6.19558	6.12914	4.28234	4.88305	6.98823	6.54882	5.01911	5.32677	4.40373	4.54724	4.3267	4.85931	6.56539	6.65615	6.56857	6.0697	5.35187	5.21585	5.86229	5.78255
Peak69232	4.88119	5.30288	3.34783	5.31976	5.39951	4.65877	5.92614	5.65113	4.69559	4.99942	3.92208	4.07547	7.11465	7.28867	7.46271	7.40785	6.51952	6.70969	5.90547	6.23605	5.78287	5.05787	5.25998	5.8799	5.34039	5.2391	6.84344	6.91034	5.30733	5.36433	5.61718	5.14588
Peak69254	5.6785	5.66343	4.2324	4.15479	4.88719	5.52753	4.93162	4.94527	4.42137	4.02654	5.90827	5.75083	5.63223	5.67073	6.02749	6.46144	6.05095	5.48193	6.36088	5.37136	4.3077	6.15074	6.2312	4.85931	6.24259	6.3252	6.22864	6.41463	4.55044	4.29734	5.12053	5.70712
Peak69272	4.97931	4.93068	4.57957	4.44185	4.6805	4.2135	5.96548	6.31067	4.14388	4.0887	4.79637	4.39194	5.06287	5.35989	6.15359	5.92788	5.41954	5.58048	4.45364	5.08032	3.76988	5.00316	5.10877	3.1512	5.64444	5.67878	5.17627	5.5368	5.76782	5.26707	6.01489	5.7327
Peak69321	6.0602	5.56443	4.67872	4.25708	5.39951	5.41928	4.93162	5.53503	4.85291	4.59452	5.86459	5.6366	6.17423	5.99707	7.41317	6.9645	7.79968	7.18671	7.25579	7.28412	6.09984	6.4952	6.71031	6.2163	6.09716	6.20903	6.66116	6.4578	5.59348	5.4106	6.50172	6.43978
Peak69332	5.61901	6.1914	5.29237	4.9471	6.21889	5.89381	5.08275	5.40871	5.37726	5.61547	4.97178	5.4462	7.37683	7.46279	7.19602	7.02608	5.54593	6.28254	7.25579	6.63336	6.19612	6.63632	6.72767	6.2689	6.2532	6.26828	6.78976	6.58006	5.63008	5.80617	6.34935	6.00877
Peak69408	4.17237	4.98284	2.23332	0.9124	3.9381	4.00229	4.34941	4.25539	0.9124	2.5869	3.27186	3.4052	5.50106	5.45256	5.37104	4.88305	4.76047	4.38847	3.80459	3.45746	4.97074	2.7995	3.40782	4.8866	3.69823	3.34068	5.47775	5.41047	2.05286	4.29734	5.61718	5.02661
Peak69425	5.70735	5.81465	3.77104	3.30475	5.22811	4.95936	4.57096	4.94527	4.14388	5.34023	5.09054	5.05912	6.92325	6.95487	6.91676	7.26191	5.86962	5.84112	6.65114	6.8689	6.14189	6.17562	6.69861	5.8799	5.81167	5.64934	6.69074	6.69275	5.06122	5.58208	6.76528	6.50057
Peak69431	6.18844	5.92513	6.49146	5.31976	4.84817	5.17472	5.92614	5.19562	4.01557	4.36405	4.08515	4.39194	6.35587	6.04245	6.79309	6.50536	7.49007	7.0898	5.96714	5.94339	4.90693	5.16141	5.05461	4.80314	6.34526	6.29702	6.95736	6.83049	5.7346	5.4989	6.58207	6.20423
Peak69441	5.07113	4.93068	5.09178	5.06381	5.42619	5.3022	6.04108	5.65113	4.14388	4.67719	5.36619	5.54454	6.27795	6.50364	7.00858	7.16943	6.6657	6.47397	6.70641	7.01631	5.85209	5.59002	5.50831	5.66108	6.02474	5.77732	6.8302	6.81397	5.83204	5.4106	6.37213	6.32681
Peak69569	4.82949	4.49997	4.85848	5.2721	4.32918	4.70578	5.28321	5.75856	3.5399	3.58116	4.29902	4.24254	5.45454	5.68034	5.73638	5.8276	6.45662	5.43	5.54986	5.88315	4.73374	5.2105	5.58663	4.40983	5.34039	4.93135	5.60768	5.86033	4.89033	4.19447	5.45574	5.06748
Peak69583	5.23883	5.21849	5.52253	5.11878	5.22811	5.62821	6.39804	6.76141	5.45275	5.03113	3.92208	4.65054	6.7799	6.72382	7.64542	7.1279	7.76118	7.63891	5.66606	6.30653	5.8179	6.13813	5.91466	5.8663	7.36676	7.08742	7.29251	7.53176	5.66577	6.00002	5.82973	6.62864
Peak69598	5.94386	6.35817	5.52253	5.72556	5.45239	5.55337	7.05584	7.31232	4.42137	4.79286	4.88676	5.26566	5.90717	6.25654	6.84384	7.02608	7.1158	7.29211	5.28482	4.84725	4.97074	5.03078	5.03609	4.91337	6.30507	6.64874	6.22864	6.32421	6.00912	5.80617	6.12631	5.96628
Peak69605	6.01479	6.1914	4.77143	5.11878	5.13407	5.17472	5.88569	4.75019	4.99463	4.967	4.64907	4.46113	6.03113	6.22409	6.19328	6.52683	6.09293	6.253	4.95951	5.37136	5.27845	4.7933	4.29571	5.11123	6.2532	6.11531	5.75514	5.57655	4.38798	4.72285	5.82973	5.9225
Peak6962	7.68807	7.30499	7.11929	7.25441	7.30251	7.24662	9.02518	8.70379	8.14874	8.26173	7.87359	7.81261	8.42217	8.35611	8.61738	8.28892	8.52182	8.46714	7.90966	7.43849	6.93066	7.60916	7.62088	6.97375	9.43688	9.22994	8.97948	8.96133	7.32029	7.04832	9.76072	9.70659
Peak69669	6.16784	6.1914	5.85352	6.32435	6.00575	6.08294	6.90224	6.47707	5.15409	5.09251	5.01247	5.22666	7.58789	7.65023	8.05372	7.64219	7.97816	7.55669	6.87668	7.47973	6.53802	5.57137	5.14378	5.83872	7.21782	7.03153	6.88242	6.89472	6.63094	6.74008	6.89675	6.90081
Peak69709	4.40318	4.76171	5.57474	4.25708	4.27107	3.84148	4.57096	4.25539	4.14388	3.58116	3.92208	3.78043	5.34401	5.15441	6.41091	5.79256	5.66211	6.28254	6.38367	6.16195	4.44941	5.05787	5.22773	4.44709	5.45519	5.25875	5.83687	6.32421	5.11394	5.16274	5.45574	4.8027
Peak69736	6.43241	6.00277	4.3578	3.48794	5.1013	4.75129	5.34426	4.75019	4.88968	4.79286	4.59639	4.39194	5.94969	5.76403	6.07076	5.79256	5.82048	5.37612	6.05497	5.82027	4.90693	5.45408	4.93972	5.34519	4.30536	4.63246	6.20832	6.01292	4.69624	4.8629	6.22972	5.59997
Peak69742	6.12575	5.97735	5.81065	4.52594	5.03342	4.50766	6.07744	6.34552	3.5399	3.96151	4.64907	4.59015	6.51715	6.63283	6.91676	6.90017	7.09531	7.03879	6.1904	5.53706	5.30341	4.91696	4.95952	5.06426	6.62373	6.6338	7.58805	7.6574	5.9233	6.08796	5.36768	5.70712
Peak69769	5.84351	5.45811	4.473	4.82002	5.25813	5.10646	5.80122	5.65113	5.06056	4.7168	5.48643	5.5125	6.32391	6.30078	6.79309	6.8669	7.07452	6.93101	5.23547	5.13311	5.61377	5.2105	4.85766	5.32543	5.37968	5.49237	8.18978	8.1925	5.437	5.16274	5.76231	5.59997
Peak6978	7.40114	7.39406	6.46407	5.92346	6.5079	6.62341	8.10756	7.98871	6.7109	6.59276	6.59623	7.02953	8.01337	8.13497	7.32663	7.7373	7.74811	7.81091	8.34058	7.89231	5.76504	8.00577	8.16412	5.72276	8.52665	8.43364	8.30901	8.06575	6.66657	5.31653	7.37379	7.36031
Peak69782	5.23883	5.72584	3.94225	4.0445	5.39951	5.44711	6.27822	6.03978	5.50097	4.99942	5.16457	4.91921	6.70747	6.78737	6.37684	6.13783	6.09293	6.33988	6.05497	5.72048	4.49367	4.85647	5.24395	4.96545	6.30507	5.99181	6.14558	6.0697	5.30733	5.77116	5.65485	5.02661
Peak69843	6.88756	5.84307	4.473	4.52594	4.80806	5.10646	5.40282	4.94527	4.81518	5.36529	3.92208	4.31921	6.27126	6.28828	5.43875	6.24536	7.32388	6.94954	5.18436	5.68562	4.09356	6.22415	5.33758	4.37157	5.61184	5.38924	6.05744	5.89217	5.63008	4.8629	5.45574	5.48418
Peak69929	5.58832	6.14651	3.77104	4.25708	5.03342	5.141	5.00918	4.52419	3.6314	4.02654	4.64907	4.91921	6.32391	6.16377	5.14638	5.56224	5.66211	5.88032	5.13136	5.23321	4.97074	5.62661	5.33758	5.36469	4.75894	4.97957	5.54418	5.72542	4.69624	5.16274	6.39455	6.10981
Peak70050	5.70735	6.37773	5.41205	3.79392	4.7243	5.3022	6.4265	5.80941	4.85291	4.67719	5.05203	4.86936	5.70356	5.63164	6.41091	6.50536	6.35682	6.36772	6.63224	5.61326	5.00161	5.2105	4.55287	5.1567	5.72287	5.83074	6.76216	6.7107	5.80029	5.66072	5.86229	5.7327
Peak70055	5.52489	5.45811	5.35346	4.68054	4.385	3.84148	5.84407	5.47326	4.77642	4.79286	4.64907	5.22666	6.53401	6.82679	5.50341	6.46144	5.7696	5.62733	6.81096	6.89961	5.20086	5.67981	5.93474	4.96545	5.78268	4.82975	6.10219	6.43638	4.38798	4.48307	5.76231	5.06748
Peak70192	7.20295	6.75191	4.57957	5.00664	5.28755	5.72229	6.61139	6.23832	5.12358	4.967	4.29902	4.76414	6.98175	6.89432	4.28234	5.07068	7.03202	7.20225	5.07634	5.28075	5.48886	4.975	5.22773	4.74466	6.65604	6.60345	6.63095	7.16594	5.35187	5.69848	6.15287	5.9225
Peak70245	5.07113	5.38259	4.3578	3.6494	4.5404	4.14655	4.76264	4.75019	4.01557	3.8933	4.29902	4.65054	5.80896	5.98936	4.28234	4.94837	6.77284	6.5243	5.62836	5.41461	5.30341	5.34845	5.10877	5.24354	4.87375	4.80318	5.47775	5.27196	5.26137	4.08352	5.49783	5.54324
Peak70300	5.19871	5.2613	4.57957	4.60534	4.88719	5.52753	5.56542	6.03978	4.60992	4.20535	4.88676	4.5271	6.90177	6.68621	6.91676	6.78019	6.09293	6.36772	5.54986	5.94339	5.55267	4.76064	4.01985	5.11123	5.93538	4.90662	5.86312	5.31963	4.94959	5.10758	5.53872	5.45372
Peak70315	4.93109	5.03317	3.07331	3.48794	3.9381	4.27742	5.00918	4.39614	3.87434	4.14823	3.73747	3.542	5.25174	5.03947	6.47671	6.10965	5.48413	5.37612	4.76418	4.90917	4.57827	4.34118	4.44428	4.62	3.8195	3.55193	7.05158	6.92579	4.55044	3.68569	5.12053	5.59997
Peak70329	6.0602	6.50763	5.09178	4.25708	5.75551	6.04705	5.34426	5.75856	4.92552	4.3131	4.59639	4.91921	6.71734	6.90254	7.19602	7.82653	4.95574	5.88032	6.21603	5.53706	6.26116	6.68912	6.44229	6.17279	5.98712	6.19891	7.89804	7.90355	4.89033	5.36433	5.92528	6.09016
Peak7037	7.37444	7.28443	5.35346	5.86047	6.54484	6.48277	6.96177	6.9988	5.61487	5.38992	6.31742	6.65762	6.92325	7.18463	7.5106	7.75559	7.21412	7.27752	6.61309	6.47919	4.61875	7.74415	7.70801	4.9908	6.67193	6.60345	8.34201	8.24272	5.7346	5.4106	5.57849	5.39079
Peak70387	6.12575	6.65911	4.2324	3.48794	5.28755	5.3022	6.21435	6.03978	5.7204	6.31311	5.67531	5.34062	6.88873	6.71451	7.21541	7.223	6.87256	6.70969	6.21603	6.11034	5.06142	6.07338	5.9741	5.32543	6.26372	5.99181	6.26844	6.7107	4.82852	5.62194	6.22972	5.14588
Peak70392	4.53853	4.70064	3.94225	4.25708	4.27107	4.33857	3.34089	5.53503	4.51876	4.26025	4.23126	4.5271	4.77108	4.56489	0.9124	2.55702	4.2651	3.86406	3.93575	3.0652	5.8351	3.04935	3.77033	6.13927	3.41805	3.7349	3.27613	2.8388	7.25158	7.49666	4.44349	4.7023
Peak70402	6.20875	6.4717	5.85352	4.68054	4.7668	5.10646	5.75705	4.94527	4.73658	4.3131	4.84228	4.16147	6.87115	6.66219	6.23191	6.56882	7.84948	7.29211	5.28482	6.00122	5.30341	6.12541	5.79886	5.17891	5.69201	5.81757	7.10749	6.59946	5.76782	6.19744	5.53872	5.45372
Peak70416	5.35288	5.78565	4.09479	3.92481	4.58865	4.7954	4.46449	3.9232	3.94673	3.58116	3.73747	3.78043	4.54459	5.03947	4.42359	3.53944	6.77284	6.16054	4.53785	4.12016	3.00986	3.80872	4.47221	3.74779	6.87085	6.77665	6.90783	7.02956	4.2045	4.9281	5.22455	5.06748
Peak70525	5.79058	5.03317	4.2324	3.92481	5.31637	5.36193	5.80122	5.59425	4.3168	4.67719	4.36368	3.542	6.40556	6.42589	7.2905	7.15572	6.84827	6.5243	6.70641	5.68562	3.97292	4.54724	4.65377	4.20728	5.57847	5.61929	5.91421	6.25246	5.86311	5.87372	5.32154	5.51402
Peak70710	4.40318	4.70064	5.35346	4.88497	5.1013	4.33857	4.84963	4.25539	5.24189	5.77347	5.05203	5.80471	3.83545	3.73942	2.85687	4.21314	5.04421	4.38847	3.10145	3.0652	4.35653	4.09998	3.94152	4.80314	4.95418	4.2538	2.90372	3.30465	4.82852	4.8629	3.48933	4.7023
Peak70783	5.55695	5.08179	4.2324	4.52594	5.06776	5.33237	4.46449	4.75019	3.7172	4.63646	4.29902	4.24254	6.55067	6.41443	6.98617	6.76221	5.7696	5.48193	5.62836	6.05681	5.22719	4.04637	3.57502	5.17891	5.54431	5.54129	6.05744	6.17696	4.94959	4.64732	5.53872	5.87734
Peak70802	5.64907	6.02774	5.41205	5.31976	5.1661	4.87973	5.56542	6.27495	4.37005	3.66604	4.64907	4.46113	6.84438	6.93497	6.26953	6.52683	7.34139	7.21762	6.33773	6.53895	5.61377	4.94627	4.60421	5.28507	6.19939	6.16813	6.39967	6.58006	6.35331	5.93825	6.74798	5.7327
Peak70811	5.02596	5.2613	4.85848	4.75198	3.86086	4.3972	5.40282	5.59425	5.12358	4.79286	5.01247	4.76414	5.71347	5.62171	5.88928	6.66875	7.05342	6.42182	6.44994	6.28342	3.53197	5.78064	5.4112	3.24185	4.95418	4.95567	6.07999	6.49972	5.11394	5.31653	5.53872	5.10722
Peak70921	4.72011	4.98284	4.3578	4.15479	5.1661	5.07108	5.45909	5.59425	3.5399	2.91549	4.59639	3.88585	6.08552	6.03499	5.8401	5.99106	6.45662	6.49936	5.54986	5.57566	4.49367	4.88703	4.3267	4.55334	6.4411	6.69984	5.44335	5.41047	5.51737	5.62194	5.82973	5.32497
Peak70966	5.89456	5.78565	5.52253	4.82002	4.43871	4.4535	4.22415	5.59425	4.51876	4.63646	4.16009	4.24254	5.79969	5.40697	6.5701	6.34542	7.86166	7.05599	4.69265	5.08032	4.69643	3.04935	3.34719	4.16304	6.55686	6.4327	5.60768	6.43638	4.29921	4.9281	5.32154	5.18353
Peak70971	4.93109	4.08585	3.5757	4.75198	4.88719	4.4535	4.93162	4.39614	3.94673	4.14823	4.36368	4.07547	4.71279	5.09809	4.55206	4.66705	5.41954	5.2619	5.3787	5.49739	4.5366	6.76485	6.48377	4.85931	5.56149	5.29726	5.88889	5.79446	4.6252	4.56756	5.86229	5.9001
Peak7105	7.42736	7.81549	7.76047	7.52177	7.07739	7.18194	8.6136	8.74351	8.00596	8.16891	7.22439	7.47357	7.9871	7.98044	8.33658	8.43793	9.6042	9.88467	8.73087	8.62476	6.85686	8.2682	8.14916	7.02356	9.15836	8.80421	8.45835	8.28526	7.94565	7.70556	7.88991	7.68225
Peak71054	4.33034	4.08585	3.94225	3.48794	4.21047	4.07627	3.7634	4.52419	3.94673	4.55132	4.00598	3.88585	4.37912	4.6848	4.77873	5.18338	6.24958	6.09543	3.80459	3.89145	3.44253	5.34845	5.39677	3.48194	4.95418	4.40343	6.53633	6.37013	3.99358	4.64732	5.27386	5.14588
Peak71125	5.31586	5.84307	4.57957	4.68054	3.86086	4.70578	5.00918	4.85105	4.88968	5.31472	4.88676	4.31921	5.41863	5.80851	6.84384	6.66875	5.04421	4.77041	6.86053	7.31862	5.42209	5.59002	5.77677	4.8866	5.25842	5.1577	6.74816	6.91034	5.00649	4.72285	5.61718	5.2909
Peak71127	4.08622	4.76171	3.07331	4.15479	4.385	4.50766	5.08275	5.75856	4.73658	4.3131	3.83283	3.88585	5.30519	5.2086	4.55206	4.58712	4.95574	5.43	5.18436	5.23321	4.20468	5.94895	6.01241	4.65221	5.93538	5.72184	5.08985	5.5368	4.10299	4.29734	5.49783	5.4226
Peak71152	4.88119	4.70064	3.07331	3.48794	3.9381	4.87973	4.76264	5.11693	3.44185	3.8216	4.16009	3.78043	4.84528	5.08366	5.78917	5.01083	5.54593	5.20118	5.01911	4.56864	4.69643	4.76064	4.12972	4.65221	4.78852	5.1152	6.12405	6.0697	3.99358	4.48307	4.88668	5.02661
Peak71303	5.31586	5.12882	3.94225	3.30475	3.7791	4.4535	6.04108	5.40871	4.01557	3.96151	4.16009	3.4052	5.03147	5.35989	4.66989	5.33739	4.76047	5.37612	5.90547	6.11034	4.69643	4.20145	3.57502	4.6837	5.39894	5.02622	4.73827	4.75186	3.87492	3.68569	4.607	4.05493
Peak71365	4.77585	3.87885	3.34783	4.68054	4.88719	4.2135	6.61139	5.40871	3.7172	4.02654	4.23126	3.4052	5.63223	5.60162	4.97432	4.66705	5.7696	5.71669	4.76418	4.22194	4.35653	5.32636	4.93972	4.62	5.37968	5.42444	5.72683	5.11865	5.21389	4.56756	5.27386	5.2909
Peak71377	5.70735	5.66343	2.72484	4.52594	4.43871	4.87973	5.40282	6.31067	4.42137	4.93383	4.29902	4.39194	5.65297	5.80851	5.50341	5.47647	5.41954	5.71669	4.89731	5.13311	4.80555	5.39163	5.24395	4.7742	5.90879	5.95621	5.93909	6.04159	5.21389	4.64732	5.76231	5.14588
Peak71788	6.10423	6.07643	4.3578	4.44185	5.57664	5.141	4.08671	4.52419	4.51876	4.36405	3.83283	4.24254	6.53958	6.62788	6.44418	6.02163	5.41954	5.32014	4.95951	4.12016	5.1467	4.20145	4.83639	4.93965	5.93538	6.30647	6.07999	5.92332	5.39506	4.64732	6.48092	6.00877
Peak7190	6.98492	7.08485	4.67872	4.88497	6.69478	6.8692	6.39804	6.4128	7.16384	7.29226	6.63572	6.77015	7.06913	7.188	8.21658	8.42084	9.86849	9.73518	8.59597	8.48495	6.69687	7.04013	7.13583	6.5915	7.75013	7.68112	8.85111	8.88434	6.35331	6.70344	6.95824	7.45547
Peak71923	5.84351	5.59819	3.34783	4.15479	5.19744	4.70578	5.00918	5.40871	4.3168	4.89987	5.23497	4.96738	6.10821	6.04245	6.5701	6.98014	4.40603	4.01458	6.47138	6.41684	5.1467	4.7933	5.48123	5.01571	6.24259	6.2488	6.05744	6.54045	4.69624	4.56756	5.12053	5.25599
Peak71961	5.38897	5.08179	3.5757	4.0445	5.22811	5.27137	4.67002	4.25539	3.79799	3.39379	3.63505	3.66636	5.85443	6.21091	5.93684	6.13783	4.10856	4.77041	5.33253	5.02551	4.40373	4.91696	5.05461	4.74466	4.90106	5.42444	5.83687	6.01292	4.38798	4.64732	5.36768	4.8027
Peak72151	5.35288	5.78565	4.09479	4.35247	3.9381	3.92419	4.67002	4.52419	5.06056	4.55132	4.84228	4.70847	5.87223	5.67073	6.02749	5.43159	6.32195	6.28254	6.51331	6.77262	4.57827	5.25797	5.29153	5.01571	4.60111	4.74851	6.14558	5.95381	4.6252	4.56756	4.82172	4.7023
Peak72436	5.11493	4.93068	4.57957	3.30475	5.47811	5.57875	5.40282	4.85105	5.29758	5.71624	4.88676	4.65054	6.47121	6.47083	6.23191	6.02163	5.48413	6.33988	6.47138	6.16195	5.72868	6.60918	6.47008	5.54633	5.76796	5.37131	5.72683	5.82777	4.82852	3.96306	6.79929	6.48561
Peak7250	6.87491	6.94772	5.89516	6.01306	5.34462	4.9201	7.6088	7.90944	7.06323	6.98047	6.03186	6.21598	6.72714	6.96669	8.10662	7.86073	7.90939	7.24788	7.95599	7.99542	5.32795	6.65414	6.44229	5.58006	7.8582	7.95487	7.08538	7.15287	5.35187	5.80617	6.43838	6.1672
Peak72586	5.55695	5.66343	4.3578	5.11878	5.22811	5.47442	6.33937	6.12251	4.01557	4.20535	4.97178	4.76414	6.91898	6.75594	5.8401	6.05157	7.03202	7.12283	6.4061	6.00122	5.37579	4.82523	5.09094	4.91337	6.50458	6.35283	7.56428	7.54182	5.39506	5.4106	5.76231	5.9225
Peak72602	6.57997	6.37773	3.94225	5.06381	4.96217	5.67602	4.93162	5.34114	4.96049	4.20535	4.9299	4.59015	7.32613	7.17109	6.59994	6.34542	6.42412	6.8544	4.05566	4.31687	5.25305	6.24781	6.34811	5.78191	4.69789	5.04899	6.51994	6.56039	4.69624	4.9281	6.01489	6.07024
Peak72612	6.08238	5.12882	4.77143	4.82002	5.13407	4.70578	5.92614	5.53503	4.6534	4.46076	4.54168	5.18658	6.89744	6.85248	6.76703	7.18301	5.2063	5.91848	5.23547	5.49739	4.7701	5.91978	5.70838	4.80314	4.92787	5.09347	6.20832	5.92332	4.38798	4.72285	5.17348	4.98454
Peak72683	5.31586	5.52986	2.72484	3.6494	4.385	4.65877	4.34941	4.09907	2.62309	2.7621	2.77041	3.88585	6.4536	6.23716	5.6246	5.75664	4.65183	5.37612	3.10145	4.22194	5.11883	3.43973	3.67612	4.9908	4.22068	3.55193	6.12405	6.25246	3.87492	3.83127	5.17348	4.47744
Peak72703	6.0602	5.81465	6.01329	4.68054	5.28755	5.20766	6.18132	6.50817	5.12358	5.17992	4.59639	4.59015	6.82168	6.77846	7.30868	7.46455	7.35868	7.00375	7.32803	7.05775	5.32795	5.59002	5.29153	5.4764	5.07895	5.27813	5.81014	6.20257	4.94959	4.9281	5.45574	5.25599
Peak72708	6.14695	6.07643	5.81065	5.61538	5.34462	5.8106	4.57096	5.03367	4.81518	4.7168	5.12803	5.34062	6.62072	6.55671	7.57208	7.60232	8.31586	8.26747	6.33773	7.03026	5.6531	6.04664	5.96436	5.70759	5.43668	5.27813	7.31167	7.21707	4.29921	4.39324	5.53872	5.9001
Peak72721	5.52489	5.45811	4.09479	4.15479	4.80806	5.07108	5.15273	4.75019	4.42137	2.91549	4.08515	3.78043	6.27795	6.39707	5.43875	5.92788	6.28622	6.57293	5.73862	6.21177	5.4447	4.09998	4.60421	5.59663	4.49728	4.74851	5.72683	5.27196	5.11394	4.19447	6.41664	5.94455
Peak72738	5.35288	5.03317	4.2324	3.48794	4.88719	4.55983	5.08275	5.03367	3.7172	3.96151	2.54629	3.08118	6.6416	6.74684	6.02749	6.13783	6.87256	6.54882	5.7028	5.23321	4.49367	4.29612	3.72403	4.9908	6.7109	6.17846	6.66116	6.67457	5.51737	5.45543	5.82973	5.35826
Peak72755	6.49986	6.1914	5.16181	4.9471	5.69101	6.01024	6.04108	5.53503	5.29758	5.5731	5.90827	6.67217	7.03402	7.06886	7.21541	7.41937	7.44219	7.56873	7.15347	7.29571	6.20937	6.3277	6.38507	6.22697	5.78268	6.10451	6.84344	6.92579	5.437	5.84034	6.65817	6.30993
Peak72772	4.97931	5.17435	4.09479	4.0445	4.385	4.50766	4.46449	3.9232	4.37005	4.0887	4.97178	4.70847	6.47704	6.30699	5.8401	6.64931	5.60519	5.13779	6.05497	6.18708	4.25713	5.03078	4.77061	4.29181	5.05485	5.1152	5.75514	5.65291	4.6252	4.64732	4.88668	4.7023
Peak72773	5.02596	4.63684	4.09479	4.15479	4.58865	4.33857	5.28321	5.80941	4.42137	4.36405	3.63505	3.542	6.36845	6.78737	5.37104	5.18338	6.09293	6.253	4.45364	5.08032	4.87393	4.82523	4.85766	4.85931	4.87375	4.33059	4.55633	5.11865	3.44237	3.83127	4.35409	4.75338
Peak72776	6.268	5.81465	5.67379	5.61538	5.1013	5.20766	5.34426	5.03367	4.77642	5.17992	4.59639	4.31921	6.94021	6.90254	6.53964	6.76221	6.63763	6.96784	5.87361	6.02928	5.17404	5.23443	5.43962	4.48339	5.37968	4.69167	5.83687	5.82777	4.82852	4.72285	6.30268	5.9001
Peak72807	5.23883	5.21849	4.3578	4.68054	5.81724	5.47442	5.92614	6.03978	4.85291	4.7168	4.48479	5.01398	6.70747	6.55671	7.49481	7.85225	5.91714	5.99188	7.89388	7.55882	5.39913	6.15074	6.05891	5.76735	6.64803	6.18872	6.22864	6.52023	5.59348	5.21585	6.12631	5.75784
Peak72823	5.79058	5.42084	4.85848	5.2721	4.96217	5.3022	5.61577	5.19562	5.35119	4.967	5.05203	5.14534	6.42978	6.31318	6.50852	6.83284	6.45662	5.88032	5.99702	6.00122	4.93919	5.00316	5.07289	4.55334	5.96148	5.94414	6.07999	5.92332	5.11394	5.26707	6.39455	6.24033
Peak72828	5.58832	5.45811	3.34783	4.15479	4.0113	4.2135	3.7634	3.9232	4.26148	4.41323	4.16009	4.59015	6.0152	6.36766	6.59994	5.89523	5.28095	5.20118	5.01911	4.78252	4.35653	4.50835	4.49961	4.25017	4.1306	4.21379	6.53633	6.83049	4.55044	4.79459	5.22455	5.02661
Peak72837	6.43241	6.25622	4.09479	3.30475	5.25813	5.27137	5.51323	5.53503	4.88968	4.86508	5.62383	5.69484	7.05752	6.89432	7.0949	7.15572	5.66211	5.20118	6.21603	6.21177	6.08554	5.99163	6.1562	5.91994	5.72287	5.54129	6.93281	6.87893	5.7346	5.21585	5.86229	5.85422
Peak72857	5.79058	5.59819	4.473	5.45396	5.95174	5.99147	5.45909	5.27022	5.40287	5.59444	4.97178	4.5271	6.73202	6.95091	7.17635	7.33673	7.1158	6.81452	5.58965	6.43792	5.71016	6.0194	5.89428	5.66108	6.64803	6.47522	6.94514	7.13967	5.00649	5.4989	6.17894	6.45522
Peak72861	6.0602	5.49443	5.01816	4.68054	5.37233	5.39089	5.80122	5.59425	4.96049	4.26025	4.9299	5.01398	6.68249	6.42017	6.84384	6.99562	6.84827	6.02723	5.90547	5.4566	5.8855	5.43356	5.57387	5.62922	6.30507	6.44986	7.5401	7.13967	4.76391	5.16274	6.95824	6.14833
Peak72866	5.79058	5.34329	3.94225	4.0445	4.49047	4.07627	4.08671	4.85105	4.01557	3.66604	4.16009	4.59015	5.88104	6.10082	5.14638	4.81462	4.86144	4.5922	6.59368	6.28342	5.78287	5.51392	5.4112	5.97165	5.39894	5.09347	6.03454	5.57655	4.76391	3.96306	4.25868	4.75338
Peak72885	5.45853	6.00277	4.473	4.44185	5.22811	5.07108	4.76264	5.80941	4.99463	4.967	4.59639	3.98386	6.98991	6.65247	7.19602	6.99562	6.32195	6.61998	5.42344	5.41461	5.03183	5.13622	5.05461	4.65221	5.66048	5.52516	6.58442	6.37013	5.63008	5.73528	6.32621	5.80684
Peak72898	5.27786	5.45811	5.57474	5.00664	5.69101	5.67602	6.24664	5.90602	4.73658	4.67719	4.79637	4.31921	7.08064	6.77398	4.87986	5.89523	6.63763	6.79415	5.13136	5.72048	5.86889	5.32636	5.33758	5.81059	6.6073	6.58803	6.46962	6.56039	5.437	5.26707	6.04357	6.60115
Peak72900	6.16784	6.16913	4.3578	5.06381	5.25813	5.10646	6.90224	7.16407	4.2039	4.0887	3.83283	4.24254	6.86672	6.70043	6.26953	6.05157	6.87256	6.19202	5.01911	5.28075	4.7701	5.57137	5.03609	5.32543	4.90106	5.1577	7.29251	7.11292	5.55593	5.54109	4.82172	5.45372
Peak72903	5.61901	5.45811	5.16181	4.68054	4.63531	5.0348	5.66442	5.53503	5.06056	5.12224	5.16457	5.22666	6.6312	6.7514	6.65782	6.58937	5.96314	6.3115	6.42819	6.05681	5.22719	5.99163	6.21487	5.44012	5.72287	5.49237	5.6384	5.95381	5.16478	4.99046	5.76231	5.75784
Peak72904	5.02596	4.76171	3.94225	3.79392	4.27107	4.27742	4.46449	4.25539	2.95702	3.17619	3.12518	2.88324	6.35587	6.34973	6.53964	6.48357	5.54593	5.71669	4.45364	4.48957	4.35653	3.43973	2.91043	4.55334	4.56733	4.47271	4.7941	4.68042	3.26129	3.33816	4.88668	5.06748
Peak72913	5.86926	5.75605	2.72484	2.83889	5.37233	4.55983	4.84963	5.27022	4.42137	4.26025	4.74894	4.5271	6.05469	5.99707	5.68158	5.92788	4.2651	4.85182	4.61735	5.28075	4.3077	5.45408	5.10877	4.40983	4.72874	4.74851	6.41748	6.32421	5.00649	4.56756	5.17348	5.51402
Peak72917	5.89456	5.92513	4.77143	4.25708	5.34462	5.27137	5.71148	5.03367	4.37005	4.50676	4.23126	4.46113	6.16704	6.26932	5.78917	5.92788	4.53423	4.38847	6.02628	5.88315	5.48886	7.43982	7.54456	5.44012	5.47346	5.74985	6.8302	7.26645	5.76782	4.9281	5.82973	5.35826
Peak72955	5.94386	6.10017	3.5757	4.15479	5.03342	5.57875	4.93162	5.34114	4.42137	4.67719	5.23497	4.59015	6.78461	6.38538	6.11277	6.08091	5.66211	5.13779	4.53785	4.84725	5.46695	5.78064	5.69666	5.20078	5.29999	5.47569	7.06293	6.6375	5.63008	5.10758	6.52223	5.9225
Peak72977	6.82319	6.62679	4.67872	5.17173	5.64635	5.65231	6.11291	6.76141	4.26148	4.36405	4.88676	4.39194	6.76094	6.75594	4.97432	3.84886	6.69324	6.49936	4.95951	4.71473	4.90693	5.43356	5.36748	5.08794	6.23191	6.09363	6.63095	6.39255	4.82852	4.99046	5.32154	4.7023
Peak72982	4.93109	4.82028	4.3578	3.92481	4.96217	4.87973	6.21435	6.44529	3.87434	3.58116	4.54168	4.70847	6.05469	6.23064	5.73638	6.50536	5.2063	5.43	5.58965	5.64989	5.22719	4.65793	4.95952	5.26446	4.46091	4.43849	5.93909	6.20257	4.55044	4.19447	5.36768	5.54324
Peak73059	7.41867	7.21006	5.52253	5.68976	6.63894	6.72907	6.70729	6.59761	5.98038	5.46138	5.57043	6.19597	7.25338	7.47387	7.0738	7.24906	7.77413	7.78018	6.13775	6.11034	6.38304	6.46524	6.49733	6.3973	7.69679	7.63311	8.34201	8.23653	5.9233	5.93825	7.60282	7.06071
Peak73105	6.22877	5.87095	4.77143	4.75198	5.28755	4.87973	5.61577	5.99656	4.42137	4.26025	3.92208	4.39194	6.2578	6.48185	5.8401	5.75664	6.51952	6.33988	5.33253	5.41461	5.76504	6.18791	6.57614	5.38392	7.12278	6.89413	6.01126	6.22773	5.21389	5.54109	6.25445	6.1292
Peak73140	3.55172	4.87654	4.3578	4.75198	3.9381	4.00229	3.93437	3.48647	2.95702	3.17619	3.12518	4.07547	5.3818	5.6117	5.8401	5.8276	5.35192	6.02723	5.13136	5.49739	3.53197	5.2105	5.16097	3.97074	4.69789	4.82975	6.6001	6.12433	3.99358	4.19447	5.49783	4.98454
Peak73173	4.97931	4.98284	4.09479	4.35247	5.03342	4.70578	6.00377	5.47326	3.87434	3.96151	4.42552	4.07547	6.27126	6.03499	5.6246	5.8276	5.91714	5.91848	5.77357	5.61326	5.22719	4.54724	4.38671	4.74466	5.61184	5.50886	5.93909	6.17696	5.11394	5.26707	5.12053	4.64932
Peak73187	5.42417	5.34329	4.94054	4.88497	4.32918	4.55983	5.80122	5.47326	3.0959	3.2894	3.73747	3.25301	6.10821	6.28828	3.94881	4.88305	6.09293	6.33988	5.33253	5.28075	5.06142	4.46837	4.12972	4.44709	5.27936	5.09347	4.7941	5.45382	3.87492	4.48307	5.89413	5.39079
Peak73193	4.60166	4.34852	3.5757	3.48794	3.9381	3.20233	3.06692	3.9232	3.5399	3.58116	3.52441	3.88585	5.70356	5.35989	5.50341	5.38526	0.9124	4.01458	4.76418	5.68562	3.97292	4.54724	4.35702	3.86371	3.63336	4.13019	5.7829	4.75186	4.38798	3.52294	4.44349	5.45372
Peak73215	5.96789	5.12882	4.94054	5.68976	5.13407	4.2135	5.45909	4.75019	4.69559	4.36405	4.08515	3.98386	6.31744	6.08645	4.66989	4.74274	6.87256	6.54882	6.29027	6.18708	4.5366	4.62198	4.16451	3.91825	6.01231	6.13667	5.66849	6.32421	5.21389	5.4106	6.79929	6.4705
Peak73228	5.55695	5.38259	6.71702	6.39269	5.69101	5.23987	6.53503	6.27495	5.7802	5.46138	5.01247	5.60656	6.7799	6.50903	6.84384	6.91653	7.78696	7.84099	7.17974	7.05775	6.08554	6.34973	5.89428	6.02156	7.33718	7.21332	6.9815	6.69275	5.51737	5.26707	6.816	6.45522
Peak73242	5.96789	6.57693	4.473	5.00664	5.57664	6.26579	5.71148	5.65113	4.14388	4.26025	4.54168	4.39194	6.63641	6.45414	6.11277	5.95982	5.41954	5.62733	5.96714	6.05681	5.71016	5.81275	5.5349	5.89337	5.73806	5.81757	6.34488	5.5368	4.55044	5.10758	4.94882	5.51402
Peak73243	5.81729	6.07643	4.3578	4.0445	5.22811	5.67602	5.08275	5.47326	4.51876	4.26025	4.42552	3.98386	6.41772	6.24365	7.52622	7.82653	5.66211	5.84112	5.42344	5.37136	4.90693	6.04664	5.88399	5.1567	5.19372	4.82975	6.1668	5.98367	5.30733	5.69848	5.92528	5.70712
Peak73260	5.42417	5.12882	4.85848	3.6494	4.84817	5.20766	4.93162	5.19562	4.56507	3.49069	4.48479	3.88585	6.57258	6.33157	6.23191	6.43897	4.76047	4.27448	6.08309	4.64356	5.03183	4.15163	3.57502	4.40983	5.72287	5.54129	5.47775	5.06368	4.29921	3.68569	5.79641	5.45372
Peak73267	5.89456	5.52986	4.94054	3.09249	4.63531	4.27742	3.7634	3.20149	3.5399	3.8216	2.54629	3.78043	6.29783	6.24365	5.88928	5.8276	6.54996	6.42182	4.45364	4.64356	5.27845	5.03078	5.19474	5.04019	5.73806	5.25875	6.51994	6.47891	3.60212	3.12387	6.43838	5.14588
Peak73279	5.81729	5.95148	4.3578	4.35247	4.7668	4.14655	4.76264	5.11693	2.95702	3.17619	3.63505	3.4052	6.38093	6.10082	4.87986	4.88305	4.2651	3.27919	5.42344	5.37136	5.06142	6.15074	5.76559	3.91825	3.76019	2.65581	5.7829	5.22266	4.29921	2.54524	4.68222	5.39079
Peak73296	5.84351	5.08179	3.34783	3.30475	3.9381	4.00229	4.93162	3.48647	3.33616	3.96151	4.08515	4.81772	5.72331	5.68988	5.73638	5.47647	4.76047	3.86406	4.2686	5.02551	3.90846	4.65793	4.05743	3.80696	3.98366	3.8965	3.69192	5.61524	3.26129	3.33816	3.92633	4.85037
Peak73324	5.76337	5.59819	5.09178	4.60534	4.80806	5.52753	5.08275	4.64166	5.24189	4.93383	4.69988	4.31921	6.69753	6.36766	6.71346	6.43897	5.41954	5.67271	6.49249	6.32928	5.20086	5.05787	5.25998	4.91337	4.75894	4.95567	6.86954	6.72844	3.74522	4.72285	6.43838	6.50057
Peak73424	5.49209	6.02774	3.07331	4.60534	5.25813	5.27137	5.34426	5.85853	5.21322	5.31472	3.73747	4.16147	5.80896	5.77304	6.02749	5.95982	6.28622	5.99188	5.62836	5.28075	4.44941	4.65793	4.26404	4.37157	6.01231	6.02656	6.50336	6.39255	5.35187	5.21585	6.30268	6.1292
Peak73431	6.39746	5.8983	4.57957	4.15479	5.62349	5.0348	6.48179	5.952	3.87434	3.8933	5.51498	4.46113	6.55618	6.76499	7.17635	6.99562	6.74679	5.99188	4.76418	4.90917	5.69139	5.25797	5.33758	5.51179	5.12596	5.04899	6.55254	6.97118	5.06122	5.26707	4.75368	5.45372
Peak73449	5.38897	5.03317	5.09178	5.17173	4.99824	4.75129	5.45909	5.34114	4.37005	4.63646	5.05203	5.01398	5.79036	5.99707	6.41091	6.52683	6.63763	6.75254	5.33253	5.64989	5.06142	4.94627	5.4112	4.96545	4.78852	5.35315	5.69796	5.82777	4.2045	4.79459	6.41664	6.25805
Peak73512	6.0602	6.52527	4.3578	3.6494	4.99824	5.50122	4.76264	5.03367	3.22145	3.66604	4.97178	5.18658	5.93283	6.08645	6.11277	6.13783	5.71686	5.75938	5.66606	5.75452	4.87393	4.46837	5.30704	5.04019	5.41793	5.50886	5.98761	6.54045	4.47153	5.10758	4.25868	4.85037
Peak73558	4.60166	4.17894	4.57957	4.35247	4.99824	4.27742	4.22415	4.25539	4.69559	4.59452	3.63505	3.08118	5.65297	5.79088	5.56528	5.33739	5.41954	5.53205	5.42344	5.13311	4.40373	4.24958	4.85766	4.37157	5.39894	5.72184	5.17627	4.68042	4.2045	4.08352	5.53872	5.62751
Peak73590	5.42417	5.81465	4.2324	4.68054	4.49047	4.65877	5.21945	5.34114	4.69559	4.02654	4.42552	4.31921	5.79969	5.9262	4.97432	5.38526	6.28622	5.32014	4.89731	5.72048	5.32795	5.3702	5.54801	5.26446	6.30507	6.36193	6.39967	6.0697	5.30733	5.36433	5.95578	5.80684
Peak73633	5.38897	5.30288	4.85848	5.06381	4.49047	4.75129	6.18132	5.53503	4.69559	4.41323	3.73747	3.78043	5.94969	5.85165	6.19328	6.32105	6.98823	6.57293	5.77357	4.78252	3.61592	4.29612	4.41578	3.68598	5.98712	5.47569	6.69074	6.76326	5.76782	5.93825	5.41239	5.25599
Peak73683	5.27786	5.08179	4.473	3.09249	4.21047	4.3972	5.21945	5.59425	3.0959	3.746	4.42552	4.24254	5.79969	5.65132	5.98288	6.05157	6.05095	6.12835	4.95951	5.13311	4.03453	4.7933	4.38671	3.91825	4.1306	5.17848	5.69796	5.27196	4.69624	4.08352	5.22455	5.25599
Peak73703	5.31586	5.45811	4.77143	4.82002	4.385	4.83818	5.66442	5.59425	4.92552	5.34023	4.79637	4.86936	5.85443	5.93424	6.3062	6.05157	7.21412	6.44813	4.16614	5.13311	4.57827	4.65793	4.55287	4.44709	5.32033	5.72184	5.17627	5.1716	3.74522	4.8629	6.12631	6.10981
Peak73843	5.6785	5.49443	4.77143	3.48794	4.88719	5.17472	4.34941	5.34114	4.73658	4.967	4.74894	4.65054	5.3818	5.68034	5.29999	5.86181	7.34139	7.3767	6.02628	6.05681	4.65812	5.89	5.33758	4.37157	5.34039	4.74851	6.01126	6.34735	4.47153	3.68569	4.35409	4.47744
Peak73875	5.73563	5.72584	3.94225	4.44185	4.7243	5.07108	6.27822	6.27495	3.79799	3.746	4.00598	3.66636	6.05469	6.21751	4.77873	5.99106	6.39086	6.8544	4.05566	5.08032	4.97074	4.54724	4.6292	4.8866	5.29999	5.31613	6.48659	6.17696	5.437	5.77116	5.41239	5.7327
Peak74054	3.79065	4.42626	3.77104	4.25708	4.5404	4.27742	5.00918	3.9232	3.22145	3.49069	3.52441	3.66636	5.4307	5.15441	5.06293	5.18338	6.09293	5.37612	5.54986	5.91358	3.76988	5.08447	4.52649	4.16304	4.03437	4.08646	5.51135	5.76035	4.76391	4.08352	4.607	4.53707
Peak7411	7.43599	7.47795	7.13674	7.54197	6.18808	6.39986	8.60117	8.39843	7.22243	7.30524	6.99066	7.21987	7.79778	7.747	8.00996	8.05047	7.233	7.36294	7.53551	7.68758	5.78287	7.20628	7.22411	5.78191	8.88109	8.53759	8.47545	8.4914	7.59446	7.30214	7.41823	7.36031
Peak74142	4.25356	2.96058	0.9124	3.09249	3.69222	4.3972	4.08671	4.09907	2.41358	3.49069	3.12518	3.542	6.08552	5.64152	4.42359	4.41241	5.82048	4.5922	4.45364	4.40585	3.76988	3.15821	2.91043	3.05386	4.75894	4.77611	4.7941	4.81989	4.2045	3.12387	4.607	4.5943
Peak742	9.06271	9.07588	8.35958	8.23047	8.31059	7.97572	8.6977	8.63505	8.63197	8.66818	8.06405	7.95032	9.35466	9.29651	9.23624	9.15493	9.66455	9.64427	9.73781	9.70739	8.07682	8.61815	8.70531	8.11615	9.99852	9.96329	9.23672	9.44418	8.16699	8.10011	8.82998	8.90087
Peak74241	4.82949	4.76171	3.5757	3.6494	4.43871	4.65877	5.71148	3.9232	3.44185	3.49069	3.92208	3.78043	5.47799	5.68988	7.0949	6.9645	3.49491	4.01458	4.95951	5.72048	3.53197	5.18616	5.22773	3.91825	3.25284	3.79088	5.08985	5.00651	3.74522	3.68569	3.92633	5.22022
Peak74263	5.31586	5.12882	3.5757	4.15479	3.7791	4.61016	5.08275	3.9232	2.62309	3.39379	3.27186	3.66636	5.52377	5.32353	4.87986	5.33739	4.95574	5.58048	3.65977	2.06091	4.03453	4.91696	4.49961	4.11738	4.72874	3.84469	6.20832	6.20257	4.2045	4.39324	4.75368	4.64932
Peak74350	5.19871	5.2613	4.94054	4.68054	5.1013	5.33237	5.88569	6.03978	4.85291	4.50676	5.16457	4.31921	6.1885	6.40288	7.00858	6.52683	7.30615	7.24788	6.08309	7.17537	5.42209	5.3702	4.67791	5.4029	6.68764	6.58803	6.03454	5.79446	5.39506	6.19744	6.43838	5.94455
Peak74438	4.60166	5.03317	4.3578	4.52594	3.86086	3.75354	2.71923	4.85105	3.22145	3.58116	3.83283	3.4052	5.26529	5.39534	3.74666	4.31627	5.82048	5.37612	5.62836	5.53706	3.84089	4.09998	3.57502	3.74779	4.75894	3.99469	4.9496	5.22266	3.05171	3.96306	4.25868	5.02661
Peak74445	4.60166	4.70064	2.72484	3.30475	4.7243	4.83818	4.08671	4.52419	2.80122	2.91549	4.23126	4.76414	5.19623	5.15441	6.19328	5.18338	4.95574	5.20118	5.50894	5.32677	4.35653	5.90497	5.67292	4.16304	5.14891	5.00309	6.03454	5.00651	5.06122	4.19447	5.61718	5.02661
Peak74463	4.72011	3.98617	6.43616	6.06984	5.42619	5.60369	5.08275	5.27022	4.88968	4.36405	5.09054	4.91921	6.08552	6.58254	4.28234	2.88114	5.2063	4.5922	4.05566	3.0652	6.59966	4.76064	5.19474	6.76262	4.87375	5.27813	3.56688	3.48784	6.64887	6.64668	4.75368	5.35826
Peak74498	4.66212	5.2613	3.34783	4.15479	4.32918	3.75354	5.00918	4.39614	3.5399	3.49069	4.16009	4.76414	5.10872	5.29878	0.9124	3.53944	5.71686	5.84112	7.65267	7.35231	4.3077	3.67273	3.67612	3.86371	5.07895	5.09347	6.32615	5.76035	4.38798	3.52294	4.25868	4.05493
Peak74508	4.77585	5.21849	3.5757	2.07726	3.9381	4.95936	3.34089	4.85105	2.41358	3.39379	3.27186	1.95351	5.48957	5.58125	5.68158	5.47647	6.05095	5.75938	2.52745	3.61778	4.57827	4.20145	3.72403	4.29181	4.78852	4.90662	5.17627	5.45382	4.2045	3.12387	4.15637	4.53707
Peak74542	6.30619	6.00277	4.77143	4.68054	5.34462	5.27137	5.21945	5.75856	5.40287	6.19246	4.74894	5.01398	5.92433	6.21751	7.0949	6.94869	6.60899	6.36772	6.70641	6.39544	5.09041	5.4743	5.36748	5.28507	6.38436	5.99181	6.88242	6.95621	5.35187	5.4106	6.30268	6.1292
Peak74568	4.47246	5.08179	3.77104	3.6494	4.5404	4.07627	3.06692	4.39614	2.95702	3.2894	3.40401	3.66636	5.23807	5.11238	5.73638	5.99106	5.66211	5.88032	4.36414	4.48957	4.73374	3.52188	4.16451	4.91337	5.12596	5.27813	5.66849	5.86033	3.74522	4.08352	4.75368	4.53707
Peak7457	7.5277	7.3353	4.85848	5.53693	6.40452	6.38556	7.00014	6.59761	6.3526	6.66506	7.06001	6.92402	8.08181	8.1454	7.60187	7.84373	7.32388	7.66156	8.29925	8.24897	6.73399	8.31092	8.22447	6.77722	6.23191	6.39775	7.69409	7.4379	6.47889	6.74008	6.62062	5.83072
Peak74576	5.31586	5.2613	3.07331	3.6494	4.7243	4.9201	4.84963	5.19562	4.37005	3.8933	4.29902	3.25301	5.92433	5.69936	6.89286	6.78019	5.48413	5.75938	5.46683	4.56864	5.09041	5.43356	4.60421	5.13415	5.75309	5.38924	6.8302	6.79727	4.69624	5.69848	5.00837	5.62751
Peak74645	6.01479	5.75605	3.34783	4.25708	5.1013	5.50122	5.80122	4.94527	4.4709	3.8216	5.2002	4.81772	6.41166	6.46529	4.42359	5.28787	4.65183	5.53205	5.23547	5.64989	4.73374	4.50835	4.79288	4.58706	5.27936	5.1152	4.7941	5.00651	4.47153	3.96306	6.04357	5.80684
Peak74651	5.52489	5.66343	4.57957	4.9471	4.14716	4.50766	5.28321	6.03978	4.26148	4.36405	4.59639	4.31921	5.46631	5.75497	4.97432	4.50245	6.48841	6.61998	4.69265	5.23321	4.7701	5.23443	5.42548	4.48339	5.17149	5.61929	5.88889	5.27196	5.35187	5.10758	4.94882	5.9225
Peak74750	4.25356	4.42626	2.72484	3.48794	3.00751	4.3972	5.08275	4.09907	2.80122	3.05236	2.54629	3.66636	5.63223	5.73667	5.37104	5.64318	4.95574	4.68408	4.61735	4.78252	5.22719	3.74239	3.67612	5.24354	4.8459	4.95567	4.89962	4.88484	3.44237	3.12387	4.82172	5.22022
Peak74807	4.66212	5.12882	3.34783	4.68054	4.32918	4.2135	4.57096	5.40871	4.42137	4.75534	4.23126	4.65054	5.50106	5.27358	6.23191	5.8276	5.54593	6.09543	5.3787	5.75452	4.3077	4.29612	4.38671	4.37157	5.78268	5.55723	5.86312	6.0697	5.26137	5.10758	5.57849	5.22022
Peak74890	5.45853	5.03317	4.57957	3.79392	4.27107	4.75129	5.56542	6.16216	3.79799	3.49069	3.92208	2.88324	5.68354	5.69936	5.56528	5.79256	6.54996	6.253	4.69265	4.31687	5.11883	2.93053	3.81514	5.26446	4.38527	4.69167	5.83687	5.79446	3.26129	4.56756	5.72737	5.62751
Peak75022	5.27786	5.17435	4.3578	5.53693	4.43871	4.50766	5.56542	5.75856	4.01557	3.39379	4.08515	4.65054	6.23735	5.99707	5.22524	5.60328	6.77284	7.27752	6.11068	5.64989	5.42209	4.46837	4.16451	5.34519	6.86395	6.80359	6.24868	6.34735	5.16478	4.72285	6.71272	6.29284
Peak75052	5.94386	5.56443	4.3578	4.52594	5.1013	5.39089	5.00918	4.52419	3.94673	3.8933	4.59639	3.542	5.80896	5.78199	6.44418	6.36938	6.32195	6.06173	4.36414	4.12016	4.20468	4.15163	4.47221	4.58706	5.45519	5.49237	6.32615	6.09727	4.69624	5.36433	5.82973	5.65454
Peak75086	4.97931	3.98617	3.34783	0.9124	4.7243	4.2135	5.08275	4.94527	2.80122	3.66604	4.16009	2.88324	5.69358	5.35989	5.06293	4.74274	5.54593	6.06173	4.76418	5.23321	4.40373	4.04637	4.26404	4.55334	4.72874	4.93135	3.27613	5.1716	4.2045	4.72285	4.68222	5.18353
Peak75108	4.93109	4.87654	6.05061	6.43652	5.60025	5.91388	4.34941	5.03367	6.51382	6.274	7.57509	7.68925	6.48284	6.46529	5.68158	5.75664	5.12754	4.68408	4.76418	4.64356	5.8351	5.00316	5.17795	5.76735	5.64444	5.80428	4.49014	4.44173	5.66577	5.80617	4.82172	4.9412
Peak75136	5.27786	5.2613	3.94225	3.09249	4.385	4.07627	3.56836	3.9232	3.5399	3.2894	3.12518	3.4052	5.90717	5.90996	6.3062	5.99106	4.2651	4.68408	4.61735	4.01046	4.25713	4.46837	3.98123	4.07018	3.63336	3.61566	5.33491	5.22266	3.44237	2.86758	3.65084	3.88033
Peak75280	5.15743	4.17894	4.473	3.48794	5.03342	4.65877	5.66442	5.03367	4.73658	3.96151	4.36368	4.70847	5.60054	5.79972	6.23191	5.89523	6.09293	6.02723	5.93663	5.68562	4.44941	5.00316	5.05461	4.58706	5.0054	5.17848	4.61959	5.45382	4.47153	4.39324	4.75368	4.75338
Peak75322	5.58832	5.21849	3.5757	4.88497	4.5404	4.00229	5.15273	5.40871	3.7172	3.49069	4.29902	4.46113	5.70356	5.97383	5.98288	5.56224	5.35192	4.49398	4.36414	4.96852	4.03453	4.91696	4.41578	4.40983	3.69823	4.04133	5.72683	5.92332	3.99358	2.86758	3.7954	4.4152
Peak7533	7.74476	7.74199	7.13674	7.33764	7.13503	7.30093	8.10756	7.98871	7.77102	8.04669	7.96423	8.21668	7.88135	7.79637	8.83989	8.8744	10.5583	10.4129	9.13491	9.40699	7.39191	8.23899	8.15345	7.53372	7.94245	8.01374	8.61697	8.88038	7.23981	7.26492	8.04674	8.32295
Peak75413	5.19871	4.49997	4.3578	3.6494	4.49047	4.27742	2.71923	4.64166	3.7172	3.39379	3.40401	3.08118	5.54613	5.60162	5.06293	3.98107	4.53423	3.50306	4.83229	5.18403	4.49367	4.65793	4.23164	4.55334	4.6341	4.82975	6.64613	6.09727	4.29921	3.96306	5.27386	5.06748
Peak75707	5.81729	5.2613	3.94225	3.48794	4.32918	4.95936	3.7634	5.19562	3.22145	3.66604	4.08515	4.16147	5.73308	5.95021	5.8401	6.50536	4.86144	5.00193	3.49794	3.61778	3.13197	3.67273	3.81514	3.74779	4.22068	3.67657	5.51135	6.01292	3.60212	2.86758	4.607	4.9412
Peak75749	4.77585	4.87654	5.01816	3.6494	3.7791	3.75354	5.45909	5.90602	3.44185	3.58116	3.52441	2.88324	5.16765	4.75949	5.29999	4.41241	7.53641	7.33502	4.2686	4.22194	4.49367	3.80872	3.94152	3.97074	4.6341	4.97957	5.25778	5.22266	3.99358	4.08352	4.25868	4.64932
Peak75768	5.58832	5.34329	4.77143	4.35247	5.06776	4.65877	5.66442	5.11693	4.2039	4.14823	4.9299	4.65054	5.83642	5.63164	5.98288	6.16548	6.98823	6.02723	6.51331	6.83751	4.61875	3.43973	3.52153	4.55334	6.24259	5.74985	6.22864	6.25246	5.00649	4.64732	5.69157	5.51402
Peak75795	5.15743	5.45811	4.57957	4.25708	3.86086	4.33857	5.66442	4.75019	4.08118	3.05236	2.77041	4.31921	4.99937	4.77756	3.74666	4.50245	5.66211	4.15051	5.07634	4.22194	4.35653	5.00316	4.99831	4.40983	7.86857	7.76917	5.08985	5.61524	4.29921	4.39324	4.44349	3.78411
Peak76030	5.27786	4.98284	4.09479	3.09249	4.92517	4.4535	5.00918	4.85105	3.5399	3.49069	3.83283	3.88585	5.44267	5.4185	5.43875	5.18338	5.35192	5.84112	5.13136	5.08032	4.87393	5.45408	5.57387	5.4029	5.19372	5.44173	6.46962	5.98367	5.06122	5.10758	5.49783	5.14588
Peak76058	5.55695	5.08179	4.67872	3.48794	4.7668	4.2135	5.15273	4.09907	2.95702	3.05236	4.84228	3.78043	5.58982	5.31121	4.97432	5.52	5.86962	5.71669	4.83229	4.48957	3.69504	5.25797	4.91964	3.91825	4.42359	5.02622	6.20832	6.59946	4.76391	4.79459	3.92633	4.9412
Peak76210	5.31586	5.63118	3.77104	4.52594	3.59951	3.65965	5.08275	4.09907	2.95702	3.17619	4.64907	4.59015	5.16765	5.47482	3.22321	4.94837	3.93243	4.5922	4.61735	4.22194	3.13197	5.30392	4.87862	3.68598	5.03034	4.90662	5.66849	5.49591	4.29921	3.83127	4.52759	4.8027
Peak7639	7.78587	7.71151	6.95199	6.87907	6.88919	6.31188	7.22736	7.22146	7.09494	7.28572	6.59623	6.56705	7.82542	7.79637	7.83291	7.7826	8.23388	8.24515	8.05154	8.18808	6.74312	7.10632	7.21183	6.5915	9.23386	9.13503	7.86599	8.1002	6.4988	5.93825	7.01722	7.07077
Peak76399	4.53853	4.93068	4.473	4.52594	4.08086	4.14655	4.22415	5.47326	5.02797	5.48443	5.42757	5.41186	5.18201	5.12653	6.59994	6.54798	7.1158	6.66553	6.77695	6.30653	4.20468	6.00558	6.19835	4.40983	4.22068	4.40343	6.18771	6.15088	5.21389	4.99046	5.65485	5.51402
Peak76500	5.6785	5.66343	4.473	3.92481	4.63531	3.45015	5.45909	5.19562	3.33616	2.91549	3.92208	3.08118	5.64264	5.80851	6.19328	5.92788	4.76047	4.68408	3.65977	3.76135	4.3077	4.24958	4.23164	4.48339	3.98366	3.26224	6.07999	6.22773	3.74522	4.29734	5.12053	4.8027
Peak76531	3.89627	4.98284	3.07331	2.83889	3.9381	3.33195	4.34941	4.85105	3.44185	4.3131	3.63505	3.78043	4.93292	4.88147	6.07076	5.56224	4.2651	5.20118	4.45364	4.71473	3.2437	4.7933	3.85855	3.68598	3.56528	3.8965	4.18936	4.15467	3.05171	2.86758	4.607	4.5943
Peak76704	6.08238	5.42084	4.473	4.60534	5.1013	5.52753	4.93162	6.16216	5.27001	4.967	5.30208	5.18658	5.93283	6.05727	6.68591	6.8669	5.28095	5.00193	5.84103	6.21177	5.67237	6.70629	6.59519	5.91994	5.45519	5.54129	7.10749	7.32589	4.47153	5.4106	5.79641	6.02955
Peak76707	4.53853	5.38259	4.09479	3.6494	4.27107	4.3972	4.76264	4.25539	4.14388	3.8216	3.73747	3.98386	5.18201	4.88147	4.66989	5.56224	7.01029	6.44813	3.49794	4.22194	3.84089	3.43973	3.81514	3.05386	5.21561	5.19897	6.07999	6.25246	3.44237	4.08352	5.12053	4.8027
Peak7690	8.19478	8.06491	7.37588	7.53191	7.11879	7.24662	7.80575	7.66933	8.41049	8.47205	7.81748	8.12973	8.7679	8.72746	8.67456	8.55221	9.58595	9.61845	9.27246	9.29884	7.27086	7.85994	8.00474	7.44967	9.38	9.2287	9.1542	9.2492	7.47899	7.30214	7.76645	7.8609
Peak76987	5.02596	4.93068	3.77104	4.82002	3.9381	4.2135	5.61577	5.53503	3.44185	3.66604	3.12518	4.16147	4.88098	4.75949	4.87986	4.58712	6.87256	6.81452	3.65977	2.49874	3.84089	4.04637	3.85855	2.56699	5.8401	5.88225	6.20832	6.12433	4.89033	4.72285	5.12053	4.98454
Peak77275	4.47246	5.17435	3.34783	3.48794	4.88719	4.4535	5.28321	4.85105	3.5399	3.8216	3.63505	3.78043	5.33118	5.33575	5.50341	5.79256	5.60519	5.48193	5.01911	4.31687	4.61875	3.43973	3.90065	4.62	4.49728	4.53878	5.08985	5.11865	3.05171	4.29734	5.06555	4.47744
Peak77279	3.67634	3.98617	3.77104	4.44185	3.9381	2.89715	4.57096	4.09907	3.44185	3.17619	1.88824	2.6484	5.03147	5.00923	4.77873	4.66705	5.91714	5.67271	0.9124	3.0652	2.55168	4.09998	3.34719	2.2202	4.8175	4.2538	4.61959	4.94697	4.10299	3.12387	5.53872	4.98454
Peak77358	4.72011	4.34852	3.07331	4.60534	4.0113	3.84148	4.34941	3.48647	3.5399	4.41323	2.54629	3.98386	5.06287	5.06908	4.97432	5.12814	5.28095	5.00193	5.54986	5.37136	3.90846	4.65793	4.72502	3.97074	4.26366	4.72037	5.44335	5.5368	4.47153	0.9124	4.52759	4.35011
Peak77706	5.02596	4.82028	3.5757	3.79392	4.58865	4.14655	3.93437	4.85105	3.33616	3.49069	4.00598	2.6484	5.50106	5.58125	5.98288	5.89523	8.20548	7.99163	5.46683	5.32677	4.3077	3.74239	3.81514	3.91825	4.72874	4.74851	5.44335	5.82777	3.74522	3.96306	4.52759	4.5943
Peak77765	5.19871	5.49443	4.473	4.9471	4.32918	4.65877	5.15273	3.9232	4.14388	4.26025	4.23126	3.88585	5.34401	5.34787	6.5701	6.48357	7.65317	7.70583	6.36088	6.49939	4.69643	3.87202	4.49961	3.74779	5.47346	5.54129	5.37197	5.92332	4.38798	3.96306	5.27386	5.22022
Peak77839	3.99446	4.57005	2.23332	3.30475	4.32918	4.50766	4.84963	4.52419	3.33616	3.39379	3.52441	3.66636	5.01551	5.06908	5.6246	5.71981	4.95574	4.85182	4.76418	4.12016	3.61592	2.7995	2.82083	3.97074	4.56733	4.43849	5.47775	6.34735	3.74522	3.52294	6.01489	5.35826
Peak7789	7.7517	7.83682	6.46407	6.63765	6.58085	6.29668	7.38064	7.4941	6.66937	6.77182	6.03186	5.85666	7.87033	7.74471	7.63105	7.63233	6.6657	6.57293	8.20649	8.00251	6.38304	8.33043	8.05832	6.09334	8.7985	8.80588	8.26052	7.97954	6.3089	5.84034	7.03159	7.19548
Peak77982	5.38897	4.26627	3.5757	3.6494	4.27107	4.07627	4.34941	4.25539	3.44185	3.05236	3.83283	3.98386	5.07832	4.93073	5.06293	5.52	2.32587	3.86406	4.83229	4.64356	3.34678	5.66229	5.14378	3.62127	4.1306	3.61566	4.49014	4.81989	3.44237	3.68569	5.22455	4.53707
Peak78047	5.27786	5.12882	0.9124	0.9124	2.66719	3.05867	3.34089	5.11693	3.44185	4.3131	2.96004	3.542	5.07832	5.23495	5.14638	5.23657	4.53423	4.38847	4.83229	5.02551	4.09356	3.25877	3.52153	3.55338	3.33798	2.89141	4.89962	4.68042	3.05171	3.68569	4.44349	4.53707
Peak7825	7.70245	7.64048	7.20449	7.42722	7.07739	6.96842	9.03906	8.66294	7.82401	7.95081	7.93816	7.86422	8.33833	8.28557	8.92482	8.97929	7.94418	7.69489	8.41985	8.54445	7.07506	8.31372	8.22039	7.18001	9.5127	9.38402	8.68836	8.74759	7.428	7.25229	7.51347	7.72744
Peak78422	4.40318	4.70064	3.94225	3.6494	3.9381	3.20233	3.56836	0.9124	3.6314	3.39379	3.52441	0.9124	4.99937	4.89808	3.74666	2.55702	4.53423	4.5922	4.05566	4.22194	3.90846	5.13622	4.70166	2.83398	4.38527	4.66237	4.89962	5.11865	4.2045	2.09613	5.06555	4.9412
Peak78453	4.72011	4.93068	3.5757	3.92481	3.50009	4.00229	3.93437	4.64166	2.80122	2.12778	2.77041	1.95351	5.0936	5.19524	5.56528	5.92788	5.28095	4.27448	4.53785	4.48957	4.09356	3.43973	3.28369	4.25017	5.07895	5.09347	5.54418	6.12433	4.47153	4.56756	3.7954	3.78411
Peak78486	4.77585	4.93068	4.09479	4.44185	5.22811	4.65877	4.76264	5.70585	3.22145	3.39379	4.00598	3.78043	5.27871	5.00923	5.50341	4.41241	5.41954	5.43	3.49794	4.64356	4.73374	5.57137	5.72	3.74779	5.21561	4.97957	4.61959	5.22266	3.87492	4.29734	4.94882	5.22022
Peak78543	5.31586	5.49443	3.77104	4.25708	4.385	4.2135	4.46449	4.09907	4.26148	3.96151	3.92208	4.16147	5.46631	5.29878	5.50341	5.89523	5.54593	5.20118	5.54986	5.32677	5.30341	4.91696	5.22773	4.62	5.0054	4.5707	6.46962	6.32421	4.10299	3.68569	4.52759	3.88033
Peak78611	4.66212	4.08585	2.72484	2.83889	4.0113	3.75354	3.34089	2.32051	2.41358	3.17619	3.73747	3.542	4.82709	4.81305	4.55206	4.94837	4.86144	3.86406	4.53785	3.61778	3.90846	3.52188	3.52153	4.20728	3.87639	4.17261	5.88889	6.17696	2.48808	3.68569	4.15637	3.97035
Peak78654	4.47246	5.30288	3.94225	2.52034	4.43871	4.14655	5.21945	5.53503	2.95702	2.3811	4.29902	3.25301	5.10872	5.08366	4.28234	5.43159	6.74679	6.09543	3.80459	4.40585	3.90846	4.09998	3.40782	4.58706	5.8541	5.63439	6.8302	6.97118	4.47153	4.19447	5.32154	5.10722
Peak78780	5.11493	4.76171	4.09479	3.30475	3.39286	4.3972	3.56836	4.64166	4.14388	4.14823	2.26844	3.78043	5.22426	4.84767	5.37104	5.07068	4.76047	4.5922	4.53785	4.78252	4.09356	4.65793	4.60421	4.11738	4.30536	3.84469	5.44335	5.31963	3.05171	4.08352	4.82172	4.64932
Peak79338	4.77585	4.42626	4.2324	3.79392	3.27639	3.65965	4.67002	4.25539	3.0959	3.17619	2.96004	4.24254	4.65201	4.75949	4.66989	3.98107	5.86962	5.2619	4.16614	4.48957	3.13197	3.59938	3.90065	3.24185	4.87375	4.97957	5.44335	4.25696	3.87492	3.33816	4.88668	5.22022
Peak79721	3.67634	4.26627	2.23332	2.83889	3.86086	3.75354	4.22415	3.20149	2.80122	2.7621	3.83283	3.4052	4.65201	4.74118	4.28234	3.84886	3.49491	3.50306	4.45364	4.78252	4.09356	3.52188	2.99412	3.86371	4.08331	3.4851	5.2176	4.75186	3.26129	3.12387	4.25868	4.64932
Peak8034	6.80996	6.89443	6.25624	6.30083	6.17243	5.91388	6.04108	5.70585	6.24361	5.98206	6.44144	6.4704	7.51903	7.59549	6.50852	6.46144	7.58131	7.44359	7.6713	7.21254	6.18275	7.70624	7.71092	6.29956	7.45202	7.26754	8.16365	8.03045	6.57579	5.80617	7.2065	6.72093
Peak8076	7.48674	7.06087	7.02875	6.8631	5.91458	5.67602	8.17618	8.313	6.85677	6.81785	5.36619	5.05912	7.29022	7.36503	6.81869	7.08514	8.15687	8.28216	6.90844	6.94449	5.78287	6.82898	6.68682	6.02156	8.03132	7.94281	7.55626	7.7296	7.09043	7.46418	7.14171	7.14878
Peak80760	5.31586	5.12882	7.17101	7.59125	5.64635	5.23987	5.56542	4.25539	6.54859	6.57142	5.59738	5.85666	5.25174	5.08366	5.43875	5.23657	5.2063	4.15051	5.42344	5.23321	5.86889	5.71421	6.02183	5.97165	4.1306	4.21379	4.55633	2.8388	5.55593	5.05021	5.17348	5.4226
Peak81176	4.60166	4.57005	3.94225	3.79392	4.27107	4.2135	5.28321	4.75019	4.01557	3.8933	3.73747	3.542	4.65201	4.6655	6.53964	6.21922	5.96314	5.95565	5.80769	5.53706	3.90846	5.05787	4.44428	4.51879	4.42359	4.08646	4.68016	4.88484	5.11394	4.08352	5.41239	4.89651
Peak8151	7.90258	7.96509	7.31589	7.33764	7.20591	7.07913	8.73798	8.63505	7.35928	6.93942	7.38743	7.48185	8.38551	8.43474	8.81468	8.64834	8.61833	8.6425	8.05864	8.13745	6.27382	6.82112	6.99953	6.28941	10.1564	10.0081	9.14621	9.35284	7.68409	7.44212	8.71	8.81675
Peak82351	6.03767	5.59819	3.77104	5.53693	5.22811	4.87973	5.40282	5.47326	5.12358	5.06215	5.72502	5.93122	6.2442	6.1774	7.58705	7.77366	5.66211	5.88032	6.44994	6.16195	5.6531	5.34845	5.62425	5.76735	6.3253	6.04926	7.00524	7.25426	4.76391	4.56756	5.89413	5.22022
Peak82462	6.37966	5.84307	5.57474	6.06984	5.42619	5.0348	6.86114	6.4128	6.01396	6.01406	5.05203	3.78043	6.7799	6.85672	5.50341	6.41615	7.45833	7.48228	4.76418	4.56864	5.20086	4.94627	4.91964	5.26446	7.11118	6.72119	7.14002	6.78037	4.82852	4.9281	6.98803	6.78342
Peak82701	4.77585	4.82028	5.01816	3.92481	4.5404	3.92419	5.28321	4.64166	3.6314	3.17619	3.73747	3.66636	4.88098	4.64594	4.66989	4.81462	6.94307	6.8346	3.49794	3.0652	3.53197	4.24958	3.40782	4.29181	6.53964	6.09363	5.93909	6.34735	4.82852	3.52294	5.69157	5.06748
Peak82821	5.23883	5.56443	4.94054	4.60534	4.08086	4.7954	6.27822	6.62624	3.94673	3.96151	4.54168	3.88585	5.13848	4.97834	6.50852	6.08091	7.07452	7.00375	6.44994	5.53706	4.25713	4.20145	3.81514	4.29181	6.03707	5.74985	6.48659	6.74596	4.47153	4.8629	5.36768	5.45372
Peak8302	7.67354	7.58271	6.82859	6.6563	5.52822	6.02876	6.00377	6.37955	5.54761	5.61547	5.16457	4.59015	6.98175	7.11204	8.44736	8.37425	7.15593	6.9859	7.61466	6.47919	6.16926	6.31655	6.02183	6.09334	7.70453	7.68475	8.10444	7.86399	4.6252	4.48307	6.09925	6.00877
Peak83244	6.10423	6.29787	6.43616	5.92346	5.71283	5.9532	6.30912	6.70885	6.54859	6.81785	6.85228	6.93613	6.51715	6.77846	7.60187	7.62239	7.83719	7.69489	8.39204	8.43865	5.09041	8.17259	8.33997	5.42163	7.42415	7.20829	7.00524	7.26645	6.11613	5.80617	6.89675	6.74625
Peak8338	7.03124	7.03648	5.16181	4.9471	4.58865	4.61016	5.96548	5.99656	4.08118	4.75534	4.54168	4.59015	5.63223	5.79088	6.02749	6.46144	4.53423	4.49398	6.44994	6.63336	3.13197	4.65793	4.70166	3.1512	4.42359	3.61566	6.22864	6.67457	3.74522	4.48307	4.15637	4.21022
Peak8437	7.21303	7.28443	7.2372	6.72858	7.14308	7.18194	8.40069	8.24082	7.006	7.41711	5.6498	5.14534	8.26453	8.20643	7.54167	7.80033	9.09157	9.38996	8.35794	8.28431	6.89013	7.84838	7.75674	6.63222	8.26654	8.22777	8.82467	8.80719	8.1419	8.53995	7.99633	7.7401
Peak84738	4.72011	5.49443	6.28783	6.30083	6.10805	5.87345	5.08275	5.85853	6.2577	6.07601	6.77188	6.67217	5.22426	5.57095	3.94881	3.53944	6.28622	5.84112	5.23547	4.96852	5.85209	4.85647	4.77061	6.08162	4.26366	5.04899	3.80659	4.94697	5.7346	5.66072	6.04357	5.57188
Peak8475	7.45311	7.47795	7.13674	6.63765	6.21889	5.69934	7.12692	6.9316	5.69991	6.20637	6.87446	6.77015	7.857	7.90265	8.05372	7.84373	8.07552	8.0443	8.07272	7.95213	6.29882	7.64076	7.74258	6.54108	9.32457	9.14691	7.49051	7.07184	5.51737	5.21585	7.0027	7.00935
Peak8484	7.49502	7.46886	6.69363	6.98614	5.96997	5.8528	7.42361	7.7233	6.57132	6.74347	7.29183	7.08497	7.89663	8.03381	7.41317	7.28728	8.23388	8.39462	6.93953	6.35167	5.72868	7.37149	7.29958	6.17279	7.93589	7.85539	8.42354	8.20522	7.51851	7.00382	8.21989	7.64236
Peak8511	6.22877	6.1914	5.81065	5.49604	4.49047	5.20766	7.45157	6.81212	5.67911	5.48443	4.08515	5.01398	6.33036	6.14309	5.56528	5.18338	6.6657	6.87394	5.99702	6.05681	5.25305	5.69711	5.33758	5.85257	6.53096	6.4327	6.30717	6.12433	5.21389	4.48307	5.89413	5.96628
Peak8583	6.82319	6.50763	5.09178	5.95395	5.47811	5.69934	6.21435	6.31067	6.41676	6.22015	6.10872	6.0915	7.17319	7.3197	7.42987	7.18301	7.49007	7.63891	7.7258	7.60614	5.67237	6.95648	7.32642	6.29956	7.00858	7.17256	8.31377	8.08652	6.75198	7.06286	7.04583	6.96691
Peak8652	7.50326	7.06087	5.81065	5.2721	6.74853	6.72907	6.04108	6.44529	6.40415	6.43628	7.24155	7.15917	7.83678	7.85685	7.49481	7.71877	7.45833	7.71669	8.42535	8.37997	6.71555	8.07351	8.06061	6.79167	7.20696	6.94946	8.25558	8.14048	6.33128	6.24922	6.20456	6.43978
Peak86750	3.55172	3.49592	4.85848	5.00664	4.43871	4.14655	3.7634	3.9232	4.14388	4.82943	3.73747	4.76414	3.79807	4.26417	3.50989	3.35392	2.84459	2.1908	3.31429	3.89145	4.03453	4.24958	3.52153	4.16304	3.87639	2.89141	2.90372	3.30465	5.06122	4.79459	4.35409	4.05493
Peak8727	7.07612	6.75191	5.76646	6.37027	5.69101	5.57875	7.24345	7.20258	6.64815	6.3386	6.48533	6.78362	6.75616	6.64759	6.81869	6.99562	7.52113	7.5925	7.58548	8.01658	5.61377	7.01967	6.85428	5.81059	7.2552	7.50355	7.10749	7.22958	5.7346	6.17084	5.72737	6.05004
Peak8823	7.03124	6.70626	6.15709	6.20271	6.47	5.67602	7.93017	7.4941	6.98923	7.05154	7.0503	7.01818	7.72383	7.80735	7.54167	7.91055	7.72162	7.3767	8.00823	8.40694	6.80548	8.16018	8.21424	6.92216	7.20696	7.10918	8.74232	8.57706	7.02331	6.89432	7.97418	7.95074
Peak8848	7.03124	6.93458	5.62511	6.04173	5.55264	5.3022	7.03751	6.70885	7.22959	6.97236	5.7965	6.36681	6.8308	6.87773	7.27209	7.7826	7.30615	7.29211	8.07971	7.85362	5.80049	6.4753	6.47694	6.00924	8.2613	8.12205	7.23343	7.26645	6.11613	5.4989	6.12631	6.42418
Peak9012	6.8363	7.04872	6.01329	5.82791	6.27859	6.16894	7.91017	8.28635	6.85677	6.85364	7.23299	7.20993	7.29022	7.5012	7.39627	7.08514	7.68094	7.71669	6.21603	5.94339	5.63357	5.85959	6.19002	6.02156	8.27436	8.13271	7.94175	7.81505	6.57579	6.4616	8.70104	8.71466
Peak9119	6.59547	6.59374	5.76646	5.76049	5.81724	5.62821	7.51917	6.88499	6.62661	6.48275	6.30113	5.77802	6.60485	6.66219	6.98617	6.88363	7.61049	7.33502	7.11314	7.27243	5.72868	5.2105	5.64879	5.78191	8.20237	7.71344	6.8302	6.43638	6.51844	5.84034	6.76528	6.85499
Peak9120	7.29124	6.93458	5.97498	5.95395	5.42619	5.44711	7.68142	7.56971	6.88425	6.81785	6.62268	6.0915	6.77519	6.81812	8.11697	7.92679	7.233	7.40383	8.03005	7.98113	5.95006	6.55332	6.46318	5.61302	8.02206	7.76917	7.16131	7.15287	5.47775	5.93825	6.62062	6.42418
Peak9145	7.76546	7.64048	7.3905	7.52177	6.83058	6.46928	8.14227	8.11523	7.36579	7.26594	7.79442	7.90175	7.76008	7.90675	8.18741	8.15063	7.34139	7.12283	8.67195	8.45941	6.29882	8.40068	8.35121	6.50646	9.9683	9.75911	9.04679	9.3356	6.3964	6.70344	8.19457	8.12006
Peak9164	7.08713	7.21006	6.12246	6.37027	5.28755	5.69934	6.30912	6.20074	5.35119	5.38992	5.4573	5.10287	7.51054	7.55695	6.86856	6.94869	7.69463	7.26277	7.75229	7.30721	5.86889	6.50505	6.13031	5.52917	6.76374	6.44986	6.53633	6.47891	6.00912	6.00002	6.43838	6.69516
Peak9198	7.47002	7.46886	6.40769	6.32435	6.0915	6.10055	8.66225	8.43123	7.80975	7.78927	7.30821	6.97187	8.00534	8.03755	8.06445	7.74648	7.96692	7.95542	7.76969	8.03052	6.52749	6.94928	6.77298	6.31964	8.27436	8.24261	8.25558	8.17967	6.45871	6.52597	6.45981	6.60115
Peak9218	7.20295	6.96074	5.97498	5.98381	5.77638	6.28132	6.86114	6.47707	6.29914	6.81785	5.01247	5.10287	6.98583	7.18126	7.94172	7.97442	9.46739	9.33464	9.06969	8.86543	6.46261	7.40869	7.45706	6.57489	6.59068	6.58026	7.93559	8.00158	6.78478	6.02993	6.43838	6.37632
Peak92505	5.6785	5.2613	3.5757	4.52594	4.58865	4.70578	5.00918	5.34114	4.3168	4.0887	3.27186	2.88324	5.12368	5.23495	4.55206	5.38526	6.00771	6.02723	5.54986	5.13311	5.27845	5.53332	5.58663	4.85931	4.87375	4.72037	5.17627	4.60521	3.87492	4.79459	5.22455	4.53707
Peak9276	7.4784	7.38443	6.76269	6.92593	6.39106	6.35654	7.24345	6.81212	7.09494	7.18396	6.59623	6.2552	7.94573	7.91895	8.3802	8.1437	8.15687	7.69489	7.4625	7.39605	6.49541	7.56748	7.46053	6.69506	7.38132	7.4534	8.86415	8.76916	7.03699	6.81067	7.53381	7.20464
Peak9362	6.88756	6.70626	6.40769	6.5802	6.07475	6.5484	6.63597	7.10429	6.41676	6.69497	7.01082	6.93613	7.57709	7.58787	7.93003	7.87753	6.94307	6.39502	7.7954	7.86922	6.35948	7.26541	7.24033	6.33945	8.33048	8.20522	7.55626	7.4379	5.86311	6.24922	6.89675	6.81965
Peak9386	8.28356	8.06491	7.7828	7.56188	6.43107	6.13515	6.63597	6.62624	6.8933	6.57142	6.2341	5.97886	7.49628	7.67203	8.76947	8.54171	7.62486	7.41721	7.6713	7.85362	6.65877	7.33331	7.46744	6.74045	8.29502	8.11669	7.84641	7.91133	5.30733	5.90635	6.95824	6.80767
Peak9395	7.64404	7.77184	6.49146	6.79741	6.54484	6.5484	7.99809	7.66933	7.23671	7.3372	6.58283	6.71498	8.25271	8.2618	8.60273	8.46598	8.74869	9.03404	8.52091	8.50506	7.19304	7.83283	7.53144	7.1354	7.97802	8.04512	8.71379	8.85236	7.8482	7.69627	6.83251	7.23178
Peak94142	5.02596	4.57005	3.94225	4.60534	4.49047	4.27742	4.08671	4.39614	4.51876	4.59452	4.74894	5.26566	4.5221	4.97834	5.93684	5.47647	5.96314	5.37612	4.83229	5.28075	4.3077	6.13813	6.26331	3.80696	8.13522	7.93673	5.81014	6.6375	2.48808	4.29734	4.94882	5.25599
Peak9433	8.22996	8.25655	7.8048	7.888	7.47822	7.45941	9.35985	9.23186	8.32619	8.29139	8.15288	8.28455	9.02291	8.95792	9.86193	9.70178	9.02271	9.1706	8.46327	8.131	7.42065	7.68475	7.63321	7.67288	9.8265	9.62678	8.97046	9.01287	8.09038	7.81262	7.95168	8.40868
Peak945	9.552	9.6585	9.03054	9.16722	8.80237	8.89607	10.2099	10.271	9.68755	9.75909	9.90548	9.87844	9.78591	9.71815	10.7831	10.8316	11.3856	11.4033	10.655	10.7648	8.6109	9.33587	9.3708	8.60339	10.5743	10.3878	10.0097	10.068	8.7847	8.53995	8.92927	9.21147
Peak94605	4.88119	4.76171	4.77143	4.0445	3.39286	3.33195	5.21945	4.85105	3.22145	2.91549	4.08515	3.78043	3.75965	2.94941	4.12542	3.13868	4.95574	4.85182	5.01911	4.48957	2.10102	4.29612	4.12972	2.56699	3.49365	3.99469	5.75514	5.27196	2.48808	2.09613	3.7954	4.21022
Peak94609	6.96119	6.92132	5.41205	5.3659	6.60437	6.29668	5.88569	5.90602	5.74061	5.93267	6.39618	6.56705	6.39944	6.59781	6.91676	6.98014	6.60899	6.79415	7.5253	7.36337	6.09984	6.86767	6.77854	5.69225	7.43815	7.22831	7.22335	7.4052	4.82852	4.8629	5.72737	6.18584
Peak9567	6.67057	6.98643	4.473	5.2721	5.79695	5.47442	6.39804	6.27495	5.52448	5.69664	6.39618	6.48697	6.91898	6.62291	6.98617	6.72555	6.74679	6.64293	7.91749	7.38524	6.22249	6.92748	7.02784	6.02156	6.71857	6.76298	8.06546	7.88785	5.9233	5.05021	6.58207	6.1672
Peak96193	4.53853	4.76171	4.94054	5.61538	4.92517	4.70578	4.84963	4.64166	5.27001	5.69664	5.51498	5.22666	4.47602	4.2897	3.74666	2.88114	2.84459	3.50306	3.93575	3.76135	5.20086	4.72722	5.35261	5.11123	4.03437	3.61566	4.84783	3.7938	5.26137	5.4106	5.06555	4.5943
Peak9687	7.56753	7.19912	5.97498	5.92346	6.48274	6.32692	7.77289	7.2401	5.85625	6.17841	5.74924	6.59787	8.43569	8.51468	8.12724	7.82653	8.36804	8.25263	7.76969	7.07131	6.51687	5.81275	5.93474	6.76994	8.9592	8.77218	8.44973	8.55736	5.9233	6.92646	8.10226	8.26283
Peak97146	4.47246	3.6357	0.9124	3.30475	3.1488	3.20233	4.57096	3.20149	3.33616	3.2894	2.77041	3.542	3.59435	3.73942	4.42359	4.21314	4.10856	3.69531	2.08264	4.12016	3.69504	4.20145	4.12972	2.83398	6.30507	6.68542	4.99789	4.88484	3.05171	2.54524	3.92633	3.97035
Peak97243	6.14695	6.05229	5.16181	5.82791	4.84817	5.44711	4.67002	5.47326	4.88968	4.89987	4.59639	4.76414	5.60054	5.4185	6.37684	6.24536	5.2063	5.13779	5.84103	5.41461	4.84015	4.85647	4.89928	5.24354	6.84306	6.50015	5.54418	5.92332	4.10299	4.64732	6.69477	6.53003
Peak97626	4.93109	4.93068	3.5757	4.52594	4.96217	4.4535	4.84963	3.48647	2.80122	3.746	4.00598	4.07547	5.41863	5.06908	4.12542	4.66705	5.35192	5.32014	5.46683	4.96852	5.03183	4.04637	3.21703	4.93965	5.69201	5.73591	4.7941	5.65291	3.05171	3.12387	5.49783	4.28189
Peak97687	6.08238	6.2772	4.2324	4.9471	5.75551	6.18554	6.39804	6.08174	5.69991	5.09251	4.84228	4.65054	5.55718	5.34787	7.00858	6.79796	6.6657	5.80083	6.29027	6.08382	5.32795	5.87488	5.58663	5.04019	6.55686	6.2488	6.07999	6.34735	4.38798	4.79459	5.57849	4.85037
Peak97800	4.40318	3.76259	4.2324	3.09249	3.7791	4.00229	5.15273	4.85105	3.22145	3.49069	2.26844	3.25301	4.16286	4.50093	4.66989	4.50245	5.04421	5.32014	4.83229	4.01046	3.00986	3.87202	3.21703	3.86371	5.23718	5.2391	4.89962	4.52582	3.87492	4.48307	4.82172	4.7023
Peak97826	3.08975	4.26627	3.77104	4.15479	3.59951	4.2135	4.67002	5.952	2.95702	3.49069	3.27186	2.88324	3.87186	4.23816	3.94881	4.74274	6.32195	5.2619	3.93575	3.76135	3.76988	3.74239	3.85855	4.07018	5.27936	5.58859	5.4081	5.45382	4.10299	3.52294	4.35409	4.85037
Peak98025	5.27786	5.08179	4.57957	4.25708	4.96217	4.14655	4.57096	5.19562	4.26148	4.55132	2.96004	4.5271	5.15314	5.02443	4.12542	5.12814	5.28095	6.253	5.13136	5.08032	4.7701	4.38485	4.09404	4.07018	6.34526	6.49189	6.03454	6.0697	4.38798	4.39324	5.86229	5.85422
Peak98226	4.93109	4.76171	3.5757	3.6494	3.69222	4.07627	4.46449	4.25539	3.33616	2.5869	3.27186	3.66636	4.91582	5.27358	4.28234	4.81462	5.2063	4.5922	5.50894	5.4566	4.49367	3.93258	4.47221	3.80696	4.87375	4.77611	4.42071	4.60521	3.44237	4.08352	4.04605	3.97035
Peak99050	4.72011	5.21849	4.09479	3.48794	4.63531	4.65877	5.92614	5.11693	3.7172	3.66604	4.08515	3.98386	5.07832	4.81305	4.87986	5.60328	6.32195	5.53205	4.16614	4.48957	4.09356	4.5851	4.77061	4.55334	5.27936	4.88145	6.34488	5.92332	5.16478	3.68569	5.27386	5.06748
Peak99182	5.76337	4.93068	3.5757	3.30475	3.59951	3.92419	3.56836	3.9232	3.22145	4.0887	3.27186	3.542	4.54459	4.84767	4.28234	5.79256	5.48413	5.32014	5.42344	4.48957	3.53197	3.52188	3.28369	3.68598	4.90106	4.77611	5.88889	6.09727	3.99358	3.33816	4.68222	5.39079
Peak99268	5.02596	5.12882	3.77104	4.25708	4.32918	4.61016	3.93437	4.94527	2.95702	3.8216	3.92208	4.16147	6.00718	6.09365	5.43875	4.94837	4.86144	4.38847	5.50894	5.75452	5.11883	4.42722	4.38671	5.04019	5.75309	5.88225	6.05744	6.09727	3.74522	4.48307	5.53872	5.10722
Peak9932	6.54846	6.85314	6.49146	6.61875	6.21889	5.99147	7.80575	7.99969	6.70063	6.85364	5.4573	5.88194	7.06527	6.94296	7.78178	7.16943	8.22447	7.51997	7.89388	7.74789	6.28637	7.06697	7.44312	6.72548	7.92599	7.44058	8.47545	8.51713	7.05053	6.92646	7.792	7.71467
Peak99629	6.24852	6.2772	5.57474	5.2721	5.28755	5.27137	5.75705	5.85853	4.4709	5.41414	4.79637	4.86936	5.69358	6.1706	6.26953	6.50536	6.94307	7.12283	6.13775	6.25993	5.35207	5.16141	5.12638	5.59663	5.98712	5.83074	6.94514	6.92579	5.21389	5.16274	6.22972	6.29284
Peak99669	3.26204	3.16398	2.72484	3.30475	4.27107	4.61016	3.06692	3.20149	3.7172	3.49069	1.88824	3.4052	3.54973	3.62222	2.85687	0.9124	2.32587	2.66944	0.9124	2.06091	4.25713	2.7995	2.91043	4.9908	2.57551	2.3623	0.9124	0.9124	3.60212	4.08352	0.9124	1.90854
Peak99690	5.11493	5.87095	6.46407	6.56053	6.18808	6.48277	5.21945	5.34114	5.87465	5.34023	5.4573	5.75083	4.40397	4.60599	3.22321	0.9124	5.41954	5.67271	4.36414	4.84725	5.71016	5.16141	4.26404	5.93304	5.25842	5.49237	3.91252	4.25696	6.84821	6.91048	5.27386	5.2909
Peak99716	4.97931	5.56443	5.62511	6.01306	6.41785	6.53551	4.34941	4.52419	5.7204	5.71624	6.30113	5.69484	5.63223	5.82592	5.06293	5.23657	4.86144	4.38847	3.31429	4.12016	5.63357	4.04637	3.98123	6.13927	5.21561	5.25875	2.90372	2.0772	5.59348	6.14374	5.41239	5.98768

## Sheet: Fig1c
Motif_ID	coef	TF_Name
M0108_1.02	-0.0238352	ARID5A
M0212_1.02	-0.0274315	TCFL5
M0300_1.02	-0.0231878	ATF2
M0408_1.02	0.0319538	ZKSCAN1
M0432_1.02	-0.0245592	ZFP161
M0437_1.02	0.0219658	ZNF32
M0442_1.02	0.0205335	ZBTB3
M0603_1.02	-0.0206986	CGBP
M0608_1.02	-0.0321173	MLL
M0609_1.02	-0.0432735	DNMT1
M0610_1.02	-0.0369729	TET1
M0943_1.02	-0.0246108	OTP
M0949_1.02	-0.0215227	AC012531.1
M1266_1.02	-0.0284512	IRF6
M1359_1.02	-0.0207692	MYPOP
M1868_1.02	-0.0324426	GATA2
M2286_1.02	-0.0226231	HNF4G
M2287_1.02	-0.0224972	HOXC9
M2305_1.02	-0.0347384	NRF1
M2310_1.02	0.0288722	RUNX2
M2323_1.02	-0.0252073	ZBTB33
M4427_1.02	-0.0664037	CTCF
M4473_1.02	-0.0251734	PBX3
M4572_1.02	0.0224993	MAFF
M4600_1.02	-0.0331522	GATA1
M4612_1.02	-0.0567401	CTCFL
M4698_1.02	-0.0262955	HNF4A
M4850_1.02	0.0200633	TCF15
M5321_1.02	0.0204038	CLOCK
M5445_1.02	-0.030729	FOXD2
M5493_1.02	-0.0211468	GMEB2
M5497_1.02	-0.0287053	GRHL1
M5517_1.02	-0.033253	HMBOX1
M5530_1.02	-0.0335179	HOMEZ
M5697_1.02	-0.0254348	ONECUT3
M5972_1.02	0.0245225	ZNF410
M5981_1.02	0.0216334	ZSCAN4
M6180_1.02	-0.0227235	CREB1
M6188_1.02	-0.0261246	DLX2
M6191_1.02	-0.0231935	E2F2
M6192_1.02	-0.0382021	E2F3
M6194_1.02	-0.0213237	E2F5
M6212_1.02	0.0297747	EPAS1
M6259_1.02	0.0200595	GCM1
M6276_1.02	-0.0202064	HINFP
M6281_1.02	-0.095319	HNF1A
M6282_1.02	-0.0900109	HNF1B
M6285_1.02	-0.0369718	ONECUT1
M6295_1.02	0.0215661	HOXB1
M6297_1.02	-0.0280831	HOXB7
M6315_1.02	-0.0311991	ISL1
M6338_1.02	0.0223594	NR3C2
M6425_1.02	0.0211325	POU3F1
M6439_1.02	-0.0268466	PRRX1
M6456_1.02	0.0224224	RREB1
M6457_1.02	0.0220601	RUNX1
M6463_1.02	0.0222705	SMAD1
M6482_1.02	-0.0235996	SP3
M6539_1.02	-0.0224306	ZBTB7B
M6546_1.02	-0.0359233	ZFHX3
M6557_1.02	-0.0207965	ZNF384

## Sheet: Fig1e
Nuclear HNF1b (<1 = R, >1=NR)	Patient ID	DFS (days)	Recurrence	Groups
R1	Pt 5	365	1	Weak/no nuclear localization of HNF1b
R0	Pt 6	158	1	Weak/no nuclear localization of HNF1b
NR3	Pt 7	1528	0	Strong nuclear localization of HNF1b
NR3	Pt 9	678	1	Strong nuclear localization of HNF1b
NR3	Pt 10	42	1	Strong nuclear localization of HNF1b
R1	Pt 12	1645	0	Weak/no nuclear localization of HNF1b
R1	Pt 14	209	1	Weak/no nuclear localization of HNF1b
R0	Pt 16	940	1	Weak/no nuclear localization of HNF1b
R0	Pt 18	113	1	Weak/no nuclear localization of HNF1b
NR3	Pt 20	225	0	Strong nuclear localization of HNF1b
R0	Pt 21	348	1	Weak/no nuclear localization of HNF1b
R0	Pt 23	36	1	Weak/no nuclear localization of HNF1b
NR3	Pt 24	22	0	Strong nuclear localization of HNF1b
NR3	Pt31	1257	1	Strong nuclear localization of HNF1b
NR3	Pt32	53	0	Strong nuclear localization of HNF1b
R0	Pt34	100	0	Weak/no nuclear localization of HNF1b
NR3	Pt35	1478	0	Strong nuclear localization of HNF1b
NR3	Pt36	851	1	Strong nuclear localization of HNF1b
NR3	Pt39	142	0	Strong nuclear localization of HNF1b
R0	Pt41	915	1	Weak/no nuclear localization of HNF1b
R0	Pt42	1221	1	Weak/no nuclear localization of HNF1b
NR3	Pt43	1343	1	Strong nuclear localization of HNF1b
NR3	Pt44	1485	0	Strong nuclear localization of HNF1b
NR3	Pt45	663	1	Strong nuclear localization of HNF1b
NR3	Pt46	309	0	Strong nuclear localization of HNF1b
R1	Pt47	559	1	Weak/no nuclear localization of HNF1b
R0	Pt49	436	0	Weak/no nuclear localization of HNF1b
R0	Pt50	47	1	Weak/no nuclear localization of HNF1b
NR3	Pt51	1326	0	Strong nuclear localization of HNF1b
NR3	Pt53	767	1	Strong nuclear localization of HNF1b
R1	Pt55	43	1	Weak/no nuclear localization of HNF1b
R1	Pt57	586	1	Weak/no nuclear localization of HNF1b
R0.3	Pt58	197	1	Weak/no nuclear localization of HNF1b
NR3	Pt59	845	1	Strong nuclear localization of HNF1b
R0	Pt60	303	0	Weak/no nuclear localization of HNF1b
NR1.6	Pt61	965	1	Strong nuclear localization of HNF1b
NR2.6	Pt62	1234	0	Strong nuclear localization of HNF1b
R0	Pt64	337	1	Weak/no nuclear localization of HNF1b
NR2.3	Pt65	233	1	Strong nuclear localization of HNF1b
R1	Pt66	995	0	Weak/no nuclear localization of HNF1b
NR3	Pt69	592	1	Strong nuclear localization of HNF1b
R0.5	Pt70	207	1	Weak/no nuclear localization of HNF1b
R0	Pt71	346	1	Weak/no nuclear localization of HNF1b

## Sheet: Fig2bi&ii
TMA Cores scaning ID	DAPI	A+	B+	C+	A	B	C	AB	AC	BC	ABC	Negative	BC/DAPI*100	AC/DAPI*100
1M01 rescan2 - 10/	2112	846	26	479	398	0	30	0	423	1	25	1235	0.0473485	20.0284		A = green (ZKSCAN1)
1M01 rescan2 - 100/	2206	19	1	570	2	0	553	0	16	0	1	1634	0	0.725295		B = red (HNF1B)
1M01 rescan2 - 101/	5083	21	0	13	20	0	12	0	1	0	0	5050	0	0.0196734		C = white/cy5(CK19)
1M01 rescan2 - 102/	2780	136	0	0	136	0	0	0	0	0	0	2644	0	0		Nuclei were defined by DAPI (% positive calculated by normalizing with DAPI)
1M01 rescan2 - 103/	3766	6	0	72	5	0	71	0	1	0	0	3689	0	0.0265534		Red= Short term , Blue= long term
1M01 rescan2 - 104/	3	0	0	0	0	0	0	0	0	0	0	3	0	0
1M01 rescan2 - 105/	1401	341	31	656	57	0	371	0	254	1	30	688	0.0713776	18.1299
1M01 rescan2 - 106/	732	50	11	193	22	0	164	0	18	1	10	517	0.136612	2.45902
1M01 rescan2 - 107/	17	0	0	2	0	0	2	0	0	0	0	15	0	0
1M01 rescan2 - 108/	2283	95	18	318	32	0	254	0	46	1	17	1933	0.043802	2.01489
1M01 rescan2 - 109/	1829	3	1	122	1	0	120	0	1	0	1	1706	0	0.0546747
1M01 rescan2 - 11/	2676	668	1	531	221	0	84	0	446	0	1	1924	0	16.6667
1M01 rescan2 - 110/	2011	57	0	253	45	0	241	0	12	0	0	1713	0	0.596718
1M01 rescan2 - 111/	1401	53	4	27	24	0	0	2	25	0	2	1348	0	1.78444
1M01 rescan2 - 112/	3185	157	1	300	117	0	261	1	39	0	0	2767	0	1.22449
1M01 rescan2 - 113/	1431	218	50	250	99	1	127	1	75	5	43	1080	0.349406	5.24109
1M01 rescan2 - 114/	1374	284	90	383	112	0	214	10	89	7	73	869	0.509461	6.47744
1M01 rescan2 - 115/	1594	409	89	330	219	0	140	7	108	7	75	1038	0.439147	6.77541
1M01 rescan2 - 116/	848	27	0	268	12	0	253	0	15	0	0	568	0	1.76887
1M01 rescan2 - 117/	393	38	1	97	17	0	76	0	20	0	1	279	0	5.08906
1M01 rescan2 - 118/	1699	23	0	73	15	0	65	0	8	0	0	1611	0	0.470865
1M01 rescan2 - 119/	3367	111	0	657	49	0	595	0	62	0	0	2661	0	1.8414
1M01 rescan2 - 12/	3318	583	0	499	296	0	212	0	287	0	0	2523	0	8.64979
1M01 rescan2 - 120/	3564	67	1	917	31	0	881	0	35	0	1	2616	0	0.982043
1M01 rescan2 - 121/	4393	106	8	956	83	1	932	0	17	1	6	3353	0.0227635	0.386979
1M01 rescan2 - 122/	2	1	0	1	0	0	0	0	1	0	0	1	0	50
1M01 rescan2 - 123/	2830	1273	9	356	943	0	30	4	321	0	5	1527	0	11.3428
1M01 rescan2 - 124/	1731	511	5	140	396	0	25	0	110	0	5	1195	0	6.35471
1M01 rescan2 - 125/	724	22	11	143	8	0	127	1	6	3	7	572	0.414365	0.828729
1M01 rescan2 - 126/	2965	50	31	913	13	0	862	0	20	14	17	2039	0.472175	0.674536
1M01 rescan2 - 127/	2969	171	42	674	63	1	548	0	85	18	23	2231	0.606265	2.86292
1M01 rescan2 - 128/	0	0	0	0	0	0	0	0	0	0	0	0	#DIV/0!	#DIV/0!
1M01 rescan2 - 129/	1	0	0	0	0	0	0	0	0	0	0	1	0	0
1M01 rescan2 - 13/	856	429	1	70	360	0	1	0	68	0	1	426	0	7.94393
1M01 rescan2 - 130/	2	0	0	0	0	0	0	0	0	0	0	2	0	0
1M01 rescan2 - 131/	2163	10	0	545	1	0	536	0	9	0	0	1617	0	0.416089
1M01 rescan2 - 132/	2129	19	0	756	11	0	748	0	8	0	0	1362	0	0.375763
1M01 rescan2 - 133/	1898	4	0	436	2	0	434	0	2	0	0	1460	0	0.105374
1M01 rescan2 - 134/	879	167	0	2	166	0	1	0	1	0	0	711	0	0.113766
1M01 rescan2 - 135/	2066	170	0	28	144	0	2	0	26	0	0	1894	0	1.25847
1M01 rescan2 - 136/	279	197	56	107	90	0	3	3	51	0	53	79	0	18.2796
1M01 rescan2 - 137/	436	345	2	33	314	0	2	0	29	0	2	89	0	6.65138
1M01 rescan2 - 138/	3854	614	0	7	612	0	5	0	2	0	0	3235	0	0.0518941
1M01 rescan2 - 139/	1643	62	2	246	59	0	243	0	1	0	2	1338	0	0.0608643
1M01 rescan2 - 14/	1682	96	0	4	95	0	3	0	1	0	0	1583	0	0.059453
1M01 rescan2 - 15/	3030	254	1	351	141	0	238	0	112	0	1	2538	0	3.69637
1M01 rescan2 - 16/	2896	356	0	41	341	0	26	0	15	0	0	2514	0	0.517956
1M01 rescan2 - 17/	1	0	0	0	0	0	0	0	0	0	0	1	0	0
1M01 rescan2 - 18/	0	0	0	0	0	0	0	0	0	0	0	0	#DIV/0!	#DIV/0!
1M01 rescan2 - 19/	30	0	0	0	0	0	0	0	0	0	0	30	0	0
1M01 rescan2 - 20/	1945	313	0	13	300	0	0	0	13	0	0	1632	0	0.66838
1M01 rescan2 - 21/	632	504	0	1	503	0	0	0	1	0	0	128	0	0.158228
1M01 rescan2 - 22/	2801	1140	84	438	724	0	25	3	332	0	81	1636	0	11.8529
1M01 rescan2 - 23/	2099	272	48	875	61	2	649	0	180	15	31	1161	0.714626	8.57551
1M01 rescan2 - 24/	1965	151	1	863	65	0	776	0	86	1	0	1037	0.0508906	4.37659
1M01 rescan2 - 25/	1	0	0	0	0	0	0	0	0	0	0	1	0	0
1M01 rescan2 - 26/	615	199	9	92	145	1	42	4	46	0	4	373	0	7.47967
1M01 rescan2 - 27/	321	6	1	39	4	0	37	0	1	0	1	278	0	0.311526
1M01 rescan2 - 28/	48	2	0	1	2	0	1	0	0	0	0	45	0	0
1M01 rescan2 - 29/	803	145	0	69	86	0	10	0	59	0	0	648	0	7.34745
1M01 rescan2 - 30/	691	301	5	172	179	0	50	0	117	0	5	340	0	16.932
1M01 rescan2 - 31/	686	217	2	120	112	0	15	0	103	0	2	454	0	15.0146
1M01 rescan2 - 32/	5096	245	0	527	170	0	452	0	75	0	0	4399	0	1.47174
1M01 rescan2 - 33/	247	92	2	23	70	0	1	0	20	0	2	154	0	8.09717
1M01 rescan2 - 34/	1375	605	5	22	583	0	0	0	17	0	5	770	0	1.23636
1M01 rescan2 - 35/	4140	346	1	296	292	0	242	0	53	0	1	3552	0	1.28019
1M01 rescan2 - 36/	5680	516	1	101	491	0	77	1	24	0	0	5087	0	0.422535
1M01 rescan2 - 37/	1	0	0	0	0	0	0	0	0	0	0	1	0	0
1M01 rescan2 - 38/	3806	344	36	146	240	0	49	7	68	0	29	3413	0	1.78665
1M01 rescan2 - 39/	3147	226	0	174	191	0	139	0	35	0	0	2782	0	1.11217
1M01 rescan2 - 40/	4600	47	6	311	26	2	289	0	18	1	3	4261	0.0217391	0.391304
1M01 rescan2 - 41/	4394	107	1	87	103	0	83	0	3	0	1	4204	0	0.0682749
1M01 rescan2 - 42/	4182	34	1	17	31	1	14	0	3	0	0	4133	0	0.071736
1M01 rescan2 - 43/	1844	286	0	10	284	0	8	0	2	0	0	1550	0	0.10846
1M01 rescan2 - 44/	1678	138	0	61	136	0	59	0	2	0	0	1481	0	0.11919
1M01 rescan2 - 45/	2516	37	1	183	35	0	180	0	2	1	0	2298	0.0397456	0.0794913
1M01 rescan2 - 46/	1626	105	1	145	94	0	134	0	10	0	1	1387	0	0.615006
1M01 rescan2 - 47/	1764	224	0	77	192	0	45	0	32	0	0	1495	0	1.81406
1M01 rescan2 - 48/	787	137	0	133	91	0	87	0	46	0	0	563	0	5.84498
1M01 rescan2 - 49/	1518	38	0	560	25	0	547	0	13	0	0	933	0	0.85639
1M01 rescan2 - 5/	2415	23	0	3	23	0	3	0	0	0	0	2389	0	0
1M01 rescan2 - 50/	1171	64	1	181	42	0	159	0	21	0	1	948	0	1.79334
1M01 rescan2 - 51/	1969	66	0	98	60	0	92	0	6	0	0	1811	0	0.304723
1M01 rescan2 - 52/	1	1	0	0	1	0	0	0	0	0	0	0	0	0
1M01 rescan2 - 53/	1370	110	4	178	69	0	137	0	37	0	4	1123	0	2.70073
1M01 rescan2 - 54/	549	84	1	10	79	0	5	0	4	0	1	460	0	0.728597
1M01 rescan2 - 55/	1656	101	0	421	56	0	376	0	45	0	0	1179	0	2.71739
1M01 rescan2 - 56/	2095	26	0	54	24	0	52	0	2	0	0	2017	0	0.0954654
1M01 rescan2 - 57/	1584	101	1	33	86	0	18	0	14	0	1	1465	0	0.883838
1M01 rescan2 - 58/	979	47	0	101	45	0	99	0	2	0	0	833	0	0.20429
1M01 rescan2 - 59/	3020	54	7	199	26	2	170	0	24	1	4	2793	0.0331126	0.794702
1M01 rescan2 - 6/	2034	158	1	80	157	0	80	1	0	0	0	1796	0	0
1M01 rescan2 - 60/	3082	67	50	446	18	6	377	3	28	23	18	2609	0.746269	0.908501
1M01 rescan2 - 61/	2494	241	147	1021	24	5	782	11	108	33	98	1433	1.32318	4.33039
1M01 rescan2 - 62/	505	173	2	64	111	0	2	0	60	0	2	330	0	11.8812
1M01 rescan2 - 63/	1037	346	5	20	327	0	1	0	14	0	5	690	0	1.35005
1M01 rescan2 - 64/	2	1	0	0	1	0	0	0	0	0	0	1	0	0
1M01 rescan2 - 65/	2496	53	4	220	39	0	207	1	10	0	3	2236	0	0.400641
1M01 rescan2 - 66/	1299	212	0	77	135	0	0	0	77	0	0	1087	0	5.92764
1M01 rescan2 - 67/	0	0	0	0	0	0	0	0	0	0	0	0	#DIV/0!	#DIV/0!
1M01 rescan2 - 68/	2465	61	0	35	58	0	32	0	3	0	0	2372	0	0.121704
1M01 rescan2 - 69/	3482	194	6	58	173	1	36	0	17	1	4	3250	0.0287191	0.488225
1M01 rescan2 - 7/	1778	41	1	328	26	0	314	1	14	0	0	1423	0	0.787402
1M01 rescan2 - 70/	3853	500	1	515	282	0	297	0	217	0	1	3056	0	5.63198
1M01 rescan2 - 71/	3019	308	44	813	145	2	647	5	129	8	29	2054	0.264988	4.27294
1M01 rescan2 - 72/	1167	285	9	129	209	0	54	1	67	0	8	828	0	5.74122
1M01 rescan2 - 73/	485	27	0	1	26	0	0	0	1	0	0	458	0	0.206186
1M01 rescan2 - 74/	3816	456	5	831	311	0	684	0	142	2	3	2674	0.0524109	3.72117
1M01 rescan2 - 75/	2549	892	12	827	214	0	148	0	667	1	11	1508	0.0392311	26.1671
1M01 rescan2 - 76/	3443	318	8	353	137	0	172	0	173	0	8	2953	0	5.02469
1M01 rescan2 - 77/	3798	12	1	149	11	0	147	0	1	1	0	3638	0.0263296	0.0263296
1M01 rescan2 - 78/	2194	570	150	387	190	0	21	14	230	0	136	1603	0	10.4831
1M01 rescan2 - 79/	953	71	0	3	71	0	3	0	0	0	0	879	0	0
1M01 rescan2 - 8/	3409	451	6	278	195	0	22	0	250	0	6	2936	0	7.33353
1M01 rescan2 - 80/	4599	79	2	552	47	0	519	0	31	1	1	4000	0.0217439	0.67406
1M01 rescan2 - 81/	1677	368	8	611	188	0	430	0	173	1	7	878	0.0596303	10.316
1M01 rescan2 - 82/	3515	22	0	820	19	0	817	0	3	0	0	2676	0	0.0853485
1M01 rescan2 - 83/	2650	185	1	408	181	0	403	0	4	1	0	2061	0.0377358	0.150943
1M01 rescan2 - 84/	3180	17	1	291	15	0	289	0	1	0	1	2874	0	0.0314465
1M01 rescan2 - 85/	3230	12	5	447	8	0	440	0	2	3	2	2775	0.0928793	0.0619195
1M01 rescan2 - 86/	1975	405	22	76	336	0	23	16	47	0	6	1547	0	2.37975
1M01 rescan2 - 87/	54	0	0	0	0	0	0	0	0	0	0	54	0	0
1M01 rescan2 - 88/	1883	975	4	69	925	0	21	2	46	0	2	887	0	2.44291
1M01 rescan2 - 89/	2758	745	2	698	269	0	222	0	474	0	2	1791	0	17.1864
1M01 rescan2 - 9/	3895	351	1	77	281	0	7	0	69	0	1	3537	0	1.7715
1M01 rescan2 - 90/	3987	884	0	1080	395	0	591	0	489	0	0	2512	0	12.2649
1M01 rescan2 - 91/	4039	946	5	640	478	0	173	1	463	0	4	2920	0	11.4632
1M01 rescan2 - 92/	1797	200	12	502	64	0	364	1	127	3	8	1230	0.166945	7.06733
1M01 rescan2 - 93/	1488	139	20	473	31	0	359	0	94	6	14	984	0.403226	6.3172
1M01 rescan2 - 94/	4	0	0	0	0	0	0	0	0	0	0	4	0	0
1M01 rescan2 - 95/	2382	189	1	113	111	0	36	1	77	0	0	2157	0	3.23258
1M01 rescan2 - 96/	2012	113	0	31	89	0	7	0	24	0	0	1892	0	1.19284
1M01 rescan2 - 97/	1590	49	3	70	30	0	51	0	16	0	3	1490	0	1.00629
1M01 rescan2 - 98/	1807	7	0	248	6	0	247	0	1	0	0	1553	0	0.0553403
1M01 rescan2 - 99/	1636	25	1	333	9	1	317	0	16	0	0	1293	0	0.977995
1M02 rescan2 - 10/	1278	507	450	64	133	68	0	322	4	12	48	691	0.938967	0.312989
1M02 rescan2 - 101/	14	1	0	4	1	0	4	0	0	0	0	9	0	0
1M02 rescan2 - 102/	801	32	67	211	20	3	144	0	3	55	9	567	6.86642	0.374532
1M02 rescan2 - 103/	1864	0	28	565	0	11	548	0	0	17	0	1288	0.912017	0
1M02 rescan2 - 104/	29	0	0	0	0	0	0	0	0	0	0	29	0	0
1M02 rescan2 - 105/	39	3	0	3	3	0	3	0	0	0	0	33	0	0
1M02 rescan2 - 106/	2	0	0	0	0	0	0	0	0	0	0	2	0	0
1M02 rescan2 - 107/	62	4	0	0	4	0	0	0	0	0	0	58	0	0
1M02 rescan2 - 108/	59	8	1	0	8	1	0	0	0	0	0	50	0	0
1M02 rescan2 - 109/	934	81	187	38	58	135	1	15	0	29	8	688	3.10493	0
1M02 rescan2 - 11/	4939	0	8	520	0	5	517	0	0	3	0	4414	0.060741	0
1M02 rescan2 - 110/	0	0	0	0	0	0	0	0	0	0	0	0	#DIV/0!	#DIV/0!
1M02 rescan2 - 111/	0	0	0	0	0	0	0	0	0	0	0	0	#DIV/0!	#DIV/0!
1M02 rescan2 - 113/	444	258	0	2	258	0	2	0	0	0	0	184	0	0
1M02 rescan2 - 114/	2977	37	0	96	33	0	92	0	4	0	0	2848	0	0.134363
1M02 rescan2 - 115/	1436	434	0	25	427	0	18	0	7	0	0	984	0	0.487465
1M02 rescan2 - 116/	2029	216	7	59	204	0	42	0	10	5	2	1766	0.246427	0.492854
1M02 rescan2 - 117/	2421	88	13	695	53	0	653	0	29	7	6	1673	0.289137	1.19785
1M02 rescan2 - 118/	1273	174	90	247	82	20	120	4	61	39	27	920	3.06363	4.79183
1M02 rescan2 - 119/	1227	10	80	392	10	4	316	0	0	76	0	821	6.19397	0
1M02 rescan2 - 12/	2247	0	43	380	0	12	349	0	0	31	0	1855	1.37962	0
1M02 rescan2 - 120/	2225	188	293	540	132	60	315	13	5	182	38	1480	8.17978	0.224719
1M02 rescan2 - 121/	1169	6	54	253	4	4	202	0	1	49	1	908	4.19162	0.0855432
1M02 rescan2 - 122/	472	152	33	86	71	0	8	4	49	1	28	311	0.211864	10.3814
1M02 rescan2 - 123/	1	0	0	0	0	0	0	0	0	0	0	1	0	0
1M02 rescan2 - 125/	100	1	1	0	0	0	0	1	0	0	0	99	0	0
1M02 rescan2 - 126/	1264	81	4	8	79	0	6	2	0	2	0	1175	0.158228	0
1M02 rescan2 - 127/	1870	14	54	164	14	17	127	0	0	37	0	1675	1.97861	0
1M02 rescan2 - 128/	4886	179	166	1038	178	30	903	1	0	135	0	3639	2.763	0
1M02 rescan2 - 129/	1723	156	248	416	78	22	183	9	16	164	53	1198	9.51828	0.928613
1M02 rescan2 - 13/	2	0	0	0	0	0	0	0	0	0	0	2	0	0
1M02 rescan2 - 130/	268	5	40	60	4	1	21	0	0	38	1	203	14.1791	0
1M02 rescan2 - 131/	11	0	0	0	0	0	0	0	0	0	0	11	0	0
1M02 rescan2 - 132/	62	1	7	17	1	4	14	0	0	3	0	40	4.83871	0
1M02 rescan2 - 133/	235	75	24	19	66	13	14	7	1	3	1	130	1.2766	0.425532
1M02 rescan2 - 134/	1142	656	685	69	69	86	2	533	1	13	53	385	1.13835	0.0875657
1M02 rescan2 - 135/	0	0	0	0	0	0	0	0	0	0	0	0	#DIV/0!	#DIV/0!
1M02 rescan2 - 137/	3158	272	253	271	58	12	85	85	30	57	99	2732	1.80494	0.949968
1M02 rescan2 - 138/	4257	291	114	47	188	12	8	71	8	7	24	3939	0.164435	0.187926
1M02 rescan2 - 139/	4568	498	253	136	294	59	80	160	22	12	22	3919	0.262697	0.481611
1M02 rescan2 - 14/	2000	64	2	143	58	0	136	0	5	1	1	1799	0.05	0.25
1M02 rescan2 - 140/	1787	548	119	398	185	2	32	10	259	13	94	1192	0.727476	14.4936
1M02 rescan2 - 141/	1172	151	28	193	68	2	96	0	71	14	12	909	1.19454	6.05802
1M02 rescan2 - 142/	2371	651	393	226	367	77	57	169	22	54	93	1532	2.27752	0.927879
1M02 rescan2 - 143/	797	206	12	36	188	0	16	0	8	2	10	573	0.250941	1.00376
1M02 rescan2 - 144/	2139	241	2	62	230	1	50	0	11	1	0	1846	0.0467508	0.514259
1M02 rescan2 - 145/	143	46	0	6	46	0	6	0	0	0	0	91	0	0
1M02 rescan2 - 146/	1050	253	141	89	110	0	2	58	4	2	81	793	0.190476	0.380952
1M02 rescan2 - 147/	2180	769	718	671	46	5	8	72	22	12	629	1386	0.550459	1.00917
1M02 rescan2 - 149/	1311	385	196	147	200	2	4	55	4	13	126	907	0.991609	0.305111
1M02 rescan2 - 15/	711	61	2	59	57	0	53	0	4	2	0	595	0.281294	0.562588
1M02 rescan2 - 150/	2062	702	934	814	121	74	52	107	9	288	465	946	13.967	0.436469
1M02 rescan2 - 151/	2719	828	1040	1099	93	11	71	30	29	323	676	1486	11.8794	1.06657
1M02 rescan2 - 152/	3869	822	381	314	304	0	2	206	137	0	175	3045	0	3.54097
1M02 rescan2 - 153/	1780	506	239	411	95	2	14	16	176	2	219	1256	0.11236	9.88764
1M02 rescan2 - 154/	2394	748	78	405	359	0	20	5	312	1	72	1625	0.0417711	13.0326
1M02 rescan2 - 155/	2516	276	403	916	44	15	477	17	68	224	147	1524	8.90302	2.7027
1M02 rescan2 - 156/	831	132	16	21	124	2	5	0	2	8	6	684	0.962696	0.240674
1M02 rescan2 - 157/	2357	98	84	768	30	0	628	1	57	73	10	1558	3.09716	2.41833
1M02 rescan2 - 158/	560	91	5	4	88	0	0	1	0	2	2	467	0.357143	0
1M02 rescan2 - 159/	459	410	24	12	386	0	0	12	0	0	12	49	0	0
1M02 rescan2 - 16/	1621	98	9	70	95	3	66	2	0	3	1	1451	0.185071	0
1M02 rescan2 - 17/	33	0	0	0	0	0	0	0	0	0	0	33	0	0
1M02 rescan2 - 18/	123	0	32	6	0	29	3	0	0	3	0	88	2.43902	0
1M02 rescan2 - 19/	43	0	12	6	0	8	2	0	0	4	0	29	9.30233	0
1M02 rescan2 - 20/	1769	11	39	388	5	7	355	0	1	27	5	1369	1.52629	0.0565291
1M02 rescan2 - 21/	2604	285	291	150	154	115	42	76	8	53	47	2109	2.03533	0.30722
1M02 rescan2 - 22/	2563	9	31	638	5	1	606	0	2	28	2	1919	1.09247	0.0780336
1M02 rescan2 - 23/	3627	7	28	208	7	3	183	0	0	25	0	3409	0.689275	0
1M02 rescan2 - 24/	4204	3	176	493	3	51	368	0	0	125	0	3657	2.97336	0
1M02 rescan2 - 25/	3579	0	28	616	0	2	590	0	0	26	0	2961	0.72646	0
1M02 rescan2 - 26/	8193	933	339	38	754	161	9	156	7	6	16	7084	0.0732332	0.0854388
1M02 rescan2 - 27/	7886	176	97	27	144	60	13	26	3	8	3	7629	0.101446	0.0380421
1M02 rescan2 - 28/	428	14	60	39	14	38	17	0	0	22	0	337	5.14019	0
1M02 rescan2 - 29/	389	48	45	97	17	4	48	1	9	19	21	270	4.88432	2.31362
1M02 rescan2 - 30/	862	242	206	278	107	6	83	18	13	78	104	453	9.04872	1.50812
1M02 rescan2 - 31/	55	21	25	28	1	1	6	3	1	5	16	22	9.09091	1.81818
1M02 rescan2 - 32/	2300	4	110	346	2	74	312	2	0	34	0	1876	1.47826	0
1M02 rescan2 - 33/	1907	14	667	143	7	541	20	3	0	119	4	1213	6.24017	0
1M02 rescan2 - 34/	1122	94	157	76	59	65	5	21	0	57	14	901	5.08021	0
1M02 rescan2 - 35/	1529	136	171	136	62	49	32	22	4	52	48	1260	3.40092	0.261609
1M02 rescan2 - 36/	793	100	86	96	47	2	12	5	5	36	43	643	4.53972	0.630517
1M02 rescan2 - 37/	1512	60	46	62	46	18	39	5	0	14	9	1381	0.925926	0
1M02 rescan2 - 38/	1245	172	21	51	135	1	16	2	17	0	18	1056	0	1.36546
1M02 rescan2 - 39/	1825	149	4	12	141	0	3	0	5	1	3	1672	0.0547945	0.273973
1M02 rescan2 - 40/	45	0	0	0	0	0	0	0	0	0	0	45	0	0
1M02 rescan2 - 41/	748	19	3	31	13	0	24	0	4	1	2	704	0.13369	0.534759
1M02 rescan2 - 42/	953	17	22	109	6	2	83	1	7	16	3	835	1.67891	0.734523
1M02 rescan2 - 43/	2	1	0	0	1	0	0	0	0	0	0	1	0	0
1M02 rescan2 - 44/	1778	134	366	51	127	327	16	4	0	32	3	1269	1.79978	0
1M02 rescan2 - 45/	1634	37	247	133	28	157	46	3	0	81	6	1313	4.95716	0
1M02 rescan2 - 46/	2132	65	429	64	48	363	13	15	0	49	2	1642	2.29831	0
1M02 rescan2 - 47/	2627	275	860	912	33	130	227	51	6	494	185	1501	18.8047	0.228397
1M02 rescan2 - 48/	1411	250	118	125	189	15	29	12	5	47	44	1070	3.33097	0.354359
1M02 rescan2 - 49/	1784	151	130	154	65	9	37	18	14	49	54	1538	2.74664	0.784753
1M02 rescan2 - 5/	607	28	10	8	26	5	4	1	0	3	1	567	0.494234	0
1M02 rescan2 - 50/	1574	13	8	6	12	3	2	1	0	4	0	1552	0.25413	0
1M02 rescan2 - 51/	2640	2	116	247	2	67	198	0	0	49	0	2324	1.85606	0
1M02 rescan2 - 53/	1352	142	306	408	23	35	183	50	4	156	65	836	11.5385	0.295858
1M02 rescan2 - 54/	2613	433	529	179	91	136	29	245	2	53	95	1962	2.02832	0.0765404
1M02 rescan2 - 55/	1363	268	249	180	125	68	10	23	12	50	108	967	3.66838	0.880411
1M02 rescan2 - 56/	1578	3	5	61	2	0	56	0	0	4	1	1515	0.253485	0
1M02 rescan2 - 57/	1884	4	2	105	1	0	100	0	3	2	0	1778	0.106157	0.159236
1M02 rescan2 - 58/	279	94	3	0	91	0	0	3	0	0	0	185	0	0
1M02 rescan2 - 59/	4030	231	6	119	205	0	95	2	20	0	4	3704	0	0.496278
1M02 rescan2 - 6/	1861	1	14	37	1	7	30	0	0	7	0	1816	0.376142	0
1M02 rescan2 - 60/	4477	165	0	25	164	0	24	0	1	0	0	4288	0	0.0223364
1M02 rescan2 - 61/	3722	30	1	72	28	1	70	0	2	0	0	3621	0	0.0537346
1M02 rescan2 - 62/	1929	54	513	344	27	182	29	16	0	304	11	1360	15.7595	0
1M02 rescan2 - 63/	2299	67	480	425	19	111	62	14	8	329	26	1730	14.3106	0.347977
1M02 rescan2 - 65/	0	0	0	0	0	0	0	0	0	0	0	0	#DIV/0!	#DIV/0!
1M02 rescan2 - 66/	3503	1109	34	29	1054	0	0	27	22	1	6	2393	0.028547	0.628033
1M02 rescan2 - 67/	9	0	0	0	0	0	0	0	0	0	0	9	0	0
1M02 rescan2 - 68/	3486	1069	821	416	284	18	10	401	4	22	380	2367	0.631096	0.114745
1M02 rescan2 - 69/	572	337	109	101	250	8	27	33	6	20	48	180	3.4965	1.04895
1M02 rescan2 - 7/	2353	6	19	94	5	12	86	0	1	7	0	2242	0.297493	0.0424989
1M02 rescan2 - 70/	1141	523	119	89	429	6	4	32	4	23	58	585	2.01578	0.35057
1M02 rescan2 - 71/	200	64	20	10	46	1	0	9	0	1	9	134	0.5	0
1M02 rescan2 - 72/	725	105	150	133	24	11	11	18	1	59	62	539	8.13793	0.137931
1M02 rescan2 - 73/	15	0	4	1	0	3	0	0	0	1	0	11	6.66667	0
1M02 rescan2 - 74/	1067	251	46	11	235	23	3	15	0	7	1	783	0.656045	0
1M02 rescan2 - 75/	943	188	87	41	118	12	8	42	0	5	28	730	0.530223	0
1M02 rescan2 - 77/	4	0	0	2	0	0	2	0	0	0	0	2	0	0
1M02 rescan2 - 78/	8	0	0	0	0	0	0	0	0	0	0	8	0	0
1M02 rescan2 - 79/	4	0	0	0	0	0	0	0	0	0	0	4	0	0
1M02 rescan2 - 8/	670	124	169	109	51	42	3	26	5	59	42	442	8.80597	0.746269
1M02 rescan2 - 80/	139	1	0	19	1	0	19	0	0	0	0	119	0	0
1M02 rescan2 - 81/	31	0	0	0	0	0	0	0	0	0	0	31	0	0
1M02 rescan2 - 82/	59	20	24	18	5	6	6	6	0	3	9	24	5.08475	0
1M02 rescan2 - 83/	106	0	0	0	0	0	0	0	0	0	0	106	0	0
1M02 rescan2 - 84/	1358	66	420	315	11	177	75	10	7	195	38	845	14.3594	0.515464
1M02 rescan2 - 85/	1384	142	525	247	44	292	42	33	5	140	60	768	10.1156	0.361272
1M02 rescan2 - 86/	1849	55	133	187	32	45	102	8	5	70	10	1577	3.78583	0.270416
1M02 rescan2 - 87/	1389	33	74	202	22	9	138	2	1	55	8	1154	3.95968	0.0719942
1M02 rescan2 - 89/	5654	390	0	38	384	0	32	0	6	0	0	5232	0	0.10612
1M02 rescan2 - 9/	804	240	235	84	65	43	2	110	0	17	65	502	2.11443	0
1M02 rescan2 - 90/	4834	703	21	40	673	0	31	21	9	0	0	4100	0	0.186181
1M02 rescan2 - 91/	3334	85	2	107	80	0	100	0	5	2	0	3147	0.059988	0.14997
1M02 rescan2 - 92/	32	0	8	12	0	2	6	0	0	6	0	18	18.75	0
1M02 rescan2 - 93/	74	0	0	0	0	0	0	0	0	0	0	74	0	0
1M02 rescan2 - 94/	32	0	0	0	0	0	0	0	0	0	0	32	0	0
1M02 rescan2 - 95/	56	1	0	14	1	0	14	0	0	0	0	41	0	0
1M02 rescan2 - 96/	29	1	0	3	1	0	3	0	0	0	0	25	0	0
1M02 rescan2 - 97/	163	6	0	61	2	0	57	0	4	0	0	100	0	2.45399
1M02 rescan2 - 98/	21	10	9	6	3	1	0	2	0	1	5	9	4.7619	0
1M02 rescan2 - 99/	1529	33	87	339	20	23	279	5	1	52	7	1142	3.40092	0.0654022

## Sheet: Fig2biii &iv
TMA Core Scaning ID	G Area	R Area	W Area	GR	GW	RW	GW/W*100	RW/W*100
1M01 rescan2 - 10/	2094410	430690	1736029	394410	1265380	406474	72.8893	23.414		G= ZKSCAN1
1M01 rescan2 - 100/	121592	11300	2525499	4747	84111	10104	3.33047	0.400079		R= HNF1B
1M01 rescan2 - 101/	54412	525	255837	525	2774	511	1.08428	0.199737		W= CK19
1M01 rescan2 - 103/	22245	254	1002976	254	1303	250	0.129913	0.0249258		Filter = W area greater than 10000 and cell colour (no colour)
1M01 rescan2 - 105/	457190	531437	1661330	206660	308250	519890	18.5544	31.2936		Red= Short term , Blue= long term
1M01 rescan2 - 106/	98169	66218	469748	28517	56284	62928	11.9817	13.3961
1M01 rescan2 - 107/	3922	208	11370	21	3288	208	28.9182	1.82938
1M01 rescan2 - 108/	171984	211510	729474	96458	122217	203954	16.7541	27.959
1M01 rescan2 - 109/	20243	2890	815720	915	6868	2638	0.841956	0.323395
1M01 rescan2 - 11/	721592	35864	1571574	20747	381609	35239	24.282	2.24227
1M01 rescan2 - 110/	113142	50724	730446	28879	32769	9554	4.48616	1.30797
1M01 rescan2 - 111/	89127	36870	122638	28801	48190	27600	39.2945	22.5053
1M01 rescan2 - 112/	201683	60075	1099611	43910	62026	25445	5.64072	2.314
1M01 rescan2 - 113/	380615	404784	1148331	219660	287210	369646	25.0111	32.1898
1M01 rescan2 - 114/	378547	459943	1055505	243202	284756	435302	26.9782	41.2411
1M01 rescan2 - 115/	514714	491535	1026419	265586	297609	426859	28.9949	41.5872
1M01 rescan2 - 116/	50662	1210	787297	671	29928	1210	3.80136	0.15369
1M01 rescan2 - 117/	69004	6493	964686	5194	34573	6486	3.58386	0.672343
1M01 rescan2 - 118/	52125	27881	235054	6531	22913	27470	9.74797	11.6867
1M01 rescan2 - 119/	292873	47347	1825682	26250	159108	32206	8.71499	1.76405
1M01 rescan2 - 12/	784590	53895	1900421	34784	339431	50545	17.8608	2.65967
1M01 rescan2 - 120/	169818	33074	2356671	14060	100298	27998	4.25592	1.18803
1M01 rescan2 - 121/	108620	68715	2090757	29983	60321	67528	2.88513	3.22983
1M01 rescan2 - 123/	1546657	149690	1375481	106805	555137	117651	40.3595	8.55344
1M01 rescan2 - 124/	618737	47527	702956	34792	221443	41734	31.5017	5.93693
1M01 rescan2 - 125/	24358	57532	760711	14414	16540	55627	2.17428	7.3125
1M01 rescan2 - 126/	114770	370438	2457371	61876	80962	364548	3.29466	14.8349
1M01 rescan2 - 127/	250583	434054	1496093	168193	170232	381668	11.3784	25.511
1M01 rescan2 - 128/	149	0	890	0	0	0	0	0
1M01 rescan2 - 129/	138	0	60	0	0	0	0	0
1M01 rescan2 - 13/	655409	10514	236379	10501	191304	8992	80.931	3.80406
1M01 rescan2 - 130/	485	79	1405	0	228	74	16.2278	5.2669
1M01 rescan2 - 131/	56682	400	1876272	252	26405	241	1.40731	0.0128446
1M01 rescan2 - 132/	69067	73	2218115	0	33797	29	1.52368	0.00130742
1M01 rescan2 - 133/	30956	0	1655824	0	9812	0	0.592575	0
1M01 rescan2 - 134/	325318	231	5894	226	1437	231	24.3807	3.91924
1M01 rescan2 - 135/	263297	1942	106666	1320	39015	1791	36.5768	1.67907
1M01 rescan2 - 136/	284873	185696	364608	165339	206137	172999	56.5366	47.4479
1M01 rescan2 - 137/	864129	25335	106433	25268	90417	25215	84.952	23.691
1M01 rescan2 - 138/	507240	10348	55783	10195	11566	770	20.7339	1.38035
1M01 rescan2 - 139/	98599	14501	569724	4000	17904	13902	3.14257	2.44013
1M01 rescan2 - 14/	113945	1852	25697	901	3584	1852	13.9472	7.20707
1M01 rescan2 - 15/	390406	52214	1507498	23065	163771	39306	10.8638	2.60737
1M01 rescan2 - 16/	457257	13899	190095	8121	46466	13689	24.4436	7.20114
1M01 rescan2 - 17/	0	0	104	0	0	0	0	0
1M01 rescan2 - 18/	78	0	0	0	0	0	#DIV/0!	#DIV/0!
1M01 rescan2 - 19/	50	0	622	0	50	0	8.03859	0
1M01 rescan2 - 20/	732522	0	50589	0	23829	0	47.1031	0
1M01 rescan2 - 21/	682614	0	978	0	669	0	68.4049	0
1M01 rescan2 - 22/	1148172	356973	1102534	296653	495127	303879	44.9081	27.5619
1M01 rescan2 - 23/	534069	700681	2147947	346875	460482	674876	21.4382	31.4196
1M01 rescan2 - 24/	386119	91551	3001690	31254	209217	86952	6.96997	2.89677
1M01 rescan2 - 25/	0	0	0	0	0	0	#DIV/0!	#DIV/0!
1M01 rescan2 - 26/	287213	157129	501821	139901	108043	48454	21.5302	9.65563
1M01 rescan2 - 27/	21809	5117	212588	1724	7244	4654	3.40753	2.18921
1M01 rescan2 - 28/	2942	26	7395	26	497	0	6.72076	0
1M01 rescan2 - 29/	249706	4087	335537	4034	112798	3031	33.6172	0.903328
1M01 rescan2 - 30/	360359	33980	720988	19107	198889	31073	27.5856	4.30978
1M01 rescan2 - 31/	516345	33843	480350	32812	286665	33018	59.6784	6.87374
1M01 rescan2 - 32/	417138	122	1848909	30	134571	0	7.2784	0
1M01 rescan2 - 33/	149231	4907	106689	4800	75210	4907	70.4946	4.59935
1M01 rescan2 - 34/	988371	15396	63458	15078	44286	15028	69.7879	23.6818
1M01 rescan2 - 35/	589891	196339	995928	133424	145624	62204	14.6219	6.24583
1M01 rescan2 - 36/	671445	181494	618755	125295	89108	34943	14.4012	5.64731
1M01 rescan2 - 37/	0	29	0	0	0	0	#DIV/0!	#DIV/0!
1M01 rescan2 - 38/	336794	244329	480433	184994	148238	170057	30.8551	35.3966
1M01 rescan2 - 39/	263314	120382	602824	99452	100873	61878	16.7334	10.2647
1M01 rescan2 - 40/	145128	115500	983701	48497	51977	73299	5.28382	7.45135
1M01 rescan2 - 41/	143301	103641	284393	30862	14525	19102	5.10737	6.71676
1M01 rescan2 - 42/	133886	90064	148576	24914	5331	5603	3.58806	3.77113
1M01 rescan2 - 43/	842283	3496	47174	869	1620	3441	3.4341	7.29427
1M01 rescan2 - 44/	325890	52	326630	6	21813	52	6.6782	0.0159202
1M01 rescan2 - 45/	196061	55258	957425	16108	54142	48067	5.65496	5.02045
1M01 rescan2 - 46/	238224	47979	553677	20801	66708	43764	12.0482	7.90425
1M01 rescan2 - 47/	512383	10729	648173	5879	133493	7670	20.5953	1.18333
1M01 rescan2 - 48/	448858	2003	950413	1769	194195	1318	20.4327	0.138677
1M01 rescan2 - 49/	143043	1186	1994098	463	52488	613	2.63217	0.0307407
1M01 rescan2 - 5/	47073	480	87599	391	630	344	0.719186	0.392699
1M01 rescan2 - 50/	94686	20027	606825	6598	47274	18769	7.79038	3.09298
1M01 rescan2 - 51/	146502	17330	246066	7596	22917	15741	9.31335	6.39706
1M01 rescan2 - 52/	268	0	0	0	0	0	#DIV/0!	#DIV/0!
1M01 rescan2 - 53/	298305	112622	1084348	54512	182979	107525	16.8746	9.9161
1M01 rescan2 - 54/	122998	22034	58069	20397	31272	21936	53.8532	37.7757
1M01 rescan2 - 55/	242043	116614	1615810	35260	106516	107100	6.59211	6.62825
1M01 rescan2 - 56/	69792	1642	403377	414	14417	878	3.57408	0.217662
1M01 rescan2 - 57/	151160	8469	268230	6313	31744	6209	11.8346	2.3148
1M01 rescan2 - 58/	44489	500	665192	471	3720	500	0.559237	0.0751663
1M01 rescan2 - 59/	105428	236060	664941	42605	59509	190632	8.94952	28.669
1M01 rescan2 - 6/	192695	421	600044	421	7734	216	1.28891	0.0359974
1M01 rescan2 - 60/	222315	754052	1453451	177088	183701	598246	12.639	41.1604
1M01 rescan2 - 61/	473931	1075821	2082327	413154	430227	965795	20.6609	46.3806
1M01 rescan2 - 62/	225170	73034	244451	63524	148293	72301	60.6637	29.5769
1M01 rescan2 - 63/	464788	30859	86184	28576	59219	30736	68.7123	35.6632
1M01 rescan2 - 64/	223	0	12	0	0	0	0	0
1M01 rescan2 - 65/	135228	110736	1176134	69771	44393	48582	3.77448	4.13065
1M01 rescan2 - 66/	273243	44272	362380	42920	147477	24420	40.6968	6.73878
1M01 rescan2 - 67/	91	0	108	0	0	0	0	0
1M01 rescan2 - 68/	138659	25734	222589	10733	11905	10714	5.34842	4.81336
1M01 rescan2 - 69/	239490	112218	243761	63465	37901	59722	15.5484	24.5002
1M01 rescan2 - 7/	107457	17615	1202550	5568	70405	16607	5.85464	1.38098
1M01 rescan2 - 70/	645598	158947	1484703	58653	298549	148964	20.1083	10.0333
1M01 rescan2 - 71/	786759	1382171	2673274	454076	558001	1220551	20.8733	45.6575
1M01 rescan2 - 72/	435455	124223	423483	73646	147127	111385	34.7421	26.3021
1M01 rescan2 - 73/	38856	3734	6418	3422	4225	2960	65.8305	46.1203
1M01 rescan2 - 74/	407286	141002	1646450	41611	140396	137294	8.52719	8.33879
1M01 rescan2 - 75/	759202	182960	1594786	94114	507984	178514	31.8528	11.1936
1M01 rescan2 - 76/	341797	181995	805346	94996	206701	171956	25.6661	21.3518
1M01 rescan2 - 77/	26951	41363	1225560	2606	2813	37979	0.229528	3.09891
1M01 rescan2 - 78/	999456	642964	1146295	549914	577086	488093	50.3436	42.5801
1M01 rescan2 - 79/	111575	0	4294	0	0	0	0	0
1M01 rescan2 - 8/	809990	253978	1117343	153241	452249	247479	40.4754	22.1489
1M01 rescan2 - 80/	167752	41140	1355008	6034	55081	39326	4.06499	2.90227
1M01 rescan2 - 81/	858185	51102	1815801	44743	549763	49776	30.2766	2.74127
1M01 rescan2 - 82/	30927	26135	2714147	4410	9754	22964	0.359376	0.846085
1M01 rescan2 - 83/	156733	19484	1953376	15387	50725	18056	2.59679	0.924348
1M01 rescan2 - 84/	18078	24608	1457244	4185	7194	23205	0.493672	1.59239
1M01 rescan2 - 85/	21605	35380	1432372	5005	11428	32637	0.797837	2.27853
1M01 rescan2 - 86/	493236	187989	434229	171236	176017	121570	40.5355	27.9967
1M01 rescan2 - 87/	7	0	399	0	0	0	0	0
1M01 rescan2 - 88/	1387731	84345	325009	75446	170042	39166	52.3192	12.0507
1M01 rescan2 - 89/	1095453	110530	1743967	107463	630732	52152	36.1665	2.99042
1M01 rescan2 - 9/	593384	43911	321221	38179	192289	43233	59.8619	13.459
1M01 rescan2 - 90/	1359469	61912	2693815	44889	728685	41858	27.0503	1.55386
1M01 rescan2 - 91/	966334	258704	1625840	236354	540102	115411	33.2199	7.09855
1M01 rescan2 - 92/	300265	180835	1435294	76304	188663	155644	13.1446	10.8441
1M01 rescan2 - 93/	237067	173658	2005711	83733	190877	160953	9.51668	8.02474
1M01 rescan2 - 94/	112	279	4040	93	107	165	2.64851	4.08416
1M01 rescan2 - 95/	165897	9989	570288	2728	45197	6900	7.92529	1.20991
1M01 rescan2 - 96/	119300	6869	376244	1910	35413	5657	9.41224	1.50355
1M01 rescan2 - 97/	84435	53427	472890	37411	44064	41222	9.31802	8.71704
1M01 rescan2 - 98/	21228	6915	1776536	2975	10830	6006	0.609613	0.338074
1M01 rescan2 - 99/	80122	7258	2212845	2079	51141	4894	2.3111	0.221163
1M02 rescan2 - 10/	834587	1359652	455272	772238	251486	373819	55.2386	82.1089
1M02 rescan2 - 101/	68	2737	8188	0	0	1899	0	23.1925
1M02 rescan2 - 102/	60407	302743	947407	29980	39650	293328	4.18511	30.9611
1M02 rescan2 - 103/	3520	289328	2004061	1829	1936	244638	0.0966038	12.2071
1M02 rescan2 - 104/	180	780	4124	32	5	386	0.121242	9.35984
1M02 rescan2 - 105/	8268	9562	31921	1163	3196	8085	10.0122	25.3282
1M02 rescan2 - 106/	0	182	60	0	0	0	0	0
1M02 rescan2 - 107/	10146	142	430	80	0	25	0	5.81395
1M02 rescan2 - 108/	2322	3675	614	316	0	50	0	8.14332
1M02 rescan2 - 109/	132228	442127	212236	63964	40383	172307	19.0274	81.1865
1M02 rescan2 - 11/	5348	226371	2146044	1066	2571	177956	0.119802	8.29228
1M02 rescan2 - 110/	0	0	0	0	0	0	#DIV/0!	#DIV/0!
1M02 rescan2 - 111/	0	0	0	0	0	0	#DIV/0!	#DIV/0!
1M02 rescan2 - 113/	256036	11432	3459	10715	332	1034	9.59815	29.893
1M02 rescan2 - 114/	123172	3542	739691	353	10098	3134	1.36516	0.42369
1M02 rescan2 - 115/	816255	17696	294581	13781	77190	17108	26.2033	5.80757
1M02 rescan2 - 116/	195618	68027	355775	37118	30738	40910	8.63973	11.4988
1M02 rescan2 - 117/	171354	253481	1629793	50252	45288	209510	2.77876	12.855
1M02 rescan2 - 118/	187485	321171	648078	114261	72220	212747	11.1437	32.8274
1M02 rescan2 - 119/	34415	406005	1581966	14721	15169	357532	0.95887	22.6005
1M02 rescan2 - 12/	27353	420255	1509052	12889	12881	336618	0.853582	22.3066
1M02 rescan2 - 120/	397275	928468	1805059	174016	159101	698831	8.81417	38.7151
1M02 rescan2 - 121/	15125	240663	807056	8159	6352	211812	0.787058	26.245
1M02 rescan2 - 122/	612237	188519	852909	145781	305772	136192	35.8505	15.9679
1M02 rescan2 - 123/	47	0	0	0	0	0	#DIV/0!	#DIV/0!
1M02 rescan2 - 125/	1666	2133	102	1089	101	102	99.0196	100
1M02 rescan2 - 126/	144622	30204	29750	13764	150	10305	0.504202	34.6387
1M02 rescan2 - 127/	56575	368010	1366591	6593	470	309710	0.0343921	22.663
1M02 rescan2 - 128/	91232	612489	2302055	15216	7481	368238	0.324971	15.9961
1M02 rescan2 - 129/	338537	908286	1391522	235860	206775	772355	14.8596	55.5043
1M02 rescan2 - 13/	0	0	9	0	0	0	0	0
1M02 rescan2 - 130/	12511	92817	155423	8699	9433	81010	6.06924	52.1223
1M02 rescan2 - 131/	13	3956	19384	0	0	97	0	0.500413
1M02 rescan2 - 132/	4676	20255	109865	685	665	14863	0.605288	13.5284
1M02 rescan2 - 133/	61509	56167	195059	7516	2257	20107	1.15709	10.3082
1M02 rescan2 - 134/	933331	1860058	792509	859997	191384	525634	24.1491	66.3253
1M02 rescan2 - 135/	0	69	0	0	0	0	#DIV/0!	#DIV/0!
1M02 rescan2 - 137/	219204	455298	838978	171529	84286	312096	10.0463	37.1995
1M02 rescan2 - 138/	232186	252138	278154	165814	26158	61490	9.40414	22.1065
1M02 rescan2 - 139/	413449	635762	807031	308244	56370	175350	6.98486	21.7278
1M02 rescan2 - 14/	157135	73917	918713	25181	35781	60459	3.89469	6.58084
1M02 rescan2 - 140/	664534	499616	1109741	345992	358783	368162	32.3303	33.1755
1M02 rescan2 - 141/	157146	184192	599057	37739	40756	158310	6.80336	26.4265
1M02 rescan2 - 142/	675672	720038	847350	284075	217701	466935	25.692	55.1053
1M02 rescan2 - 143/	381491	63287	175527	35853	50916	49390	29.0075	28.1381
1M02 rescan2 - 144/	333341	48401	544178	21847	28899	29688	5.31058	5.45557
1M02 rescan2 - 145/	57480	2744	23894	499	525	2066	2.1972	8.64652
1M02 rescan2 - 146/	394938	417478	302792	292347	174497	265966	57.6293	87.8379
1M02 rescan2 - 147/	844412	1458241	1330046	806198	556544	1153661	41.844	86.7384
1M02 rescan2 - 149/	436173	1066687	1338910	284501	229722	938479	17.1574	70.0928
1M02 rescan2 - 15/	140677	35972	431041	10908	22065	30262	5.119	7.02068
1M02 rescan2 - 150/	724842	2217136	2374834	634166	457329	1752910	19.2573	73.8119
1M02 rescan2 - 151/	553797	2193089	3041336	477158	236901	1810937	7.78937	59.5441
1M02 rescan2 - 152/	1136143	528791	822364	490939	377131	226277	45.8594	27.5154
1M02 rescan2 - 153/	703071	555707	910023	463567	461699	426550	50.7349	46.8724
1M02 rescan2 - 154/	845653	299877	754199	232619	347999	228046	46.1415	30.2368
1M02 rescan2 - 155/	414732	1271326	2407325	369776	245818	1020921	10.2113	42.4089
1M02 rescan2 - 156/	228564	67497	187097	16508	22340	63794	11.9403	34.0968
1M02 rescan2 - 157/	188683	627739	2297650	103904	115558	553885	5.0294	24.1066
1M02 rescan2 - 158/	126124	16157	24417	6003	4408	13284	18.053	54.4047
1M02 rescan2 - 159/	739510	109142	56194	101326	49934	54856	88.86	97.619
1M02 rescan2 - 16/	157984	189959	437623	51556	22144	81976	5.06006	18.7321
1M02 rescan2 - 17/	1192	1599	1242	29	16	732	1.28824	58.9372
1M02 rescan2 - 18/	931	65758	98520	0	0	9332	0	9.47219
1M02 rescan2 - 19/	1255	35016	75289	710	64	15319	0.0850058	20.3469
1M02 rescan2 - 20/	68578	294478	1782261	31848	30295	215514	1.69981	12.0922
1M02 rescan2 - 21/	616552	976167	909388	386705	236371	525715	25.9923	57.8098
1M02 rescan2 - 22/	40514	288280	2071503	17887	19393	252484	0.93618	12.1884
1M02 rescan2 - 23/	17428	240142	740155	5752	8109	181686	1.09558	24.547
1M02 rescan2 - 24/	27596	701501	1184604	15771	11695	454764	0.98725	38.3895
1M02 rescan2 - 25/	11152	390812	1574195	5405	5503	293558	0.349575	18.6481
1M02 rescan2 - 26/	1282964	1126802	332751	564005	80056	167326	24.0588	50.2856
1M02 rescan2 - 27/	348205	531925	200638	186392	24611	79582	12.2664	39.6645
1M02 rescan2 - 28/	24790	192389	173761	947	396	109932	0.227899	63.2662
1M02 rescan2 - 29/	66895	144894	363042	46419	40559	121271	11.172	33.4041
1M02 rescan2 - 30/	447550	841100	1654319	287314	256000	745192	15.4746	45.0452
1M02 rescan2 - 31/	36088	79626	138825	35005	30737	71873	22.1408	51.7724
1M02 rescan2 - 32/	11463	560553	1354841	7919	1314	316224	0.0969856	23.3403
1M02 rescan2 - 33/	21299	789163	879949	10468	7402	294991	0.841185	33.5236
1M02 rescan2 - 34/	161148	435264	347594	92584	59963	278358	17.2509	80.0814
1M02 rescan2 - 35/	221889	584474	643478	160070	137139	475079	21.3122	73.8299
1M02 rescan2 - 36/	164369	366740	426500	97816	91952	339800	21.5597	79.6717
1M02 rescan2 - 37/	122428	214780	459187	51481	38922	145696	8.47629	31.7291
1M02 rescan2 - 38/	242535	142103	234449	76768	55927	106520	23.8547	45.4342
1M02 rescan2 - 39/	239136	77981	226555	48408	46893	49863	20.6983	22.0092
1M02 rescan2 - 40/	345	0	408	0	0	0	0	0
1M02 rescan2 - 41/	33245	46785	147603	10300	13994	42394	9.48084	28.7216
1M02 rescan2 - 42/	47868	245864	507349	19283	25521	219593	5.03027	43.2824
1M02 rescan2 - 43/	86	302	505	0	0	173	0	34.2574
1M02 rescan2 - 44/	145226	747620	367239	30704	21284	245086	5.79568	66.7375
1M02 rescan2 - 45/	89589	632862	524783	32537	26707	345255	5.08915	65.7901
1M02 rescan2 - 46/	128558	782850	381526	54670	18718	234950	4.90609	61.5816
1M02 rescan2 - 47/	463899	2042214	2495815	449041	322220	1629355	12.9104	65.2835
1M02 rescan2 - 48/	308882	265771	395879	64421	43403	221516	10.9637	55.9555
1M02 rescan2 - 49/	283153	470857	641759	185879	127556	372217	19.876	57.9995
1M02 rescan2 - 5/	62266	149439	142746	26901	14872	25137	10.4185	17.6096
1M02 rescan2 - 50/	18780	36743	57377	8143	5554	20519	9.67984	35.7617
1M02 rescan2 - 51/	28298	714863	1423386	11559	3249	396012	0.228259	27.8218
1M02 rescan2 - 53/	292744	1010679	1322854	270783	153989	700689	11.6407	52.968
1M02 rescan2 - 54/	425971	994516	844842	357256	188966	529252	22.367	62.6451
1M02 rescan2 - 55/	460822	839386	839292	299617	269182	632328	32.0725	75.3406
1M02 rescan2 - 56/	4871	29704	483625	1594	1871	29043	0.38687	6.00527
1M02 rescan2 - 57/	25065	43637	500212	8792	15745	42454	3.14767	8.4872
1M02 rescan2 - 58/	162360	28710	49	28674	0	0	0	0
1M02 rescan2 - 59/	358449	138832	992028	62849	114111	80552	11.5028	8.11993
1M02 rescan2 - 6/	35318	163696	752191	20900	4061	52958	0.539889	7.0405
1M02 rescan2 - 60/	142000	12460	696127	262	5028	10014	0.722282	1.43853
1M02 rescan2 - 61/	67836	14660	720947	142	4555	13140	0.631808	1.8226
1M02 rescan2 - 62/	119624	1340381	1104688	83503	41759	915099	3.78016	82.8378
1M02 rescan2 - 63/	109983	1279239	1266949	96338	52965	1014690	4.18052	80.0893
1M02 rescan2 - 65/	0	0	219	0	0	0	0	0
1M02 rescan2 - 66/	1112261	376378	321488	366018	189581	95767	58.9699	29.7887
1M02 rescan2 - 67/	0	938	963	0	0	788	0	81.8276
1M02 rescan2 - 68/	1130635	1469894	1119169	923159	525206	917599	46.9282	81.9893
1M02 rescan2 - 69/	654950	364397	403660	194462	117005	248172	28.986	61.4805
1M02 rescan2 - 7/	25781	443352	1319372	19967	6602	132179	0.50039	10.0183
1M02 rescan2 - 70/	1032752	428806	382626	245190	147348	292779	38.5097	76.5183
1M02 rescan2 - 71/	74654	97472	54659	46655	25961	51025	47.4963	93.3515
1M02 rescan2 - 72/	159515	804789	901482	129684	110337	601798	12.2395	66.7565
1M02 rescan2 - 73/	902	8031	5054	902	707	4355	13.9889	86.1694
1M02 rescan2 - 74/	261944	114879	208348	30430	9154	42031	4.39361	20.1735
1M02 rescan2 - 75/	278267	329634	329894	178734	84675	158237	25.6673	47.966
1M02 rescan2 - 77/	0	666	3427	0	0	656	0	19.1421
1M02 rescan2 - 78/	411	40	99	0	0	0	0	0
1M02 rescan2 - 79/	0	294	3081	0	0	238	0	7.72476
1M02 rescan2 - 8/	247154	567723	477034	225790	150005	376935	31.4453	79.0164
1M02 rescan2 - 80/	2151	5559	121607	22	449	5436	0.369222	4.47014
1M02 rescan2 - 81/	144	1204	1881	0	0	49	0	2.605
1M02 rescan2 - 82/	17879	59892	85119	17364	12059	44790	14.1672	52.6204
1M02 rescan2 - 83/	6	448	1182	0	0	445	0	37.6481
1M02 rescan2 - 84/	186202	1093720	1438613	179600	152618	751747	10.6087	52.255
1M02 rescan2 - 85/	317180	1214434	1185255	258212	187754	660303	15.8408	55.7098
1M02 rescan2 - 86/	116859	785649	765782	43950	31294	589610	4.08654	76.9945
1M02 rescan2 - 87/	56013	533635	783416	33184	25942	459957	3.3114	58.7117
1M02 rescan2 - 89/	478939	29435	507885	17850	12303	4845	2.4224	0.953956
1M02 rescan2 - 9/	552312	813082	437169	496273	273042	413230	62.4569	94.5241
1M02 rescan2 - 90/	592445	75477	681403	65317	31771	4407	4.66259	0.646754
1M02 rescan2 - 91/	188661	14691	933799	970	13230	13418	1.41679	1.43693
1M02 rescan2 - 92/	0	12723	17059	0	0	9148	0	53.6257
1M02 rescan2 - 93/	600	0	0	0	0	0	#DIV/0!	#DIV/0!
1M02 rescan2 - 94/	0	132	1843	0	0	61	0	3.30982
1M02 rescan2 - 95/	2574	1045	30934	193	606	1045	1.95901	3.37816
1M02 rescan2 - 96/	473	1005	9997	6	105	684	1.05032	6.84205
1M02 rescan2 - 97/	24767	27322	224507	8108	15243	25865	6.78954	11.5208
1M02 rescan2 - 98/	16842	31656	34884	16027	14915	27218	42.756	78.0243
1M02 rescan2 - 99/	96006	447889	1659702	67551	55540	374050	3.34638	22.5372

## Sheet: Fig4a
PT17 ATAC-seq (FPKM values)	PT17 ATAC-array (Hybridization intensity)
7.49702	2.4069
5.87294	1.0768
3.96532	1.5406
7.22044	1.3211
6.41423	1.9854
6.32976	2.0514
5.9692	0.3236
4.88066	1.1106
4.6199	2.3643
6.16073	1.9233
3.88749	1.2918
6.606	1.4431
3.52365	1.0604
6.56963	2.0192
4.84037	1.2545
7.60275	2.1649
7.16465	2.5941
6.61792	-0.3062
5.1348	2.0553
7.44445	2.1186
7.34039	2.0332
6.40049	2.1224
4.75622	1.2756
6.45468	0.5924
6.22451	1.9781
4.03904	1.2109
4.79891	1.2526
7.00136	2.2966
6.20883	0.4658
6.16073	1.2339
6.02401	1.1944
6.19297	1.0886
7.86522	0.9309
7.67868	2.146
5.26207	1.4893
5.26207	1.4287
4.91984	0.6618
6.27056	1.8158
3.80508	1.1075
5.46079	0.1942
5.35062	1.3591
4.91984	2.0151
9.38514	2.6359
6.95513	0.9924
5.16769	1.2017
4.84037	0.5361
5.35062	1.2651
4.79891	0.6974
5.51287	1.6182
5.03135	-0.2025
5.63535	1.0056
5.2922	0.4437
5.23129	1.7067
4.6199	1.5977
6.62974	1.851
4.88066	1.3839
4.6668	1.4106
5.70413	1.6352
5.5876	2.1748
4.46917	0.8166
4.79891	0.541
6.16073	1.323
5.74823	1.6372
5.85289	1.1801
6.17694	1.8311
5.1348	1.0401
4.91984	1.8124
4.359	1.076
7.00136	1.5136
6.606	1.3233
5.68157	0.8673
5.5876	2.2471
5.32171	1.9188
4.6668	1.9985
4.1091	0.8961
5.16769	0.7328
4.75622	0.9283
5.48707	1.7163
6.6531	1.4691
4.84037	0.4486
4.79891	1.3464
4.88066	2.3716
5.23129	1.7931
3.80508	1.6632
4.17584	0.4743
6.35847	2.0407
4.6199	0.4081
5.10114	1.5044
3.02588	1.3399
4.1091	1.7205
5.70413	1.5479
7.2437	2.3264
6.56963	0.5134
6.48103	1.3092
7.23599	1.3207
3.29774	0.0558
6.92666	2.2102
6.5069	1.2873
7.52261	2.0966
7.34757	1.4641
5.61168	1.5466
6.91704	1.5239
5.19984	0.5561
6.05942	1.2129
5.03135	1.0818
6.19297	1.6914
4.99513	0.9907
7.62655	1.7763
7.01043	1.1777
6.66464	1.572
6.37261	1.7145
6.20883	0.9524
8.73564	2.3379
5.70413	1.5989
5.23129	0.6182
5.65865	1.2779
5.35062	0.7736
4.46917	1.3069
5.9877	0.9264
6.37261	1.8743
6.99223	1.8565
7.89491	2.5188
4.57141	1.0364
5.06667	1.0396
5.87294	1.5441
4.71221	0.2691
6.11096	1.5066
4.57141	0.5215
4.359	0.9672
5.63535	0.5909
3.41539	-0.1018
5.16769	0.843
8.60403	2.168
8.4592	2.7314
5.19984	1.1031
2.46428	0.5822
6.14433	1.2967
5.74823	1.5069
7.02841	1.7806
5.48707	1.1211
4.41515	0.83
7.02841	1.2981
7.25901	1.1036
6.79636	1.8875
6.32976	1.6284
5.9692	3.2796
5.46079	1.4957
4.79891	0.8086
6.22451	1.0344
6.79636	1.4558
4.359	0.6298
4.91984	1.1307
4.84037	0.8156
6.58185	1.7942
5.61168	1.1332
7.2437	1.4249
6.51967	1.7652
5.5876	1.8208
5.87294	0.6335
6.83772	1.5496
6.606	1.2964
4.79891	0.7922
6.31518	1.8401
5.5876	1.1837
6.16073	1.9011
7.47097	1.4231
4.71221	0.6372
7.38292	2.7141
6.62974	1.9523
4.71221	0.338
6.78583	1.4543
5.93146	1.2892
4.1091	0.9766
5.26207	1.4385
6.81719	1.4289
7.64414	1.6315
5.10114	2.0584
8.45256	2.8368
7.15651	1.3199
4.41515	1.1833
6.20883	1.7836
6.24002	1.3909
5.48707	0.4368
5.35062	2.1852
4.1091	0.7318
5.89271	1.678
5.1348	0.8267
4.17584	0.4345
5.32171	1.4724
5.53821	1.7422
5.23129	0.9673
4.75622	0.8934
5.40676	1.4731
4.71221	1.0372
4.95798	1.3982
6.04182	1.2382
5.51287	1.1834
4.99513	0.5511
4.46917	0.6417
3.16878	0.6701
5.2922	1.9226
4.6199	0.9919
3.41539	0.9365
5.23129	0.7074
5.2922	0.6545
7.39682	1.8811
6.35847	1.4069
7.47753	1.9011
5.40676	1.4198
5.56312	0.6971
4.84037	0.7251
6.77522	1.7964
4.75622	0.5505
6.22451	1.035
7.56632	1.6654
5.68157	1.1882
5.85289	1.2372
3.41539	-0.15
4.6199	0.1794
4.95798	0.8185
4.88066	2.1315
5.85289	1.5794
5.26207	0.9763
5.43403	1.3831
3.41539	0.1058
3.96532	0.5551
4.84037	0.3014
6.11096	1.6179
6.35847	1.6173
4.75622	0.7356
5.35062	0.7764
5.95045	1.4036
5.16769	1.5174
5.35062	1.4292
5.23129	1.3378
5.32171	0.8857
4.359	0.9905
5.56312	0.9797
6.22451	1.9174
2.86527	0.0988
5.46079	0.7663
3.71748	0.5849
3.02588	0.175
8.79721	2.9611
2.86527	0.5308
4.6668	0.0615
5.2922	1.5689
7.14007	1.2433
6.7099	1.4122
5.1348	1.2721
5.48707	1.3202
5.56312	1.8081
8.58291	2.432
5.61168	1.0737
8.69965	2.3874
6.86798	0.8787
5.76978	0.9936
7.10662	1.6448
7.96657	2.3818
5.10114	0.7148
4.30054	-0.3947
5.9877	0.9992
5.89271	1.9885
5.37897	1.1268
6.62974	1.1112
6.12774	1.8708
5.76978	1.32
6.07681	1.1686
5.40676	0.9877
5.51287	1.179
6.14433	0.7621
7.8998	1.8223
6.05942	1.4933
6.83772	1.2331
5.35062	0.6285
6.86798	2.0031
8.42229	2.8207
6.20883	1.3098
7.58465	1.8839
7.22044	1.7426
5.16769	0.8876
7.28914	1.2176
6.02401	2.239
6.35847	1.4901
9.2878	1.9354
6.07681	0.9007
5.32171	1.5286
5.46079	0.4569
6.17694	0.8594
6.11096	1.3674
3.16878	1.2902
5.68157	0.8467
5.9877	1.6478
4.88066	2.2974
5.85289	1.2365
5.40676	0.9108
5.9692	1.6594
6.38662	2.0998
5.91222	1.6437
5.87294	1.0116
9.13861	2.3154
6.49402	2.0387
4.23956	1.0505
4.46917	1.4309
6.38662	1.8878
5.23129	1.4983
8.14188	2.3894
5.35062	1.5575
5.2922	1.3007
5.03135	-0.2392
6.62974	1.859
4.95798	1.1894
6.12774	1.7838
4.1091	0.4892
5.46079	0.5585
4.71221	0.7231
7.41743	1.8025
5.95045	1.4421
5.9692	1.6923
7.96657	1.7134
5.37897	1.8534
7.1968	1.3711
4.23956	-0.162
5.48707	1.0467
7.65574	1.8966
4.57141	2.2221
4.91984	0.9271
5.06667	1.1102
6.56963	1.1555
8.15421	2.2332
8.39831	2.0574
4.41515	1.0367
5.35062	1.6376
5.68157	0.8592
5.93146	2.0522
4.6668	1.8835
4.84037	1.0145
3.96532	-0.3926
4.91984	0.1855
4.6199	1.0923
5.91222	2.088
9.11568	2.9551
5.87294	1.2077
7.08102	1.2024
4.99513	0.6976
4.99513	-0.0986
8.54284	2.1675
5.1348	2.086
5.95045	1.197
7.89491	1.3318
7.77763	1.6215
4.75622	2.2156
7.86021	4.8289
7.60874	2.0756
7.1968	1.9375
6.86798	1.759
6.11096	1.1461
8.25686	2.6089
8.00338	1.9379
6.05942	1.2685
6.72099	1.8437
4.88066	2.0885
6.17694	1.7094
5.26207	0.9673
6.05942	2.0966
4.88066	0.2853
5.43403	0.2895
5.19984	2.1355
7.38989	1.76
8.69965	2.5087
4.41515	1.8852
3.96532	0.1744
3.62397	2.8564
6.48103	1.8063
5.68157	1.0405
7.90467	2.2651
8.94879	1.907
5.46079	1.0377
6.02401	0.7433
5.70413	1.0879
7.56015	2.5334
5.63535	1.3405
5.23129	1.5531
5.91222	0.9751
7.14831	1.8647
4.23956	0.0678
2.86527	0.7166
3.80508	0.8212
4.75622	0.7616
5.32171	0.696
5.10114	0.7495
5.89271	1.5488
5.48707	1.6651
4.57141	1.1762
8.36688	2.709
5.91222	0.8784
6.67609	1.8931
3.80508	0.7423
5.40676	2.0512
5.06667	0.4194
5.68157	1.6141
5.1348	0.8988
3.71748	0.1086
5.46079	1.7351
4.71221	0.995
6.81719	2.3174
7.49702	2.8133
3.80508	0.6966
5.5876	1.2376
2.68125	0.3797
4.30054	0.5731
3.88749	1.1134
4.91984	0.0203
3.29774	0.3163
4.46917	1.0448
5.37897	0.812
4.6199	0.7232
8.00791	1.5787
5.16769	0.4224
3.96532	0.6387
4.71221	1.5038
8.03927	2.2505
4.88066	0.6413
4.6668	1.2876
4.99513	0.1139
5.16769	1.1062
6.20883	1.6772
4.95798	1.7415
4.52121	0.8
6.31518	-0.5982
4.359	0.9187
5.2922	0.9143
5.16769	1.7952
4.46917	0.263
4.79891	0.9702
4.88066	0.2037
5.16769	0.6982
3.71748	0.2962
4.30054	1.722
5.43403	1.5723
4.6668	1.7102
5.06667	1.0586
3.88749	0.7004
3.80508	0.0019
3.71748	0.6188
4.57141	0.6923
6.31518	1.1838
8.1127	1.2595
4.79891	1.06
5.1348	0.5836
5.40676	1.7954
4.88066	1.743
4.23956	0.0729
3.80508	0.9354
8.85373	1.3293
8.41548	1.9381
8.26446	1.6219
8.17855	1.8997
7.57245	1.9751
6.9738	0.2609
3.41539	1.1015
7.81434	1.403
6.87793	1.616
6.92666	1.8183
7.11506	1.6798
6.85796	1.2768
6.44132	1.7446
6.59398	1.1534
6.90736	1.5105
6.28559	1.1787
2.86527	1.478
6.22451	1.8402
6.81719	1.4971
6.69872	1.3548
7.08102	2.3729
7.25138	1.859
7.49055	0.8279
6.91704	1.7508
7.01043	1.5184
6.732	0.8946
8.07429	1.8032
6.88781	1.7476
6.84788	-0.105
6.44132	1.1023
6.68745	1.8848
7.06369	3.2299
6.78583	1.8088
6.44132	1.424
6.20883	1.4692
7.51625	1.9687
6.45468	1.3818
6.66464	0.7275
8.33113	2.5306
5.79101	0.7548
6.31518	1.028
6.32976	1.6498
6.56963	1.6923
6.45468	1.5916
5.9692	1.1101
6.74293	1.2328
6.5069	2.3645
5.19984	0.9298
6.41423	0.9576
7.57245	1.245
5.5876	1.5792
5.46079	0.8262
9.01112	2.4625
5.46079	0.9328
6.49402	0.6499
5.26207	0.6845
5.63535	1.0569
7.70686	2.6382
5.40676	1.8472
5.68157	1.364
6.46791	1.4401
5.70413	1.18
6.11096	0.9082
6.82749	1.3968
5.70413	1.2414
6.07681	1.3503
7.46439	2.9032
5.19984	1.5149
7.54774	2.3694
5.32171	1.0512
5.87294	0.7568
5.23129	0.8487
5.83255	0.874
5.61168	1.7563
5.23129	1.6074
6.09399	1.809
6.84788	2.6032
5.40676	0.5842
7.25138	2.616
6.80681	1.4804
6.64147	0.3105
5.06667	-0.1511
3.80508	0.4311
4.30054	0.7355
5.72635	0.774
5.72635	0.8663
7.57245	2.0614
3.88749	0.6937
6.41423	1.3852
3.41539	0.1481
6.74293	1.3733
5.10114	0.7491
7.09814	2.0806
2.68125	1.112
4.6668	1.6816
7.63243	2.6127
7.86021	2.3587
5.35062	1.2988
4.88066	0.9223
7.41059	1.9211
6.12774	1.003
6.19297	1.551
5.53821	1.4408
6.17694	1.6432
5.26207	1.6949
7.71797	2.2369
4.91984	0.7404
5.83255	1.3984
5.9877	1.239
6.69872	1.4822
6.16073	1.4479
4.95798	1.2098
4.6199	0.8188
5.32171	0.5549
6.732	1.3959
4.88066	1.2794
7.94308	2.759
4.46917	0.6501
7.50987	1.702
4.57141	1.9799
3.96532	1.0819
8.13775	1.7355
5.51287	1.5287
4.6668	0.6829
6.05942	1.4002
4.52121	0.1305
6.76454	1.8766
5.51287	1.3099
5.46079	0.9201
5.79101	0.7593
5.03135	0.5868
5.35062	0.9563
4.30054	0.5468
6.22451	2.0529
5.43403	1.3434
5.23129	0.9482
6.11096	0.9052
4.41515	0.5924
5.03135	-0.3789
5.56312	1.1775
4.30054	0.4634
5.72635	1.8998
6.11096	1.2189
5.87294	1.0301
6.19297	1.6987
5.61168	1.4827
5.10114	0.5364
4.57141	0.1709
4.75622	0.6959
6.69872	1.0788
5.19984	0.6476
7.44445	0.9811
4.88066	0.8927
5.74823	1.2339
4.30054	0.6941
3.88749	0.6655
4.30054	1.2726
5.26207	0.7846
4.41515	0.1804
4.1091	0.0614
4.03904	1.7439
5.1348	1.4855
3.62397	0.6823
4.23956	0.9556
5.06667	0.9489
6.74293	2.3159
5.2922	0.5641
4.6668	0.7046
5.10114	1.7688
4.359	0.8554
3.71748	0.1795
5.06667	0.2982
4.91984	0.5214
4.41515	1.2682
3.71748	0.2269
5.89271	1.1755
3.41539	0.9141
4.03904	0.2805
5.91222	1.1933
4.57141	0.4363
5.48707	0.7003
6.04182	2.0677
5.06667	0.5887
8.67134	2.6873
6.04182	1.5977
5.06667	1.1277
8.03483	2.3292
3.52365	0.4687
7.30397	2.3935
4.84037	1.5052
4.95798	0.7495
6.42784	2.1028
5.26207	1.0271
6.79636	1.6029
6.30046	1.5574
6.96449	1.2454
5.5876	0.1591
6.02401	0.2688
2.86527	0.1021
5.10114	0.321
4.95798	0.7103
6.38662	1.2427
4.99513	0.3862
4.359	0.5948
5.06667	0.7208
5.16769	0.9062
5.1348	0.4386
5.48707	1.1574
3.71748	0.551
6.84788	1.879
4.17584	0.2985
4.75622	1.6566
5.65865	1.2337
4.75622	0.5372
4.17584	0.3338
3.96532	0.0101
3.80508	-0.2126
4.75622	1.6731
4.359	0.4604
6.05942	1.5474
3.96532	0.3436
4.71221	0.6539
4.41515	1.1709
3.52365	0.4576
5.03135	0.5833
3.96532	0.551
5.2922	0.5824
4.41515	0.4003
3.71748	0.5056
5.03135	0.4849
3.29774	0.5653
4.30054	0.4087
4.23956	0.2702
4.95798	1.0329
5.26207	0.453
5.2922	0.6586
5.10114	0.3407
5.37897	1.1665
3.62397	0.4829
4.30054	0.5458
4.1091	0.1385
4.6199	0.5158
5.37897	1.4216
2.68125	0.7115
3.80508	0.6167
6.6531	2.0501
4.30054	0.7478
4.79891	0.1923
4.46917	0.4127
6.14433	1.4955
4.23956	1.0742
5.23129	0.6151
4.41515	1.3745
4.46917	-0.1933
4.95798	0.6028
3.52365	-0.2079
4.79891	1.4476
4.52121	1.1634
4.23956	0.5639
4.95798	0.9848
5.48707	1.1301
0.896204	-0.1261
4.23956	0.6298
4.1091	0.4442
4.23956	0.3102
3.62397	0.752
5.56312	0.5463
4.52121	0.6452
5.10114	0.6037
8.26824	2.9215
5.26207	0.8569
4.23956	0.4774
4.99513	0.4251
3.62397	0.6142
5.16769	0.5522
6.82749	1.395
5.61168	0.9599
4.91984	1.0245
3.71748	0.8152
4.95798	0.17
4.88066	0.645
5.23129	0.4813
4.1091	0.3737
4.71221	0.8978
3.96532	0.3436
5.03135	0.8592
5.72635	1.5057
4.6199	1.0864
4.84037	0.2907
4.03904	0.4024
4.41515	0.5371
3.80508	0.6881
4.46917	0.8614
5.23129	2.2811
3.62397	0.452
4.6199	0.4739
8.12528	2.0732
4.03904	0.8989
4.99513	0.4629
4.84037	1.0353
3.52365	0.3467
3.80508	0.4598
4.52121	0.9078
4.6199	0.0787
4.41515	0.4547
3.88749	-0.0524
5.16769	1.1894
5.40676	0.9351
7.18081	2.0631
4.1091	0.3712
5.06667	0.7065
4.75622	0.451
2.68125	-0.5753
5.23129	0.4561
4.91984	0.384
4.52121	0.591
3.80508	0.8852
5.40676	1.0856
4.46917	0.9662
4.52121	0.1414
4.88066	1.4648
4.95798	1.0667
5.46079	0.9989
4.359	1.2142
4.99513	0.5131
5.51287	1.0715
5.06667	0.3593
4.1091	0.4178
5.10114	0.794
4.84037	1.1178
4.30054	0.8719
5.16769	0.7211
3.02588	0.4328
4.52121	1.0557
4.46917	0.6983
4.52121	0.1837
4.359	0.4666
3.96532	0.526
6.09399	1.2925
4.52121	0.8304
3.02588	0.1379
3.96532	-0.4161
3.16878	0.4704
3.62397	0.4343
4.79891	0.9616
5.89271	0.9058
4.23956	0.9353
4.6199	0.7428
4.6668	0.3248
3.62397	1.3069
3.02588	0.5268
3.41539	0.7797
5.35062	0.5864
5.32171	0.7281
3.96532	0.6637
4.46917	0.1885
3.29774	0.7386
4.79891	1.8474
4.79891	0.3912
4.79891	1.4416
3.16878	-0.0152
5.03135	1.0009
4.84037	0.6143
3.88749	1.0779
3.29774	0.0175
7.34039	1.7302
2.46428	0.3824
8.75196	1.9256
3.52365	0.8367
2.68125	-0.002
4.95798	0.8739
3.29774	0.8412
2.86527	0.9391
4.99513	0.3856
3.62397	-0.4389
2.46428	-0.1432
5.51287	1.3829
3.02588	0.342
6.46791	0.0061
4.46917	0.4395
4.57141	1.1566
4.359	0.9699
2.86527	0.4574
4.52121	1.1461
3.88749	1.2836
4.1091	0.1169
4.03904	0.575
2.86527	0.2892
6.62974	2.0772
3.62397	0.1657
4.84037	1.5656
3.80508	0.6717
7.89001	2.3205
3.80508	0.1458
3.29774	0.1426
3.52365	0.3725
4.30054	0.6049
4.17584	0.6977
3.62397	0.346
3.02588	0.9328
3.02588	0.4461
5.1348	0.9024
3.41539	0.7322
3.52365	1.3777
5.37897	-0.2403
4.23956	1.4447
8.53028	1.8903
3.52365	1.374
3.62397	0.3205
3.52365	-0.7271
3.41539	1.0327
4.23956	1.172
3.41539	0.7265
6.78583	2.2347
3.52365	0.58
3.52365	1.2269
7.94308	1.881
3.71748	0.4056
2.86527	1.6949
3.29774	0.5489
4.359	0.6509
2.46428	-0.3913
3.02588	0.5939
4.23956	1.074
3.16878	0.2474
2.86527	0.9736
6.35847	1.8792
6.9738	1.2319
6.66464	1.6866
7.47753	2.0357
5.23129	1.1631
6.12774	1.3752
3.71748	-0.8343
4.03904	1.2574
5.65865	1.8714
6.66464	1.7735
4.17584	0.6667
7.12344	1.81
6.37261	2.3626
5.81193	1.1176
6.68745	0.7659
5.79101	1.2784
6.53232	1.6618
6.51967	1.7556
4.23956	2.3214
6.76454	1.3292
7.10662	1.6229
6.9738	1.9406
7.48406	1.3286
5.46079	0.3349
7.92879	1.7225
6.41423	1.6792
4.41515	1.2759
7.2126	1.5199
6.53232	1.0626
7.01043	2.2875
7.35471	1.8903
8.44589	1.1859
9.80818	2.3297
3.29774	-0.4839
5.85289	1.4878
5.63535	0.9735
5.37897	1.4974
5.9692	1.718
3.41539	0.9896
4.99513	0.5293
2.86527	-0.2177
5.81193	1.0927
3.29774	0.5049
3.02588	-0.0921
4.359	2.1226
3.41539	0.7542
3.80508	1.0842
3.02588	0.7292
6.81719	1.3152
4.57141	0.4544
5.83256	1.3261

## Sheet: Fig4bi
chr	start	end	symbol	type	PT67.L2R (Hybridization intensity of the sample PT67 (Cy5) normalized with Agilent provided reference control sample(Cy3 ))
chr17	52977819	52978913	TOM1L1	blue	3.6036
chr10	134254015	134254324	RP11-432J24.3	red
chr10	1506248	1507137	ADARB2	red
chr9	27625883	27626853	CTAGE12P	blue	2.4591
chr14	105698636	105698888	BRF1	red
chr7	401254	401879	AC226118.1	red
chr7	4652611	4652868	FOXK1	red	1.5304
chr22	23744503	23745176	ZDHHC8P1	blue	2.8737
chrX	3615234	3616144	PRKX	blue	2.5375
chr17	104433	104716	RPH3AL	red
chr2	1420825	1421839	TPO	red	1.7766
chr16	12895395	12895819	CPPED1	red	0.7413
chr16	89495481	89495932	ANKRD11	red
chr16	1389753	1390364	BAIAP3	red
chr6	2504483	2504975	GMDS-AS1	red	0.4707
chr2	2016399	2016710	MYT1L	red	2.6182
chr17	75480980	75481368	9-Sep	red
chr22	30601850	30602161	RP3-438O4.4	red	1.8563
chr1	3594879	3595126	TP73	red	1.5885
chr11	460271	461039	PTDSS2	red	1.7823
chr9	138020994	138021355	OLFM1	red
chr12	123933887	123934119	RP11-972P1.8	red	0.9322
chrX	10087464	10087962	WWC3	blue	2.9987
chr18	56179682	56180292	ALPK2	red	1.0634
chr18	18970975	18971689	RP11-296E23.1	blue	2.157
chr17	106478	107040	RPH3AL	red
chr18	20512914	20514073	RP11-739L10.1	red	2.484
chr11	70454	70919	RP11-304M2.1	red
chr2	242869770	242871341	AC131097.3	red	1.28
chr19	40421670	40422156	FCGBP	red	3.2704
chr11	92438452	92438798	FAT3	red
chr1	59246541	59247091	ENST00000371222_43680	blue	3.0604
chr18	6413976	6415319	L3MBTL4	blue	3.6703
chr14	67878683	67879198	PLEK2	blue	3.1622
chr10	51566723	51567262	NCOA4	blue	3.4765
chr11	128149728	128150176	RP11-702B10.1	red	0.3831
chr20	5344571	5345402	RNA5-8SP7	red	0.0393
chr10	106087848	106088405	ITPRIP	red	2.6398
chr20	17540069	17540372	BFSP1	red	1.5161
chr7	66017307	66017790	GS1-124K5.12	red	0.8743
chr2	9445224	9446284	ASAP2	red
chr4	84255872	84256464	HPSE	blue	4.0247
chr6	78359808	78360616	MEI4	blue	0.8179
chr18	21017554	21018179	TMEM241	blue	1.5933
chr19	4084177	4084702	MAP2K2	red	1.7383
chr7	36555230	36555979	AOAH	red
chr3	18799504	18799922	AC144521.1	blue	1.5362
chr8	86375420	86376638	RP11-317J10.2	blue	2.231
chr16	33345278	33346583	RP11-989E6.10	red
chr7	63220603	63221633	CICP24	red
chr2	87651678	87651939	AC068279.3	red
chr22	19434714	19435523	C22orf39	blue	4.3293
chr3	126945866	126946636	RP11-305F5.2	red	1.6382
chr11	2011127	2011556	MRPL23-AS1	red	2.0909
chr11	119612823	119613563	CTD-2523D13.2	red	2.1146
chr1	1293633	1294442	MXRA8	red	1.8218
chr11	102364324	102364756	RP11-315O6.2	blue	1.4015
chr1	117900726	117901380	RP11-188D8.1	red
chr7	102091876	102092500	624	red	0.0212
chr10	92690759	92691502	RNU6-740P	red	0.9793
chr10	135342280	135342918	AL161645.2	red	1.8162
chr12	124857925	124858331	NCOR2	red
chr18	9474785	9475995	RALBP1	blue	4.1579
chrX	20396229	20397054	RN7SKP183	blue	1.6279
chr1	2111576	2112325	PRKCZ	red	1.3628
chr4	71450043	71450658	AMBN	blue	1.6404
chr11	1086528	1086937	MUC2	red
chr2	10539305	10539660	HPCAL1	red
chr16	33348985	33350971	RP11-989E6.10	red
chr21	47410321	47410540	COL6A1	red
chr19	36774890	36775141	CTD-3162L10.1	red
chr19	36790418	36790944	CTD-3162L10.1	red
chr19	36791007	36791167	CTD-3162L10.1	red
chr16	32297453	32298796	RP11-17M15.2	red
chr19	36785355	36785870	CTD-3162L10.1	red
chr12	9558298	9559027	RP11-599J14.2	red
chr3	125726687	125727535	SLC41A3	red	1.5056
chr10	129058797	129060504	DOCK1	red
chr2	87642804	87643025	AC068279.3	red
chr1	11296642	11297523	MTOR	red	0.1598
chr12	31871662	31871945	AMN1	red
chr5	1521927	1522688	LPCAT1	red	2.1069
chr1	4692485	4692949	AJAP1	red
chr1	66655817	66656717	PDE4B	red	-0.4054
chr1	16970486	16970660	CROCCP2	red
chr19	6677696	6678735	C3	red	0.828
chr1	56933904	56934476	PPAP2B	red	0.0074
chr1	4693158	4693721	AJAP1	red	1.5962
chr12	123333197	123333659	HIP1R	red	2.1235
chr1	193406539	193407729	LINC01031	red
chr3	121723306	121724477	ILDR1	red	1.2398
chr2	209676292	209676942	PTH2R	red
chr12	3306839	3307985	TSPAN9	red
chr11	94615832	94616486	RP11-856F16.2	red	0.8959
chr1	3604957	3605264	TP73	red	1.2622
chr2	1391878	1392649	TPO	red
chr1	811189	812119	FAM41C	red	1.7955
chr19	38468627	38469128	SIPA1L3	red	2.2498
chr1	238292984	238293512	YWHAQP9	red	0.2848
chr13	39210941	39211343	PRDX3P3	blue	2.3466
chr5	42811882	42812507	SEPP1	blue	2.3006
chr2	1560598	1560978	AC144450.1	red	1.3894
chr12	132815639	132815889	GALNT9	red
chr9	115846414	115847424	FAM225B	red
chr19	54613041	54613311	NDUFA3	red
chr2	239204444	239205433	AC012485.2	red	1.6387
chr11	397903	398909	PKP3	red	2.3095
chr1	1912821	1913709	C1orf222	red
chr19	37782096	37782418	CTD-3220F14.1	red
chr2	11776847	11777488	GREB1	red	1.1326
chr12	132813440	132813985	GALNT9	red
chr1	110663023	110663256	UBL4B	red
chr7	155893958	155894405	Y_RNA	red
chr20	36202030	36202951	GLRXP	red	1.8581
chr1	228778123	228778480	RNA5S15	red
chr1	4503130	4503709	RP5-1166F10.1	red	1.1755
chr20	62781169	62781776	MYT1	red
chr18	8890911	8891510	SOGA2	blue	2.0696
chr14	64330729	64331355	SYNE2	blue	2.6098
chr3	195509793	195510202		red
chr11	134831292	134832253	RP11-555G19.1	red	1.3718
chr5	11443246	11443549	CTNND2	red
chr9	140244387	140245281	EXD3	red	2.4587
chr19	39648485	39649257	PAK4	red	3.5275
chr10	132271970	132272400	RP11-540N6.1	red	0.6709
chr11	41553950	41554439	RP11-124G5.3	red	0.9397
chr1	247292118	247293363	ZNF124	red
chr20	61588799	61589615	SLC17A9	red	2.0707
chr19	30056819	30058660	VSTM2B	red
chr19	49337650	49338689	HSD17B14	red
chr1	37259254	37259535	GRIK3	red	1.3565
chr12	131780776	131781831	RP11-495K9.3	red
chr19	32223716	32224929	RNU6-967P	red	1.49
chr2	211054239	211055494	AC006994.2	blue	1.4515
chr1	37449602	37450029	GRIK3	red	0.5876
chr1	40128961	40129465	NT5C1A	red	0.4792
chr14	38677991	38678610	SSTR1	blue	2.1403
chr1	4769995	4770757	AJAP1	red	1.3918
chr21	47318748	47319014	PCBP3	red	2.1567
chr19	34280154	34280686	KCTD15	red	0.5541
chrX	23522303	23522698	snoU13	blue	2.7407
chr13	108686039	108687002	FAM155A	blue	1.9044
chr21	16512741	16513203	AF127577.12	blue	2.9735
chr4	69817171	69817631	UGT2A3	blue	1.5031
chr1	224136990	224138052	CICP5	red
chr11	1796937	1797410	AC068580.7	red
chr11	132947949	132948284	OPCML	red	2.0531
chr1	1276059	1277202	DVL1	red	2.3431
chrX	2526973	2527761	CD99P1	blue	3.4562
chr14	72448205	72449425	RGS6	red	0.0561
chr18	21718709	21719338	CABYR	blue	3.1635
chr18	21851298	21852369	OSBPL1A	blue	1.8216
chr4	170121436	170122132	RP11-327O17.2	blue	0.8817
chr14	77589823	77590311	RP11-463C8.4	blue	3.2745
chr3	65938946	65939447	MAGI1-IT1	blue	2.9237
chr12	10826411	10827032	STYK1	blue	3.2976
chr13	76334271	76334966	LMO7	blue	3.1753
chr4	106816201	106816854	NPNT	blue	2.4136
chr8	119890394	119891274	TNFRSF11B	blue	2.2287
chr18	3230353	3230820	RP13-270P17.2	blue
chr4	23789895	23790557	PPARGC1A	blue	2.6483
chr4	72978120	72978772	NPFFR2	blue	2.3102
chr6	53719637	53720021	LRRC1	blue	2.6687
chr18	59561256	59561922	RNF152	blue	3.0091
chr5	158122586	158122909	EBF1	blue	1.7475
chr6	43894454	43895332	RP5-1120P11.1	blue	3.3886
chr17	38439964	38440892	WIPF2	blue	2.3979
chr4	103541806	103542546	NFKB1	blue	2.5542
chr5	170176920	170177427	MIR4454	blue	2.4378
chr4	25864064	25865011	SEL1L3	blue
chr12	15815552	15815954	EPS8	blue	0.9053
chr19	11545786	11546623	CCDC151	blue	4.3224
chrX	13006739	13007333	TMSB4X	blue	2.5639
chr18	21692827	21693592	TTC39C	blue	2.5135
chr9	27371349	27371791	MOB3B	blue	2.0858
chr18	29738048	29738594	GAREM	blue	1.325
chr3	18699491	18700274	AC144521.1	blue	2.2148
chr7	158995654	158996480	PIP5K1P2	red
chr12	15865506	15866240	EPS8	blue	1.3675
chr4	155547868	155548555	LRAT	blue	2.6085
chr5	106810443	106811097	EFNA5	blue	2.8032
chr17	39956851	39957456	LEPREL4	blue	3.7611
chr18	68048808	68049145	337	blue	1.7763
chr20	22471368	22471859	LINC00261	blue	2.917
chr13	61989175	61989676	PCDH20	blue	1.9748
chr5	78791005	78791692	HOMER1	blue	1.2619
chr1	157210261	157210939	RP11-85G21.1	blue	2.277
chr17	56591826	56592157	MTMR4	blue
chr1	27240311	27240999	NR0B2	blue	3.2579
chr4	149366324	149366956	NR3C2	blue
chr13	74861868	74862243	RNY1P5	blue	3.2133
chr15	53745621	53746295	WDR72	blue	2.022
chr7	87198356	87198910	ABCB1	blue	0.7584
chr4	38134715	38135185	TBC1D1	blue	2.102
chr18	77005558	77006476	ATP9B	red	1.8252
chr4	42658842	42659808	RP11-109E24.2	blue	4.2757
chr8	128309764	128310584	CASC8	blue	1.6664
chr18	25236246	25236678	RP11-739N10.1	blue	0.7275
chr4	83316004	83316436	IGBP1P4	blue	2.9108
chr18	3773069	3773731	RP11-874J12.3	blue	2.7389
chr1	65210283	65210996	RAVER2	blue	3.1574
chr4	22970924	22971638	RP11-412P11.1	blue	1.8843
chr15	29966880	29967293	RP11-680F8.1	blue
chr8	4195706	4196553	CSMD1	blue	1.5541
chr18	21594009	21595594	RP11-403A21.2	blue	3.199
chr18	13823915	13824237	AP001525.1	blue
chr17	48845654	48846094	LINC00483	blue	2.0328
chr8	22601135	22601604	RP11-459E5.1	blue	2.3887
chrX	19352288	19352590	PDHA1	blue	2.7692
chr14	65346358	65347344	SPTB	blue	4.1409
chr15	64540179	64540503	CTD-2116N17.1	blue	2.2792
chr6	82547755	82548150	RP11-379B8.1	blue	2.2732
chr11	104322692	104323628	RP11-886D15.1	blue	1.9191
chr17	46342828	46343603	SKAP1	blue	2.3228
chr2	146971789	146972404	RPL17P12	blue	1.4245
chrX	24517071	24517405	PDK3	blue	1.4135
chr12	15323979	15324554	RERG	blue	2.2739
chr14	73928913	73929398	RP1-240K6.3	blue	2.7709
chr12	71556548	71557645	TSPAN8	blue	2.7163
chr4	77625261	77626040	SHROOM3	blue	2.947
chr14	53167381	53167871	ERO1L	blue	2.1138
chr15	83349039	83349480	AP3B2	blue	2.6034
chr18	28591355	28591777	DSC3	blue	2.2088
chr6	30226869	30227564	HLA-L	blue	3.4515
chr12	12550932	12551724	LOH12CR1	blue	1.5709
chr18	7926531	7927006	PTPRM	blue	1.0939
chr5	156874176	156874688	CTB-109A12.1	blue	2.582
chr4	105415971	105416679	CXXC4	blue	2.2964
chr1	247526375	247526698	ZNF496	red
chr14	68205454	68206247	ZFYVE26	blue	3.1248
chr18	21977090	21978175	OSBPL1A	blue	2.6598
chr5	31020930	31021844	RPL19P11	blue	1.7596
chr17	73597354	73597809	MYO15B	blue	3.1602
chr1	165614855	165615573	MGST3	blue	3.1388
chr12	89466458	89467244	RP11-13A1.3	blue	2.202
chr4	139120636	139121025	SLC7A11	blue	2.3189
chr8	103941579	103942473	KB-1507C5.2	blue	2.1827
chr15	36469921	36470501	RP11-184D12.1	blue	1.4019
chr8	15397612	15398367	TUSC3	blue	1.7484
chr7	98013278	98014497	RPS3AP26	blue	2.3667
chr18	3051740	3052729	MYOM1	blue	2.5538
chr15	98491142	98491429	ARRDC4	blue	2.2489
chrX	24167349	24168808	ZFX-AS1	blue	3.6749
chr13	30682897	30683442	LINC00365	blue	3.1141
chr10	65479858	65480099	RP11-170M17.1	blue	2.0272
chr22	43336262	43336736	PACSIN2	blue	2.9514
chr18	24235854	24237453	KCTD1	blue	2.2288
chr18	29665002	29665389	RP11-53I6.2	blue	1.8641
chrX	123540218	123540808	STAG2	blue	2.7017
chr21	29628568	29629059	AL035610.2	blue	1.1556
chr14	24777038	24777597	CIDEB	blue	3.2075
chr7	90350197	90350681	CDK14	blue	0.5114
chr3	118930104	118930466	B4GALT4	blue	2.0437
chr17	33759489	33760107	SLFN12	blue	3.7109
chr6	126265396	126265975	HINT3	blue	2.2449
chr18	8341512	8342175	PTPRM	blue	2.4287
chr13	60586478	60586983	DIAPH3-AS1	blue	1.7274
chr2	43232429	43233212	AC016735.1	blue	2.9094
chr4	72052163	72052582	SLC4A4	blue
chr18	11005554	11005954	PIEZO2	blue	2.3583
chr6	52254401	52254862	PAQR8	blue	3.1274
chr16	1031471	1032054	RP11-161M6.2	blue
chr14	68987627	68988132	RAD51B	blue	2.6909
chr4	38387157	38387752	RP11-83C7.1	blue	2.5283
chr12	18951259	18952375	CAPZA3	blue	0.7078
chr8	74219833	74220352	RP11-434I12.2	blue	1.9593
chr11	134526444	134526989	RP11-469N6.3	red
chr10	108273148	108273531	RP11-446H13.2	blue	1.4127
chr2	165770474	165770888	SLC38A11	blue	1.9608
chr9	28915264	28915864	MIR873	blue	1.3065
chr1	244231070	244231550	AL590483.1	blue	2.1757
chr4	24384043	24384371	AC092846.1	blue	1.4366
chr5	103398196	103398978	RP11-138J23.1	blue	0.9244
chr8	1878704	1879351	ARHGEF10	blue	3.5789
chr8	37159582	37160492	RP11-527N22.1	blue	2.2624
chr19	10859669	10860777	DNM2	blue	3.3086
chr8	38124767	38125231	PPAPDC1B	blue	2.1456
chr14	100625737	100626234	DEGS2	blue	3.0937
chr17	70514867	70515633	LINC00511	blue	2.7505
chr11	22213851	22215484	ANO5	blue	2.3359
chr11	91530137	91530591	RP11-201M22.1	blue	2.1311
chr4	174112844	174113342	GALNT7	blue	2.5394
chr8	98861557	98862712	LAPTM4B	blue	2.7046
chr12	132401688	132401954	ULK1	red	2.161
chr10	98623698	98624364	LCOR	blue	2.5634
chr5	67497853	67498258	RP11-404L6.2	blue	1.6203
chr8	71115117	71115743	NCOA2	blue	1.4655
chr18	20695658	20696122	CABLES1	blue
chr18	19577616	19577921	AC091043.1	blue	2.3241
chr17	72746567	72746861	MIR3615	blue	4.1487
chr18	19866602	19866925	snoU13	blue	2.8757
chr1	2688905	2690000	TTC34	red
chr12	15842656	15843267	EPS8	blue	1.2648
chr5	54467950	54468191	MIR449C	blue	2.612
chr12	19219371	19219904	RPL7P6	blue	1.5859
chr2	109002050	109002496	SULT1C4	blue	1.8118
chr4	40475810	40476436	RBM47	blue	1.5398
chr4	115484596	115485293	UGT8	blue	2.8426
chr5	56731545	56732157	CTD-2023N9.1	blue	2.8962
chr5	98215879	98216617	CHD1	blue	0.8216
chr6	155649620	155650370	TFB1M	blue	2.4502
chr8	23039576	23039972	RP11-1149O23.2	blue	1.6786
chr14	65409340	65409856	GPX2	blue	2.7826
chr18	12659958	12660445	PSMG2	blue	3.0076
chr16	57286027	57286608	RP11-407G23.3	blue	1.8251
chr12	89900906	89901589	POC1B	blue	2.6495
chr3	172635673	172636396	SPATA16	blue	1.396
chr6	56263991	56264896	COL21A1	blue	2.3736
chr8	86459177	86459730	RP11-317J10.4	blue	2.3807
chr18	21699037	21699241	RP11-799B12.2	blue	1.1425
chr8	4188712	4189987	CSMD1	blue	1.7345
chr15	41324040	41324393	INO80	red	0.5283
chr7	57265415	57265595	RP11-1217F2.13	red	1.0813
chr12	7055207	7055997	PTPN6	blue	4.2856
chr1	73361638	73361801	RP4-660H19.1	red	0.0415
chr2	15499821	15500945	NBAS	red	-0.7845
chr6	97944099	97944304	RP3-418C23.2	red
chr19	31869090	31869843	AC007796.1	red	0.6799
chr17	80544014	80544489	FOXK2	red	1.486
chr7	148469337	148470194	CUL1	red	0.1393
chr10	129595626	129595975	FOXI2	red
chr2	217237783	217238658	4-Mar	red	0.7137
chr19	38489929	38490545	SIPA1L3	red	2.9865
chr10	133797280	133797729	BNIP3	red	1.946
chr10	133661124	133661318	AL450307.1	red
chr2	36129295	36129643	MRPL50P1	red
chr4	122791099	122792004	RP11-63B13.1	blue	4.2194
chr10	96989136	96989837	RP11-310E22.4	red	0.4887
chr12	6387233	6388200	RP1-96H9.5	blue	3.4003
chr1	237963084	237963484	RYR2	blue	-0.2008
chr11	117109912	117110426	514	red	0.0722
chr9	137494257	137495098	COL5A1	red	0.7624
chr19	35809800	35810562	CD22	red	1.958
chr19	38530496	38531253	SIPA1L3	red	1.7882
chr12	108876411	108877044	RP11-13G14.4	red	0.1383
chr1	210612139	210613054	HHAT	red	0.6509
chr7	157599753	157600564	PTPRN2	red	1.5936
chr17	68185179	68185450	KCNJ2	red
chr19	30019124	30019835	CTC-525D6.2	red	0.7582
chr7	154861699	154862044	HTR5A	red	0.8329
chr7	2915618	2916223	CARD11	red	1.9712
chr3	168602522	168603249	RP11-368I23.2	red	1.0054
chr2	15309734	15310359	NBAS	red	0.8558
chr19	33367595	33368355	CTD-2085J24.4	red	0.4254
chr11	117151727	117152451	RNF214	red	0.2726
chr12	116400382	116401203	RP11-493P1.2	red	0.0725
chr4	85420209	85421036	NKX6-1	blue	3.3076
chr19	37793700	37794465	HKR1	red
chr3	183894085	183894896	AP2M1	red	2.1549
chr16	86985326	86986094	RP11-107C10.1	red	0.8875
chr3	14203211	14203401	XPC	red
chr16	28394898	28395627	EIF3CL	red
chr19	42617722	42618169	POU2F2	red	0.0512
chr1	165868016	165868540	UCK2	red	1.5395
chr5	79715065	79715253	ZFYVE16	red
chrX	44731642	44733410	KDM6A	blue	4.2315
chr19	36095937	36096410	AC002115.9	red	1.1382
chr16	28742292	28743038	EIF3C	red
chr18	21032725	21033693	RIOK3	blue	3.1608
chr11	12185010	12186343	MICAL2	red	1.4508
chr14	76815171	76815651	AC016543.1	red	0.7162
chr17	21305235	21305901	KCNJ12	red	0.6371
chr9	137394472	137395015	RP11-473E2.2	red	1.3629
chr19	38704515	38705167	DPF1	red	2.9049
chr8	143273979	143275177	LINC00051	red	1.3779
chr18	24060728	24061749	KCTD1	blue	2.1785
chr11	20118774	20119500	NAV2	red	0.4377
chr14	56298766	56299226	LINC00520	blue	0.9854
chr20	22392204	22392708	RP5-1004I9.1	blue	2.3121
chr19	39564251	39564693	PAPL	red	2.5712
chr3	126326051	126326334	TXNRD3	red	1.321
chr5	89316952	89317321	MIR3660	blue	1.6995
chr11	117069701	117070445	TAGLN	red	1.9604
chr1	19586986	19587534	MRTO4	red	1.7089
chr15	26020460	26021175	ATP10A	red	1.0872
chr2	102353912	102354557	MAP4K4	blue	2.0835
chr4	141264454	141264871	SCOC	blue	2.2668
chr2	242054831	242055272	PASK	red
chr17	39686341	39686778	KRT19	blue	2.9033
chr13	42270599	42271143	VWA8	blue	2.3947
chr19	33236950	33238144	TDRD12	red	0.9572
chr12	33049306	33050344	PKP2	blue	2.96
chr10	81239097	81239352	TPRX1P1	red
chr20	36919560	36920024		red	2.3371
chr10	126028465	126028958	OAT	red	1.3088
chr11	120088623	120089064	OAF	red	2.0399
chr15	51369174	51369713	RP11-108K3.1	red	1.9198
chr16	19843028	19843331	IQCK	red	0.7312
chrX	1510891	1512012	SLC25A6	blue	3.6351
chr3	71591682	71592117	MIR1284	red	1.4941
chr19	33963942	33964303	PEPD	red	0.8833
chr17	64536177	64536808	PRKCA	red	0.6155
chr11	1078428	1079839	MUC2	red	2.3409
chr12	98793216	98793758	RNU4-41P	red	1.6072
chr1	15322511	15323031	KAZN	red	1.0556
chr2	208352490	208352976	AC007879.5	red	0.1355
chr3	128914473	128915151	CNBP	red	0.3359
chr6	110064994	110065287	FIG4	red	-0.1167
chr7	86688557	86689480	KIAA1324L	blue	2.2463
chr3	127453590	127454743	MGLL	red	1.2224
chr9	127105090	127105743	NEK6	red	1.207
chr4	99064059	99065056	STPG2	blue	3.4273
chr11	70496478	70496740	SHANK2	red	1.8642
chr11	1691687	1692395	FAM99A	red	1.5778
chr4	173647115	173647791	GALNTL6	blue	2.5251
chr14	102172379	102172956	RP11-1029J19.5	red	2.643
chr18	21082967	21083951	C18orf8	blue	4.4047
chr7	150810759	150811221	AGAP3	red	2.5417
chr2	74010590	74010935	C2orf78	red
chr10	133759398	133760269	PPP2R2D	red	1.0889
chr8	101635463	101636150	SNX31	red	0.6734
chr13	114579128	114579433	RP11-199F6.4	red
chr12	47488676	47488915	PCED1B	red
chr4	48946273	48946960	RP11-317G22.2	blue	1.8117
chr17	40074968	40075633	ACLY	blue	3.2887
chrX	16804037	16805127	TXLNG	blue	2.7429
chr15	102215274	102215634	TARSL2	red	0.3671
chr16	88840365	88840766	PIEZO1	red	2.0071
chr2	239835989	239836732	AC114788.2	red	1.1863
chr2	129063639	129064276	HS6ST1	red	2.5679
chr1	230994632	230995105	C1orf198	red	1.2029
chr1	12100647	12101031	RN7SL649P	red	0.705
chr1	178877654	178877828	RALGPS2	red
chr17	15917197	15917706	TTC19	red	-0.126
chr8	142157841	142158130	DENND3	red	0.4416
chr10	121010086	121010469	GRK5	red	0.7639
chr7	63212550	63212945	CICP24	red
chr12	131851320	131852149	RP13-507P19.1	red	2.469
chr7	63217941	63218533	CICP24	red
chr5	40679080	40680306	PTGER4	blue	4.4703
chr7	155199524	155200087	RP5-912I13.1	red
chr5	628422	629006	CEP72	red	1.6131
chr17	81140434	81141322	AC139099.4	red
chr7	63216118	63216460	CICP24	red
chr17	105730	106265	RPH3AL	red
chr16	86878909	86879904	RP11-107C10.1	red	2.3102
chr21	33157360	33157791	AP000255.6	red
chr11	22174396	22174976	CTD-2019O4.1	blue	1.8773
chr16	33293693	33295127	RP11-23E10.5	red
chr5	2490324	2490714	RP11-129I19.2	red	0.0725
chr19	1164280	1165046	SBNO2	red	2.1557
chr13	113680424	113680653	MCF2L	red	2.0357
chr14	60043166	60043680	CCDC175	blue	2.2116
chr18	34408158	34409506	KIAA1328	blue	2.312
chr17	55740045	55740953	MSI2	blue	3.4248
chr17	44438927	44439708	ARL17B	blue
chr7	206405	206816	FAM20C	red	2.1876
chr7	63222975	63223858	CICP24	red
chr13	80055053	80055742	NDFIP2-AS1	blue	6.0296
chr4	40578882	40579574	RBM47	blue	3.887
chr9	140188004	140189043	RP13-122B23.8	blue	3.1754
chr17	70613945	70614728	LINC00511	blue	3.5274
chr5	74332978	74333338	GCNT4	blue	1.7236
chr4	1722559	1723411	TMEM129	blue	4.1026
chr18	21166005	21167139	NPC1	blue	3.7205
chr17	39058236	39058611	KRT20	blue	2.0585
chr2	167231978	167233085	SCN9A	blue	2.2396
chrY	297421	298266	RNU6-1334P	blue
chr17	70462355	70462619	LINC00511	blue	2.5199
chr22	42709789	42710226	TCF20	blue	2.7648
chr13	30646504	30647236	LINC00365	blue	2.6598
chr18	77393621	77394083	RP11-567M16.3	red
chr17	73613416	73613713	MYO15B	blue	2.6276
chr18	20558174	20558672	RBBP8	blue	1.4477
chr21	18899540	18900000	Y_RNA	blue	1.7424
chr4	19557727	19558281	RP11-608O21.1	blue
chr4	99582947	99583241		blue	2.8945
chr15	102432818	102433991	WBP1LP5	red
chr3	195487289	195487523	MUC4	red
chr19	2128409	2128837	AP3D1	red
chr4	156679791	156681400	GUCY1B3	blue	3.4182
chr4	38735730	38736026	RNA5SP158	red
chrX	15755897	15756576	CA5B	blue	3.9043
chr19	51898699	51898961	CTD-2616J11.14	red	2.4696
chr4	103994568	103995223	SLC9B2	blue	2.4029
chr2	241564963	241565884	GPR35	red
chr4	7404260	7404679	SORCS2	blue	2.9156
chr9	115851492	115852115	FAM225B	red
chr17	79486482	79486780	RP13-766D20.2	blue	2.4965
chr18	24159844	24160367	KCTD1	blue	2.244
chr13	21277892	21278693	IL17D	blue	2.6253
chr18	2654993	2656229	CBX3P2	blue	3.0348
chr9	108081065	108081533	SLC44A1	blue	2.6221
chr10	35838253	35839249	CCNY	red	1.0673
chr18	3218007	3218215	MYOM1	blue	2.2415
chr16	32351227	32353593	RP11-17M15.4	red
chr4	41992323	41992873	SLC30A9	blue	4.3674
chr4	122369404	122369799	TUBB4BP5	blue	1.9887
chr18	6315695	6316404	L3MBTL4	blue	1.4029
chr17	29816786	29817073	RAB11FIP4	blue	2.4879
chr17	38501710	38502341	RARA	blue	2.898
chr13	35923722	35924281	NBEA	blue	0.9013
chr13	103553441	103553830	METTL21EP	blue	1.9713
chr4	62406648	62407173	LPHN3	blue	1.988
chr17	31281498	31281947	TMEM98	blue	2.4081
chr8	134440828	134441594	ST13P6	blue	2.8656
chr5	40784185	40784659	PRKAA1	blue	2.249
chr4	185269668	185270393	RP11-290F5.2	blue	2.2205
chr4	164471320	164471761	1-Mar	blue	3.1741
chr17	45393737	45394013	RP11-290H9.4	blue	0.9505
chr12	6873219	6873910	PTMS	blue	3.4522
chr1	201374557	201374865		blue	1.7119
chr22	41983726	41984326	PMM1	blue	3.0239
chr18	22067707	22067934	RP11-178F10.2	blue	0.8047
chr17	74392058	74392341		blue	2.5583
chr14	59296342	59296858	RP11-112J1.2	blue	1.9927
chr4	103701581	103701969	UBE2D3	blue	2.1398
chr14	88715001	88715398	KCNK10	blue	2.0132
chr4	57107532	57108067	KIAA1211	blue	2.1444
chr18	52613423	52613785	CCDC68	blue	2.5067
chr4	129495033	129495556	RP11-184M15.1	blue	2.7893
chr10	112835917	112837154	ADRA2A	blue	4.2203
chrX	7894985	7896017	PNPLA4	blue	4.1326
chr2	183956117	183956559	AC064871.3	blue
chr18	71892391	71892807	RN7SL551P	blue	1.6681
chr6	2986172	2986575	LINC01011	blue	2.8268
chr14	38438045	38438416	TTC6	blue	2.3282
chr4	30964479	30964886	PCDH7	blue	1.7918
chr18	29740444	29740915	GAREM	blue	1.1792
chr17	57069125	57069558	TRIM37	blue	0.5944
chr12	105711706	105711997	RP11-474B16.1	blue	2.0806
chr18	20284179	20284604	RP11-739L10.1	blue	1.2501
chr17	64382980	64383423	PRKCA	blue	2.0334
chr3	24640233	24640703	EIF3KP2	blue	1.7765
chr18	14430668	14431655	LONRF2P1	blue	2.0679
chr9	79249252	79250114	PRUNE2	blue	2.4721
chr3	24565803	24566193	MIR4792	blue	2.7304
chr4	108729691	108730105	SGMS2	blue	2.4784
chr12	3982194	3982816	PARP11	blue	3.0281
chr14	50453931	50454479	C14orf182	blue	1.9111
chr2	42422735	42423150	EML4	blue	1.9983
chr8	8547367	8547711	CLDN23	blue	1.807
chr1	28648608	28649153	MED18	blue	2.2288
chr12	646923	647267	B4GALNT3	blue	1.6284
chr8	22222876	22223300	SLC39A14	blue	2.2974
chr5	162110217	162110778	RP11-167P20.1	blue	2.2837
chr22	50228082	50228576	RP3-522J7.6	blue	1.0708
chr12	1779737	1779986	MIR3649	blue	0.8471
chr13	24758417	24758918	RP11-307N16.6	blue	1.9773
chr4	187027154	187027446	FAM149A	blue	2.888
chr4	149908119	149908467	RNU7-197P	blue	2.3801
chr9	90184915	90185347	DAPK1	blue	2.1274
chr4	154140059	154140489	TRIM2	blue	2.189
chr12	12556572	12557059	LOH12CR1	blue	1.6181
chr4	37684752	37685026	RELL1	blue	2.4799
chr17	62700725	62701052	MINOS1P2	blue	2.1596
chr17	79823676	79823948	RP11-498C9.3	blue	2.5905
chr17	30533043	30533564	RHOT1	blue
chr18	25185269	25185490	RP11-739N10.1	blue	1.9855
chr18	2939329	2939618	LPIN2	blue	1.6647
chr18	19774213	19774529	GATA6	blue	2.4023
chr18	54937345	54938049	RNU6-737P	blue	1.5209
chr3	191194228	191194546	PYDC2	blue	1.4316
chr5	90184384	90184958	GPR98	blue	2.2343
chr6	143160084	143160736	HIVEP2	blue	2.9003
chr18	30050445	30051372	GAREM	blue	3.0522
chr3	43255202	43255564	AC104434.1	blue	2.4838
chr5	98360931	98361324	CTD-2007H13.3	blue	1.7397
chr19	45198585	45199263	CTB-171A8.1	blue	1.4696
chr17	76334969	76335254	AC061992.2	blue	2.4112
chr3	24358451	24358695	THRB	blue	1.5073
chr4	31148080	31148352		blue	1.2646
chr5	34212911	34213718	RP11-1023L17.1	blue
chr10	482220	483506	RP11-490E15.2	red
chr12	132060998	132062024	RP11-292I17.1	red	2.0122
chr20	61695692	61696532	RP11-305P22.9	red	1.2594
chr4	7541341	7542231	SORCS2	red	2.0055
chr16	88366497	88367260	LA16c-444G7.1	red	1.8901
chr1	30664002	30664591	RP3-357I16.1	red	2.1158
chr16	84558648	84558989	TLDC1	red	1.3939
chr18	21453249	21453428	LAMA3	blue	1.9935
chr3	195542062	195542854	MUC4	red	1.9444
chr15	29269492	29270164	RP13-126C7.1	red	1.4564
chr8	143026250	143026924	AC104417.1	red	1.4356
chr2	233755631	233756268	NGEF	red	1.9974
chrX	130712602	130713291	OR13K1P	red	0.3718
chr2	242838585	242839046	AC131097.3	red
chr19	38943593	38944148	RYR1	red
chr19	50215579	50216042	CPT1C	red	1.4551
chr10	132897016	132897650	TCERG1L	red	0.5932
chr18	3117490	3118235	MYOM1	blue	1.4074
chr16	10394727	10395216	ATF7IP2	red	0.3527
chr19	34112310	34112461	CHST8	red	1.5891
chr11	45149239	45150097	PRDM11	red
chr2	60524652	60525178	AC007381.3	red	2.0101
chr18	19770500	19771301	GATA6	blue	2.3576
chr2	3497474	3498028	RP11-1293J14.1	red	0.8464
chr20	55201436	55201906	TFAP2C	red	2.3833
chr19	39569172	39569875	PAPL	red	2.7259
chr19	51893704	51894598	C19orf84	red	-0.1402
chr10	133908226	133908803	JAKMIP3	red
chr17	44656868	44657529	ARL17A	blue
chr7	101321102	101321282	MYL10	red
chr3	139289513	139290376	RP11-319G6.1	red	0.98
chr7	6116687	6117343	AC004895.4	red	0.6795
chr1	117635514	117636236	TTF2	red	0.6031
chr12	132816724	132819336	GALNT9	red
chr1	16005038	16005519	RP4-680D5.9	red
chr18	29522315	29523852	RP11-326K13.4	blue	3.7754
chr1	17574935	17575827	PADI3	red	1.8929
chr9	104053040	104053880	LPPR1	red	-0.3735
chr15	80164774	80165510	ST20-MTHFS	red	1.0144
chr20	44978838	44979690	852	red	1.2872
chr16	56641008	56641623	MT2A	red	3.2184
chr1	61105637	61106487	RP11-776H12.1	red
chr9	139240060	139240754	GPSM1	red
chr16	53453058	53453761	RBL2	red
chr1	19724621	19725289	CAPZB	red	1.3057
chr17	60266034	60266758	RP11-51L5.3	blue	2.4518
chr19	52645300	52645902	CTC-471J1.9	red
chr11	33202571	33203188	CSTF3-AS1	red	1.1139
chr14	81769514	81770277	STON2	blue	3.3791
chr11	9567258	9568184	ZNF143	red
chr5	34466571	34467442	RP11-1325J9.1	blue	2.9319
chr2	237573927	237574674	AC011286.1	red	0.9485
chr7	114670431	114671261	MDFIC	red
chr4	2420021	2420910	RP11-503N18.1	blue	4.8449
chr3	80745459	80745848	RP11-47P18.1	blue	1.8366
chr4	125353676	125354469	RP11-93I21.2	blue	2.154
chr2	165477406	165478493	GRB14	blue	2.4967
chr19	31899364	31900164	AC007796.1	red	0.388
chr20	45887465	45888265	ZMYND8	red	1.2644
chr4	54342467	54343100	FIP1L1	red	0.4782
chr1	25296870	25297681	RP11-84D1.2	red	1.0805
chrX	2815696	2816658	ARSD	blue	3.3632
chr12	7950400	7950813	NANOG	blue	0.9836
chr1	92791916	92792644	RPAP2	red	0.6492
chr5	92414000	92415132	CTD-2091N23.1	blue	2.5597
chr11	70270264	70270605	CTTN	red	2.7603
chr18	24067372	24067793	KCTD1	blue	1.3603
chrX	15692727	15694099	CA5BP1	blue	3.7576
chr3	195890536	195890927	LINC00885	red	0.6398
chr10	133849722	133850635	BNIP3	red	1.1728
chr1	29839867	29840197	RP11-810H18.1	red	0.9577
chr12	132280700	132281100	SFSWAP	red	1.2348
chr4	120549649	120550511	PDE5A	blue	4.7317
chr5	60954962	60955315		blue	3.1304
chr8	107630045	107630587	OXR1	blue	2.1904
chr10	132892787	132893492	TCERG1L-AS1	red	1.5055
chr7	16961496	16961960	AC098592.7	blue	1.9034
chr8	142597388	142597870	AC138647.1	red	0.7181
chr4	125127833	125128704	CTD-2325B11.1	blue	2.5074
chr2	233124653	233125150		red	0.6255
chr1	6305892	6306263	HES3	red	3.5501
chrX	47052740	47053352	UBA1	blue	4.0555
chr20	59832756	59833009	CDH4	red	1.7863
chr5	87564239	87565285	TMEM161BAS1	blue	4.0748
chr4	124467237	124467606	RP11-381N20.1	blue	2.327
chr2	241811517	241811995	AGXT	red	1.6064
chr16	73116469	73116806	HCCAT5	red	0.284
chr16	32639949	32640460	RP11-96K14.1	red	-0.1598
chr7	151169967	151170459	RHEB	red	0.939
chr15	59548285	59548587	MYO1E	blue	2.1751
chr16	63651192	63652144	RP11-368L12.1	blue	2.8098
chr19	30154965	30155734	PLEKHF1	red	2.9732
chr7	5635384	5635656	FSCN1	red
chr11	2008321	2008791	MRPL23-AS1	red
chr4	142271254	142271697	RP11-362F19.1	blue	1.9403
chrX	7050318	7051134	HDHD1	blue	2.8783
chr4	176986570	176987383	WDR17	blue	2.0021
chr3	15900398	15901920	ANKRD28	blue	2.8567
chr18	21408398	21408763	LAMA3	blue	0.9527
chr4	36352766	36353045	RP11-431M7.2	blue	1.2105
chr4	26828299	26828789	STIM2	blue	2.1679
chr19	34760796	34761482	KIAA0355	red	1.1169
chr3	188506277	188507139	LPP	red	0.978
chr17	36507408	36508157	SOCS7	blue	3.4194
chr4	149297345	149297623	NR3C2	blue	1.2361
chr19	38538873	38540260	SIPA1L3	red	2.6743
chr12	17795043	17795272	RP11-606D9.1	blue	0.7104
chr11	64512396	64512888	RASGRP2	red
chr18	77679919	77680340	PQLC1	red
chr5	156692779	156693779	CTC-248O19.1	blue	3.5397
chr19	38524195	38525390	SIPA1L3	red	2.3337
chr18	21452574	21453145	LAMA3	blue	2.5918
chr19	36760064	36760513	ZNF565	red
chr4	90226929	90227192	GPRIN3	blue	2.7692
chr16	4464103	4464762	CORO7	blue	2.4671
chrX	24482963	24483767	PDK3	blue	3.5514
chr18	12657581	12658532	AP005482.1	blue	3.5487
chr7	534134	534368	AC147651.1	red	1.8204
chr7	30829073	30829346	INMT-FAM188B	red	0.242
chr5	70743142	70743357	RP11-136K7.2	blue
chr3	195510841	195511431		red
chr4	54457506	54458027	LNX1	blue	3.36
chr16	4394345	4394677	PAM16	red
chr10	11927228	11927674	PROSER2-AS1	red
chr22	43892550	43892910	MPPED1	red
chr9	114827947	114828604	SUSD1	blue	2.527
chr20	59950361	59951203	CDH4	red
chr17	72987700	72988299	CDR2L	blue	2.2372
chr17	62161429	62162290	ERN1	blue	2.6557
chr18	20263110	20263735	RP11-739L10.1	blue	2.7066
chr20	31208975	31209164	C20orf203	red
chr7	158995289	158995591	PIP5K1P2	red	1.4205
chr8	17658296	17659254	RP11-156K13.1	blue	4.1715
chr19	1144620	1144966	SBNO2	red
chr2	97117403	97117850	NEURL3	red	0.3714
chr1	245100328	245100603	RN7SKP55	red
chr19	38735536	38736387	SPINT2	red	2.659
chr19	34809126	34810741	KIAA0355	red	0.0191
chr17	854896	856177	NXN	red	0.7722
chr19	31830912	31831630	TSHZ3	red	1.1673
chr19	38905395	38905919	RASGRP4	red	2.4859
chr13	30122775	30123280	SLC7A1	blue	2.7688
chr3	152974102	152975125	RN7SL300P	red	-0.1485
chr17	56494818	56495318	RNF43	blue	3.0176
chr12	15427333	15427966	RERG	blue	1.6732
chr18	19862218	19863030	snoU13	blue	3.3168
chr14	31697679	31698056	Y_RNA	blue	2.1722
chr20	55363228	55363724	RNU6-929P	red	1.0799
chr19	36799597	36800084	CTD-3162L10.1	red
chr19	31828906	31829306	TSHZ3	red	1.1341
chr4	79548832	79549112	Y_RNA	blue	1.7768
chr1	148929648	148931757	RP11-14N7.2	red	2.1644
chr16	57298954	57299312	PLLP	blue	2.084
chr18	20679542	20679947	CABLES1	blue	1.5776
chr12	12223581	12224233	BCL2L14	blue	1.6657
chr5	170224689	170225199	GABRP	red	0.2586
chr8	118958604	118959299	EXT1	blue	2.7658
chr5	170184196	170184589	MIR4454	blue	2.8317
chr15	39565852	39566905	RP11-624L4.1	blue	2.2367
chr5	81931049	81932003	CTD-2015A6.2	blue	2.2093
chr1	8800026	8800575	RERE	red
chr14	87265459	87266198	RP11-322L20.1	blue	1.7087
chr4	169019178	169019931	RP11-310I9.1	blue	2.2334
chr1	165742556	165743015		red	1.0792
chr1	180126329	180127241	QSOX1	blue	3.3798
chr3	195627548	195627967	TNK2	red	1.9897
chr1	68345690	68346295	GNG12-AS1	blue	1.6778
chr5	95429064	95430289	CTD-2337A12.1	blue	2.0766
chr12	113342092	113342931	OAS1	red	0.7798
chr14	50908246	50909117	MAP4K5	blue	1.2994
chr16	56687942	56688603	MT1B	red	0.644
chr4	98353586	98354125	RP11-681L8.1	blue	1.5808
chrX	17613238	17614124	NHS	blue	2.4262
chr7	86475603	86476697	GRM3	blue	1.7599
chr13	73745224	73745935	RNU4-10P	blue	2.2929
chr13	39260761	39261550	FREM2	blue	2.8168
chr1	11999122	11999719	PLOD1	red	1.7045
chr18	14178703	14179225	ANKRD20A5P	blue
chr6	15949256	15950233	ARPC3P5	blue	2.372
chr5	73704005	73704568	CTC-419K13.1	blue	1.1007
chr4	184276391	184276972	RP11-451F20.1	blue	1.3076
chr18	29952163	29952949	GAREM	blue	2.8544
chr4	120651110	120651691	RP11-236P13.1	blue	1.867
chr4	147866860	147867427	TTC29	blue	2.5057
chr13	24606606	24607289	RP11-307N16.6	blue	1.6615
chr9	116333099	116333705	RP11-168K11.2	blue	2.5562
chr16	52288281	52288983	AC007333.1	blue	1.4566
chr4	168139291	168139787	SPOCK3	blue	1.2414
chr2	237791572	237792049	AC011286.1	red
chr1	4016604	4017089	RP13-614K11.1	red	0.1186
chr5	50728721	50729673	CTD-2335O3.2	blue	1.5087
chr10	14862005	14862511	CDNF	red	-0.3708
chr4	111751532	111751971	AC024198.1	blue	1.4381
chrX	64416588	64417229	RP11-231N9.1	blue	2.0728
chr1	227947119	227947769	SNAP47	red	1.6351
chr13	76583584	76584230	LINC01034	blue	0.8427
chr18	21207297	21207674	ANKRD29	blue	1.329
chr22	32475114	32475693	SLC5A1	blue	2.17
chr3	126678871	126679767	CHCHD6	red	1.9487
chr4	106830892	106831539	NPNT	blue	1.8665
chr15	63343399	63343882	RP11-244F12.3	blue	2.5087
chr3	141133388	141134001	ZBTB38	red	2.176
chr21	36391861	36392371	RUNX1	blue	1.9076
chr13	103782751	103783563	SLC10A2	blue	2.0355
chr5	110072468	110072845	TMEM232	blue	1.3353
chr9	89951812	89952262	SNORA26	blue	1.3189
chr18	8794410	8794963	SOGA2	blue	2.3072
chr10	79115617	79115970	RP11-619F23.2	red	-0.347
chr17	48770069	48771000	RP11-294J22.6	blue	2.4604
chr5	14581642	14582228	FAM105A	blue
chr18	71007537	71008213	CTD-2354A18.1	blue	1.8235
chr22	34142384	34142996	LARGE-AS1	blue	1.7287
chr19	51596977	51597664	CTU1	red	1.0829
chr18	7878650	7879298	PTPRM	blue	1.4192
chr4	67440362	67441524	RPS23P3	blue	2.3464
chr11	68847695	68848373	TPCN2	red	3.471
chr15	86106408	86107073	AKAP13	blue	1.385
chr14	38063747	38065628	TTC6	blue	4.3396
chr13	74864507	74864895	RNY1P5	blue	2.6716
chr22	40783623	40784186	RP5-1042K10.10	blue	1.8584
chr18	23669906	23671402	SS18	blue	3.9634
chr2	228626684	228627219	RNA5SP121	blue	2.6269
chr14	75749392	75750562	FOS	blue	3.4195
chr5	34717596	34718270	RAI14	red	0.942
chr1	204616727	204616979	LRRN2	red	1.1462
chr9	132105932	132106561	RP11-65J3.1	red	1.504
chr19	7489776	7490370	CTD-2207O23.3	blue	1.2442
chrX	21816665	21817660	MBTPS2	blue	2.7931
chr9	131821742	131822331	FAM73B	red	0.9989
chr18	60087362	60088390	RP11-640A1.4	blue	2.8487
chr2	187426114	187426881	ITGAV	red	0.3609
chr18	21269015	21270342	LAMA3	blue	1.0098
chr8	26165314	26165833	PPP2R2A	blue	-0.3116
chr6	43663358	43663937	MRPS18A	blue	1.6655
chr10	8610021	8610921	CHCHD3P1	blue	1.6473
chr10	52753171	52754401	PRKG1	blue	2.8577
chr17	69325178	69326441	RNU6-305P	blue	1.6891
chr12	22741552	22742171	RP11-268P4.2	blue	0.6293
chr4	77613059	77614188	SHROOM3	blue	2.4363
chr22	42579385	42580044	TCF20	blue
chr11	102800546	102801385	MMP13	blue	2.1176
chr1	168769107	168770153	LINC00626	blue	1.8084
chr17	48968048	48968736	TOB1-AS1	blue	2.2139
chr6	131579205	131579893	AKAP7	blue	2.2048
chr5	111869063	111869538	RP11-159K7.1	blue	2.4098
chr10	9866325	9867152	RP5-1051H14.2	blue	0.7745
chr21	40174479	40175013	ETS2	blue	2.5066
chr3	169022989	169023782	MECOM	blue	1.3892
chr10	74209572	74210383	MICU1	blue	1.5958
chr2	101441977	101442437	AC092168.2	blue	1.7335
chr15	71438884	71439471	THSD4	blue	1.9957
chr18	52434366	52434770	RAB27B	blue	1.8963
chrX	17027964	17029048	REPS2	blue	1.8716
chr4	74889262	74890088	RN7SL218P	blue	1.5731
chr8	127836689	127837275	PCAT1	blue	1.8472
chr5	60757258	60757764	ZSWIM6	blue	0.8811
chr3	151576923	151578197	RP11-454C18.2	blue	1.593
chrX	17050088	17050991	REPS2	blue	1.5617
chr15	54081718	54082628	RNU6-449P	blue	1.6076
chr4	115433283	115434630	UGT8	blue	1.6062
chr6	131579943	131580553	AKAP7	blue	2.2088
chr7	65226259	65226827	SNORA15	blue
chr12	22715040	22716069	RP11-359J14.3	blue	1.5563
chr8	8543551	8544101	CLDN23	blue	1.1767
chr17	56477290	56477780	BZRAP1-AS1	blue	0.7583
chr4	30903182	30904207	PCDH7	blue	1.8099
chr12	13539722	13539939	C12orf36	blue	0.9023
chr12	13539993	13540519	C12orf36	blue	0.9259
chr4	109875916	109876470	COL25A1	blue	-0.2626
chr15	97862475	97863361	RP11-315L6.1	blue	1.434
chr5	32302570	32303291	MTMR12	blue	1.8202
chr15	30110396	30110856	TJP1	blue	1.4384
chr4	175181121	175181620	FBXO8	blue	1.685
chr21	16513635	16514425	AF127577.12	blue	3.0291
chr2	66800612	66801208	AC007392.3	blue	1.8192
chr3	169097224	169097849	MECOM	blue	0.5279
chr4	149352458	149353065	NR3C2	blue	1.3445
chr7	116452899	116453499	CAPZA2	blue	1.6371
chr12	122595449	122596247	MLXIP	blue	2.066
chrX	110580244	110580776	DCX	blue	1.7369
chr6	56558773	56559190	DST	blue	0.5911
chr8	71578881	71579614	LACTB2	blue	2.7659
chr14	31503002	31503435	AP4S1	blue	2.3419
chr5	55053665	55054839	SLC38A9	blue	0.7549
chr14	68631120	68631904	RAD51B	blue	1.1554
chr4	53728083	53728700	RASL11B	blue
chrX	17878644	17879810	RAI2	blue	2.8854
chr17	31121546	31122070	MYO1D	blue	2.0002
chr13	73899238	73900358	MARK2P12	blue	1.8588
chr7	117356474	117357412	CTTNBP2	blue	1.6957
chr17	71856589	71857110	CTD-2532D12.5	blue	1.2591
chr4	87863404	87863696	AFF1	blue	1.8486
chr14	90114844	90115344	Y_RNA	blue	1.3146
chr13	113339543	113340006	C13orf35	blue	2.0864
chr18	20714210	20714563	CABLES1	blue	2.6113
chr13	106458613	106459355	LINC00343	blue	1.608
chr18	10798713	10799240	PIEZO2	blue	2.4344
chr4	154110178	154111052	TRIM2	blue	2.4264
chr15	74305515	74306058	PML	blue	0.1454
chr5	60550923	60551655	CTC-436P18.3	blue	1.6167
chr10	60228227	60229121	BICC1	blue	1.6394
chr2	151828282	151829233	AC023469.2	blue	1.6219
chr4	156625042	156625531	GUCY1A3	blue	1.6389
chr16	82061215	82061820	HSD17B2	blue	2.3161
chr3	27683392	27684170	RP11-222K16.1	blue	2.1844
chr8	38624299	38625022	TACC1	blue	2.0408
chr17	46018633	46019210	AC003665.1	blue	4.3327
chr5	139544548	139545540	992	blue	2.723
chr4	30954382	30954826	PCDH7	blue	0.9252
chrX	35457520	35458562	RNU6-1087P	blue	0.3946
chr8	17652219	17652783	MTUS1	blue	2.1152
chr1	172137033	172137953	DNM3	blue	1.5163
chr4	155664739	155665500	LRAT	blue	2.954
chr22	39317071	39317566	CTA-150C2.13	blue	2.2382
chr11	22696063	22696714	GAS2	blue	1.6867
chr5	66381100	66381787	MAST4	blue	1.8672
chr4	45648854	45650096	RNU6-931P	blue	1.6461
chr4	187564825	187565498	FAT1	blue	1.0978
chr15	53746791	53747925	WDR72	blue	1.8553
chr4	105862880	105863326	RP11-556I14.1	blue	1.2951
chr4	77521435	77522140	SHROOM3	blue	1.9955
chr1	160512233	160512642	409	blue	1.6295
chr4	25789258	25790342	SEL1L3	blue	2.4033
chr21	15588231	15588966	RBM11	blue	1.9064
chr15	23095116	23095978	RP11-566K19.5	blue
chr10	3598428	3598998	RP11-482E14.2	red	1.0066
chr12	43309649	43310455	RP11-510P12.1	blue	1.8989
chr2	36008748	36009185	MRPL50P1	blue	-0.2517
chr4	175547466	175548242	GLRA3	blue	1.943
chr12	123129219	123129801	HCAR1	red
chr8	42082268	42083254	snoU13	blue	1.1343
chr5	139598938	139599611	CYSTM1	blue	2.4666
chr7	121037949	121038214	CYCSP19	blue	2.8253
chr4	94763615	94764289	ATOH1	blue	1.6764
chr12	12603953	12604650	RP11-253I19.4	blue	-0.4998
chr18	21075012	21075330	C18orf8	blue
chrX	23925684	23926349	APOO	blue	2.7799
chr21	36250878	36251125	RUNX1	blue	1.5257
chr18	8329209	8329564	PTPRM	blue	1.3064
chr2	73944031	73944360	TPRKB	blue	1.494
chr4	37491862	37492339	C4orf19	blue	1.2867
chrY	2558421	2558773	RNU6-1334P	blue
chr15	63969949	63970349	HERC1	blue	1.0614
chr18	19664513	19664896	RP11-595B24.2	blue	1.9088
chr4	74548559	74549428	AC112518.3	blue	0.7078
chr18	9422752	9423417	TWSG1	blue
chr18	21464667	21465113	LAMA3	blue	1.5305
chr4	48261077	48261668	TEC	blue	1.0603
chr12	15305835	15306272	RERG-AS1	blue	1.2522
chr4	105979088	105979826	RP11-556I14.1	blue	1.2938
chrX	2608934	2609490	CD99	blue	4.1576
chr13	73544410	73545113	PIBF1	blue	1.4624
chr4	55896756	55897737	RNU6-410P	blue	1.3911
chr4	13703459	13704075	RP11-341G5.1	blue	1.6028
chr14	64137369	64137812	SGPP1	blue	1.31
chr12	26421726	26422408	RP11-283G6.4	blue	0.5859
chr18	4004111	4004976	DLGAP1	blue	1.3775
chrX	16328282	16328968	AC078993.1	blue	1.1715
chrX	13012317	13012875	TMSB4X	blue	1.9273
chr5	50521576	50522552	CTD-2312P21.1	blue	1.8752
chr4	87933836	87934323	AFF1	blue	2.4074
chr15	57619201	57619605	RP11-358M11.4	blue	1.1499
chr8	118959719	118960347	EXT1	blue	2.329
chr4	170106361	170107215	SH3RF1	blue	2.2759
chr14	23029755	23030313	AE000662.92	blue	3.0335
chr13	102392011	102392599	FGF14	blue	1.0231
chr4	186639663	186640609	SORBS2	blue	1.4501
chr17	35281035	35281678	RP11-445F12.1	blue	2.3178
chr18	19790101	19790813	RP11-627G18.4	blue	1.7901
chr4	85432843	85433341	NKX6-1	blue	1.2808
chr1	40357889	40358640	MYCL	blue	1.6037
chr13	52532098	52532856	ATP7B	blue	1.7328
chr12	92940036	92940836	snoU13	blue	1.8087
chr4	158954507	158955331	RP11-312A15.3	blue	2.2803
chrX	132843583	132844339	GPC3	blue	1.0877
chr5	31048491	31049119	RPL19P11	blue	1.7649
chr18	24337137	24337871	AQP4-AS1	blue	1.6372
chr4	151435655	151436697	LRBA	blue	1.3304
chr4	72003550	72004695	SLC4A4	blue	2.069
chr16	52290147	52290849	AC007333.1	blue	2.0547
chr18	19624260	19625733	RP11-595B24.1	blue	2.2946
chr18	21209345	21209877	ANKRD29	blue	0.9034
chr13	102399458	102399928	FGF14	blue	0.8698
chr4	106772105	106772882	INTS12	blue	0.9532
chr18	21290854	21291433	RPL23AP77	blue	-0.6002
chr13	108486621	108487030	FAM155A-IT1	blue	0.704
chr8	135029476	135029978	RP11-157E21.2	blue	1.7328
chr13	73614637	73615691	PSMD10P3	blue	2.2321
chr18	60766821	60767604	BCL2	blue	2.2774
chr9	27385265	27386040	MOB3B	blue	2.2484
chr17	72970801	72971274	HID1	blue	1.9789
chrX	24163828	24164250	ZFX-AS1	blue	2.2442
chr18	70985941	70986635	CTD-2354A18.1	blue	1.2088
chr12	9880385	9880890	CLECL1	blue	-0.5178
chr13	60181712	60182550	DIAPH3	blue	1.3786
chr15	90877324	90877942	GABARAPL3	blue	1.5782
chr18	59402679	59403762	RP11-879F14.1	blue	1.3412
chr14	39308853	39309445	LINC00639	blue	0.6377
chr4	22943322	22944138	RP11-412P11.1	blue	1.667
chr4	139833077	139833445	RP11-371F15.3	blue	2.2431
chr18	19686422	19686904	RP11-595B24.2	blue	1.976
chr10	43137085	43137382	ZNF33B	blue	2.2842
chr20	15119226	15119713	MACROD2	blue	1.533
chr21	36168889	36169428	RUNX1	blue	1.6041
chr18	4017582	4018096	DLGAP1	blue	1.2958
chr5	132208952	132209463	LEAP2	blue	2.2318
chr7	115979679	115980039	AC002066.1	blue	0.4719
chr18	55102256	55103165	AC090340.1	blue	3.9584
chr4	170035695	170036113	SH3RF1	blue	1.2467
chrX	15872339	15873736	AP1S2	blue	3.5045
chr4	177114274	177114599	SPATA4	blue	1.1069
chr18	40105871	40106286	LINC00907	blue	1.714
chr13	99300363	99300982	CALM2P4	blue	1.9532
chr7	12969053	12969525	RBMX2P4	blue	0.9103
chrX	117907769	117908146	IL13RA1	blue	0.5715
chr1	12050437	12051116	MFN2	red	0.6477
chr4	171147427	171147816	RP11-789C1.1	blue	0.3654
chr12	13158692	13159059	RP11-377D9.3	blue	1.6792
chr8	29595979	29596739	LINC00589	blue	2.3663
chr8	22312699	22313062	PPP3CC	blue	1.3921
chr4	103811017	103811934	SLC9B1	blue	1.1514
chr8	8549498	8549897	CLDN23	blue	2.2592
chr4	106818891	106819676	NPNT	blue	1.8359
chr10	6343519	6344014	RP11-563J2.2	blue	2.696
chr9	78528856	78529314	AL359253.1	blue	1.267
chr5	17114415	17114792	BASP1	blue	1.5041
chrX	15624226	15624853	GS1-594A7.3	blue	1.3857
chr18	21189439	21189988	ANKRD29	blue	0.7618
chr10	115312349	115312929	HABP2	blue	1.6469
chr6	119915982	119916519	MAN1A1	blue	1.3786
chr19	39646961	39647663	PAK4	red	3.223
chr4	157873335	157873855	PDGFC	blue	1.8771
chr4	77510524	77510923	SHROOM3	blue	2.5026
chr3	7246159	7246840	GRM7	blue	1.3354
chr18	9673064	9673873	KRT18P8	blue	3.2114
chr18	71068317	71068856	CTD-2354A18.1	blue	0.3371
chr4	18814749	18815500	RP11-608B3.1	blue	0.8783
chr18	9736984	9737287	RP11-692N5.2	blue	1.4079
chr12	21597079	21597766	PYROXD1	blue	0.4971
chr18	28981489	28981834	RP11-534N16.1	blue	1.0703
chr5	37165920	37166523	C5orf42	blue	0.9368
chr12	60566172	60566790	RP11-335M9.1	blue	1.6838
chr18	26372413	26372889	RP11-510D21.1	blue	0.9007
chrX	3631095	3632157	PRKX	blue
chr18	3250757	3251051	MYL12A	blue	2.2365
chr18	65288323	65288979	RP11-638L3.1	blue	1.498
chr5	144843814	144844163	PRELID2	blue	1.2486
chr18	21544367	21545241	RP11-403A21.1	blue	1.0349
chr12	71557965	71558303	TSPAN8	blue	2.5574
chr12	13025022	13026103	RPL13AP20	blue	2.5821
chr12	71555389	71555659	TSPAN8	blue	2.5604
chr5	54660393	54660916	SKIV2L2	blue	1.2469
chr6	106894847	106895225	RNA5SP211	blue	1.2329
chrX	77192772	77193146	RP5-1000K24.2	blue
chr18	12000289	12000722	IMPA2	blue	1.8192
chr18	3456781	3457062	TGIF1	blue	2.9866
chr5	43893907	43894383	RP11-8L21.1	blue	0.5992
chr13	35515748	35516975	NBEA	blue	3.3271
chr18	26374435	26374857	RP11-510D21.1	blue	1.318
chr15	89668375	89668644	ABHD2	blue	1.4362
chr4	37978642	37979668	TBC1D1	blue	3.5262
chr13	77498752	77499091	BTF3P11	blue	1.0171
chrX	105961933	105962318	RNF128	blue	2.1802
chr14	56355837	56356276	RP11-1012E15.1	blue	1.6012
chr3	66543117	66543471	LRIG1	blue	1.8636
chr4	4501198	4501552	STX18	blue	0.8232
chr15	90401815	90402255	C15orf38-AP3S2	blue	1.8168
chr7	13005419	13005842	RBMX2P4	blue	0.9957
chr14	37798337	37798669	MIPOL1	blue	0.6056
chr17	48774453	48774711	Y_RNA	blue	2.0373
chr13	32519681	32520190	EEF1DP3	blue	2.1435
chr17	10640501	10640980	CTC-297N7.5	blue	1.8951
chr8	142140988	142141629	RP11-809O17.1	red	2.4164
chr9	45008582	45009082	RP11-374M1.4	blue
chr18	19748853	19749787	GATA6-AS1	blue	3.6663
chr8	17646298	17647375	MTUS1	blue	2.1646
chr17	618801	619322	VPS53	blue	1.5756
chr13	93125967	93126657	GPC5	blue	0.0195
chr10	65479061	65479739	RP11-170M17.1	blue	1.61
chr3	19189370	19190217	KCNH8	blue	2.8543
chr1	59245356	59246066	JUN	blue	3.054
chr9	105629671	105630230	RP11-338N12.1	blue	1.1784
chr2	134946547	134947309	MGAT5	blue	2.5782
chr12	113905094	113906232	LHX5	red	2.1572
chr13	78271260	78272125	SLAIN1	blue	3.127
chr14	68658282	68659082	RAD51B	blue	2.1616
chrX	22003441	22003730	SMS	blue	1.3095
chr7	38903200	38903772	VPS41	blue	2.2705
chr17	53510366	53511001	MMD	blue	2.9307
chr3	194353440	194353664	AC046143.3	red	2.7622
chr12	15373831	15374573	RERG	blue	2.3843
chr15	52199610	52200183	U6	blue	2.42
chrY	2476943	2477666	RNU6-1334P	blue
chr17	46024345	46024764	RP11-6N17.6	blue	2.9497
chrX	1710260	1710695	AKAP17A	blue
chrY	2558832	2559585	RNU6-1334P	blue
chr18	23806089	23807166	TAF4B	blue	2.5771
chr4	69598563	69599228	RP11-1267H10.4	blue	2.2159
chr12	6419391	6420221	PLEKHG6	blue	2.0986
chr18	2984812	2985290	LPIN2	blue	2.3195
chrX	20392961	20393546	RN7SKP183	blue	1.1249
chr15	66124847	66125582	RAB11A	blue	2.713
chr4	119273882	119274465	PRSS12	blue	2.2749
chr3	19188141	19189179	KCNH8	blue	3.3973
chr11	94335540	94336653	RP11-867G2.8	blue	3.3811
chr18	29665492	29665879	RP11-53I6.2	blue
chr5	176513355	176514471	FGFR4	blue	2.7555
chr18	12376764	12377928	AFG3L2	blue	3.4388
chrX	33780627	33780788	RP11-305F18.1	blue	0.9374
chrX	83441953	83443818	RPS6KA6	blue	2.0713
chr4	15679072	15679693	FBXL5	blue	1.4944
chr3	194432537	194433012	AC090505.6	red	0.6018
chr17	36070163	36070788	HNF1B	blue	3.2683
chr18	28551397	28551656	RP11-25I11.1	blue	-0.0093
chr18	21795580	21796435	RNU6-435P	blue	0.8346
chr4	89897580	89898181	FAM13A	blue	0.1752
chr8	40013191	40014286	C8orf4	blue	0.8946
chr4	52883991	52884363	LRRC66	blue	1.562
chr3	66692481	66692862	RPL21P41	blue	0.7118
chr18	19748357	19748632	GATA6-AS1	blue	3.7625
chr5	58145773	58146112	CTD-2176I21.2	blue	1.5613
chr5	40485204	40485821	AC108105.1	blue	2.2831
chr7	64532350	64532740	SNORA15	blue
chr18	21450963	21451245	LAMA3	blue	1.4217
chr15	57899754	57900281	MYZAP	blue	2.8328
chr12	27425172	27426386	STK38L	blue	0.8024
chr2	306486	306655	AC079779.5	red
chr16	83983871	83984533	OSGIN1	red
chr7	591580	592225	AC147651.2	red	1.6233
chr2	26467036	26468254		ctrl	3.3301
chr2	44001058	44001697		ctrl	1.8933
chr6	111279570	111280284		ctrl	2.577
chr9	42250887	42252034		ctrl
chr11	60897060	60897993		ctrl	2.5368
chr2	85554867	85555576		ctrl	2.3846
chr2	29092879	29093752		ctrl	3.3587
chr3	10362545	10363005		ctrl	2.188
chr3	149469875	149470621		ctrl	3.0927
chr7	76178349	76179154		ctrl	3.3951
chr1	184019937	184021338		ctrl	1.9457
chr2	74374533	74375411		ctrl	3.3786
chr1	41981725	41982384		ctrl	3.0331
chr1	111682280	111683442		ctrl	3.6276
chr6	116989385	116990252		ctrl	3.4619
chr16	30886131	30887025		ctrl	2.9618
chr2	62115380	62116137		ctrl	3.0001
chr16	57519943	57520563		ctrl	3.6966
chrX	118602929	118603489		ctrl	3.9302
chr11	118938134	118938641		ctrl	3.5405
chr2	46163054	46163827		ctrl	2.46
chr9	139333354	139334510		ctrl	3.2254
chr11	57102601	57103549		ctrl	2.7477
chr16	48656963	48657905		ctrl	2.5055
chr3	197807490	197808110		ctrl
chr6	7261039	7262034		ctrl	2.5315
chr16	57662008	57662665		ctrl	2.3314
chr20	25841949	25842630		ctrl	2.285
chr1	246670065	246670923		ctrl	3.1809
chr17	7790641	7791477		ctrl	2.6673
chr11	126152782	126153661		ctrl	3.594
chr16	57843852	57844515		ctrl	3.7759
chr1	246887302	246888179		ctrl	0.6928
chr7	56131647	56132506		ctrl	2.6824
chr5	134181390	134182085		ctrl	2.8204
chr5	131723336	131723946		ctrl	3.2934
chr1	55181317	55181967		ctrl	3.286
chr2	64994670	64995574		ctrl	3.1768
chr20	34679967	34682038		ctrl	2.9603
chr12	95466712	95467632		ctrl	2.0405
chr2	58468013	58468778		ctrl	1.7537
chr1	32039438	32040302		ctrl	2.5815
chr1	36616361	36616832		ctrl	3.1343
chr2	24163119	24163899		ctrl	2.9579
chr1	201083168	201084068		ctrl	2.8464
chr20	43588769	43589257		ctrl
chr7	75114638	75115751		ctrl
chr2	46726902	46727649		ctrl	3.4757
chr1	223307010	223307647		ctrl	3.3736
chr9	132648026	132648443		ctrl	2.885
chr20	62886618	62887473		ctrl	2.698
chr2	218766904	218768003		ctrl	3.3157
chr11	67373922	67374535		ctrl	4.7012
chr15	85113574	85114670		ctrl
chr1	151913603	151914281		ctrl	1.3997
chr11	34126937	34127469		ctrl	4.0194
chr18	48494158	48495085		ctrl	2.2827
chr15	41952265	41953179		ctrl	2.7133
chr2	62080871	62081462		ctrl	2.9313
chr22	47150036	47150699		ctrl	3.1592
chr19	17622038	17623231		ctrl	1.5483
chr2	9282818	9283235		ctrl	2.3928
chr5	1799623	1800188		ctrl	3.5481
chr1	21650883	21651587		ctrl	2.5792
chr11	72433160	72433792		ctrl	3.5563
chr7	26437761	26439091		ctrl	3.3487
chr2	134877140	134877910		ctrl	3.4836
chr1	59280748	59281659		ctrl	4.0379
chr10	51488718	51489783		ctrl	1.5254
chr1	148531969	148532906		ctrl	1.9383
chr14	24701285	24702232		ctrl	4.1181
chr7	50517591	50518629		ctrl	3.1401
chr1	226270679	226271550		ctrl	4.4434
chr2	170590037	170591009		ctrl	3.3392
chr14	24779865	24780660		ctrl	3.7433
chr7	151451230	151451731		ctrl	2.1681
chr2	172750293	172751197		ctrl	2.1653
chr16	28985799	28986671		ctrl	2.8637
chr7	30517812	30518589		ctrl	3.116
chr1	3712698	3713304		ctrl	2.5325
chr9	91794633	91795618		ctrl	2.7511
chr7	43768716	43769500		ctrl	3.1537
chr2	113450016	113450596		ctrl	2.843
chr6	13328370	13328983		ctrl	3.7042
chr12	112279595	112280443		ctrl	3.1212
chr9	139795833	139796645		ctrl	2.6401
chr11	64102554	64103149		ctrl	2.6158
chr16	66906947	66907644		ctrl	3.2024
chr11	69064598	69065375		ctrl	4.681
chr9	138818552	138819366		ctrl	2.1147
chr3	183415441	183416159		ctrl	3.068
chr2	73461089	73461808		ctrl	4.7196
chr9	136009086	136009644		ctrl	2.8714
chr15	39871774	39872756		ctrl	2.8908
chr3	183024611	183025371		ctrl	2.8429
chr7	96338728	96339306		ctrl	3.4635
chr1	231376653	231377603		ctrl	3.6325
chr10	104952249	104953247		ctrl	3.4031
chr20	36661721	36662380		ctrl	2.8853
chr9	131084628	131085422		ctrl	3.3523
chr17	8125259	8126575		ctrl	3.7119
chr14	92506092	92506815		ctrl	3.5753
chr11	45792845	45793768		ctrl	2.6598
chr7	98923320	98923832		ctrl	3.7724
chr7	1576641	1577182		ctrl	3.4394
chr11	65239394	65239971		ctrl	2.8442
chr10	90639698	90640861		ctrl	2.4813
chr3	123751587	123752498		ctrl	2.6321
chr6	30749296	30750209		ctrl	2.5344
chr6	89855524	89856485		ctrl	3.3357
chr2	69968768	69969562		ctrl	2.6955
chr2	74347178	74347794		ctrl	1.7642
chr1	146373423	146374115		ctrl
chr17	16118289	16119271		ctrl	2.7045
chr7	2598462	2599305		ctrl
chr1	226373822	226374850		ctrl	2.6162
chr7	42927524	42928691		ctrl	2.4285
chr11	111741605	111742446		ctrl	2.5722
chr15	85176691	85177566		ctrl
chr1	205180386	205181146		ctrl	2.8505
chr10	12761931	12763050		ctrl	2.401
chr10	51622974	51624045		ctrl
chr5	131746128	131747035		ctrl	4.6045
chr6	86114285	86115853		ctrl	2.8013
chr20	3026142	3027227		ctrl	3.6934
chr1	43123690	43124476		ctrl	2.4648
chr1	227730042	227730709		ctrl
chr15	91072855	91073953		ctrl	3.2951
chr1	182557829	182558616		ctrl	3.1032
chr5	141736235	141737084		ctrl	4.1696
chr2	15700747	15702188		ctrl	3.1615
chr9	130681594	130682068		ctrl	2.938
chr2	220362549	220363064		ctrl	2.2391
chr20	33893369	33893994		ctrl	2.7892
chr3	127794433	127794845		ctrl	2.8977
chr3	57541445	57542180		ctrl	3.678
chr3	150863658	150864791		ctrl	2.3113
chr6	100015949	100016887		ctrl	3.7476
chr2	10633667	10634101		ctrl	3.0823
chr1	223254565	223255064		ctrl	4.0133
chr1	228290523	228291309		ctrl	3.8343
chr15	74219405	74220419		ctrl
chr15	72667695	72669054		ctrl	2.207
chr15	72962931	72963463		ctrl
chr20	36156035	36156810		ctrl	3.8474
chr12	89919037	89920083		ctrl	3.6716
chr11	59317731	59318321		ctrl	3.1641
chr1	228674429	228675716		ctrl	4.031
chr10	26985922	26986971		ctrl	3.2449
chr14	21149400	21150329		ctrl	3.4829
chr20	62495273	62495944		ctrl	3.8337
chr3	197676593	197677299		ctrl	3.7256
chr6	16760045	16760940		ctrl	3.5201
chr9	45726776	45727774		ctrl
chr1	53163710	53164244		ctrl	3.5617
chr10	60094569	60095857		ctrl	2.4066
chr11	61792916	61793557		ctrl	2.9875
chr14	50064920	50066106		ctrl	2.5795
chr12	42876576	42878348		ctrl	2.3528
chr1	94311410	94312436		ctrl	3.4431
chr11	121322505	121323489		ctrl	2.7138
chr2	46542254	46543054		ctrl	2.671
chr10	135091830	135092768		ctrl	2.4743
chr2	96926167	96926811		ctrl	2.6744
chr20	34638394	34639084		ctrl	3.0639
chr1	12537929	12538913		ctrl	2.8022
chr2	10548101	10548837		ctrl	2.7919
[truncated: 7,574 more rows]

## Sheet: Fig4bii
chr	start	end	symbol	type	PT60.L2R (Hybridization intensity of the sample PT60 (Cy5) normalized with Agilent provided reference control sample(Cy3 ))
[truncated: 8,833 more rows]

[truncated: 26 more sheets: Fig4c, Fig4d, Fig4e, Fig4f, suplFigS1a, suplFigS1c, suplFigS2a, suplFigS2b, suplFigS2c, suplFigS2d, suplFigS3b, suplFigS3c, suplFigS3d, suplFigS4a, suplFigS5a, suplFigS5b, suplFigS5c, suplFigS6a, suplFigS6b, suplFigS7a …]
